# Supplementary material for: Environmental heterogeneity explains coarse–scale β–diversity of terrestrial vertebrates in Mexico
Source: PLoS One. 2019 Jan 25;14(1):e0210890. doi: 10.1371/journal.pone.0210890 (PMC6347424; doi:10.1371/journal.pone.0210890)
Supplement: S2 Appendix — (ZIP) [file pone.0210890.s002.zip]

Archive with 13 entries (10 files):
- S2_Appendix_Zip_File/
- S2_Appendix_Zip_File/.DS_Store
- __MACOSX/
- __MACOSX/S2_Appendix_Zip_File/
- __MACOSX/S2_Appendix_Zip_File/._.DS_Store
- S2_Appendix_Zip_File/HalfDegree.txt
- __MACOSX/S2_Appendix_Zip_File/._HalfDegree.txt
- S2_Appendix_Zip_File/OneDregree.txt
- __MACOSX/S2_Appendix_Zip_File/._OneDregree.txt
- S2_Appendix_Zip_File/QuarterDegree.txt
- __MACOSX/S2_Appendix_Zip_File/._QuarterDegree.txt
- S2_Appendix_Zip_File/TwoDegrees.txt
- __MACOSX/S2_Appendix_Zip_File/._TwoDegrees.txt
