# Supplementary material for: Environmental heterogeneity explains coarse–scale β–diversity of terrestrial vertebrates in Mexico
Source: PLoS One. 2019 Jan 25;14(1):e0210890. doi: 10.1371/journal.pone.0210890 (PMC6347424; doi:10.1371/journal.pone.0210890)
Supplement: S2 Appendix — (ZIP) [file pone.0210890.s002.zip › S2_Appendix_Zip_File/HalfDegree.txt]

a	ID	ampbetap	amphbetalog	birdsbetap	mambetap	repbetap	DELEV	Delevp	DPP	Dppp	DTEMP	Dtp	SOIL_SH	CV_PP	CV_ELEVATI	TM_CV	VEG_SH	X_COORD	x_st	Y_COORD	y_st	xy_st	x2_st	y2_st	x2y	xy2	x3	y3	amp.env.res2	a3.trend.full.res
1	149	2.55383	0.937594193	1.90639	1.78755	1.60955	1444	0.32464	105	0.03867	15.9	0.56383	0	0.04954	0.37891	0.06184	0	1145259.483	-2.2028	2254104.484	1.92763	-4.24617	4.85231	3.71575	9.35345	-8.18505	-10.68864	7.16259	0.904967421	-0.292555756
2	150	4.44308	1.49134783	1.73557	2.54603	2.29205	1385	0.31138	90	0.03315	18.4	0.65248	0.10191	0.04123	0.28218	0.05759	0.00182	1150790.384	-2.19371	2309587.776	2.04226	-4.48014	4.81237	4.17084	9.82812	-9.14962	-10.55694	8.51795	2.874692995	1.36316516
3	185	2.23544	0.804438077	2.0364	1.76545	1.55771	2572	0.57824	259	0.0954	23	0.8156	1.0338	0.19338	0.79216	0.12104	7.00E-05	1181990.768	-2.14246	2138683.654	1.68916	-3.61896	4.59015	2.85325	7.75349	-6.11299	-9.83424	4.81959	-0.140294832	-0.746179684
4	186	2.36324	0.860033559	1.98221	2.48179	2.05381	2253	0.50652	226	0.08324	21.8	0.77305	1.07744	0.1133	0.38078	0.10558	0	1187314.022	-2.13372	2194038.32	1.80353	-3.84822	4.55276	3.25271	8.21103	-6.94037	-9.71433	5.86634	0.436110854	-0.455437879
5	187	4.74187	1.556431573	1.87565	4.65619	2.80504	1752	0.39388	269	0.09908	24.1	0.85461	0.68094	0.25434	0.40262	0.15397	0.18683	1192644.141	-2.12497	2249464.416	1.91804	-4.07577	4.51548	3.67889	8.66088	-7.81751	-9.59524	7.05626	1.850848033	0.811345428
6	188	6.92395	1.934986416	1.95643	4.23757	2.54523	1849	0.41569	295	0.10866	26.7	0.94681	1.02402	0.43206	1.13707	0.17021	0	1197981.579	-2.1162	2304966.654	2.03272	-4.30163	4.4783	4.13193	9.10311	-8.74399	-9.47697	8.39905	3.22121503	2.041027812
7	222	1.6169	0.480510736	1.92961	2.78568	1.67137	1446	0.32509	99	0.03646	17.8	0.63121	0.87455	0.10388	0.35082	0.06215	0.01753	1224653.535	-2.07239	2078866.24	1.56557	-3.24447	4.2948	2.451	6.7238	-5.07944	-8.90051	3.83721	-0.093390898	-0.534891033
8	223	3.39627	1.222677771	1.91243	3.61998	2.18412	2655	0.5969	319	0.1175	25.1	0.89007	1.03075	0.40376	0.5476	0.1885	0.03996	1229777.592	-2.06397	2134172.341	1.67984	-3.46714	4.25999	2.82185	7.15608	-5.82423	-8.79251	4.74025	-0.268652567	-0.676283638
9	224	5.31487	1.670508552	2.1345	3.2743	2.09265	2743	0.61668	364	0.13407	28.2	1	0.71065	0.43574	0.72359	0.12755	0.26891	1234907.832	-2.05555	2189545.23	1.79424	-3.68815	4.22528	3.21931	7.58117	-6.61744	-8.68526	5.77622	1.742442566	1.209685852
10	225	5.50899	1.706381303	1.7388	3.59586	2.01886	1324	0.29766	156	0.05746	21.3	0.75532	0.80661	0.34733	1.25171	0.0712	0	1240044.689	-2.04711	2244989.571	1.9088	-3.90752	4.19066	3.6435	7.99912	-7.45866	-8.57874	6.95471	2.638571113	1.793946963
11	226	5.50899	1.706381303	1.54981	2.75085	2.19341	1047	0.23539	94	0.03462	22.8	0.80851	0.66654	0.22936	1.97156	0.03347	0.14138	1245188.599	-2.03866	2300510.081	2.02351	-4.12525	4.15614	4.09458	8.40998	-8.34747	-8.47296	8.28542	3.330876823	2.074758577
12	259	1.37444	0.318046375	1.99117	2.08114	1.42691	1328	0.29856	86	0.03168	18	0.6383	0.66292	0.10464	0.31369	0.04648	0.11757	1267501.328	-2.00201	2019242.581	1.44238	-2.88766	4.00805	2.08046	5.78113	-4.1651	-8.02417	3.00081	-0.305811186	-0.559739324
13	296	1.33473	0.288729024	1.79274	1.30127	1.37628	1559	0.35049	89	0.03278	18.6	0.65957	0.99015	0.09582	0.40792	0.05171	3.00E-05	1311197.616	-1.93024	1959810.224	1.31959	-2.54712	3.72583	1.74131	4.91655	-3.36114	-7.19175	2.2978	-0.262329189	-0.395556821
14	330	1.00379	0.003782836	1.49225	2.04202	1.33943	708	0.15917	44	0.01621	12.7	0.45035	0.52075	0.05962	0.64457	0.03364	0.85722	1341505.079	-1.88046	1735289.418	0.8557	-1.60911	3.53613	0.73223	3.02588	-1.37692	-6.64956	0.62657	-0.438904181	-0.379545202
15	331	1.60414	0.472587787	1.46847	2.02341	1.67008	209	0.04699	28	0.01031	11.2	0.39716	0.95542	0.05053	1.27735	0.00693	0.22059	1346025.375	-1.87304	1790340.68	0.96944	-1.8158	3.50827	0.93982	3.40106	-1.76032	-6.57111	0.9111	0.428524494	0.481828945
16	332	1.69806	0.529486423	1.7103	1.85762	1.4749	1536	0.34532	92	0.03389	17.9	0.63475	0.83083	0.14663	0.78841	0.05743	0.69227	1350548.927	-1.86561	1845431.646	1.08327	-2.02095	3.48049	1.17347	3.7703	-2.18923	-6.49322	1.27118	-0.191126877	-0.110293762
17	333	1.90831	0.646218034	1.99633	1.66913	1.56457	1646	0.37005	123	0.0453	20.2	0.71631	1.0903	0.15401	0.88288	0.07387	0	1354585.302	-1.85898	1900566.747	1.19718	-2.22553	3.45579	1.43325	4.13722	-2.66437	-6.42424	1.71586	-0.04140279	-0.023795217
18	368	1.52983	0.425156618	1.48943	2.08688	1.91161	1007	0.22639	64	0.02357	15.7	0.55674	0.66041	0.09011	0.39758	0.02521	0.63507	1390697.279	-1.79966	1731336.665	0.84753	-1.52528	3.23878	0.71832	2.74498	-1.29273	-5.82872	0.6088	0.021170267	0.150730398
19	369	1.19196	0.175599011	1.67348	1.64562	1.32264	1441	0.32397	78	0.02873	17.7	0.62766	0.32185	0.11127	2.06908	0.0537	0.71837	1395025.624	-1.79255	1786403.352	0.96131	-1.7232	3.21325	0.92411	3.08892	-1.65652	-5.75992	0.88836	-0.626831172	-0.511872361
20	370	1.1391	0.130238477	1.74641	1.4932	1.48042	1592	0.35791	111	0.04088	20.8	0.73759	0.68985	0.10702	1.18861	0.05182	0.69278	1399163.41	-1.78576	1841509.753	1.07516	-1.91998	3.18893	1.15598	3.42862	-2.0643	-5.69465	1.24287	-0.572913988	-0.497884358
21	377	1.36393	0.310370238	1.64194	1.71105	1.28045	1035	0.23269	105	0.03867	19.8	0.70213	0.68433	0.17306	0.60065	0.02001	0.42315	1429520.365	-1.7359	2228743.492	1.87523	-3.2552	3.01333	3.51649	5.65069	-6.10426	-5.23083	6.59423	-0.488563755	-1.438775391
22	405	1.28061	0.247336527	1.82184	1.57964	1.42856	1524	0.34263	95	0.03499	17.2	0.60993	0.73831	0.13618	0.29275	0.04124	0.76166	1435984.338	-1.72528	1672509.316	0.72599	-1.25254	2.97658	0.52706	2.16097	-0.90933	-5.13544	0.38264	-0.499967609	-0.304970589
23	406	1.16547	0.153124439	1.83193	1.46087	1.31736	1869	0.42019	113	0.04162	18.7	0.66312	0.6341	0.15357	0.75888	0.04918	0.57411	1439902.962	-1.71884	1727555.433	0.83972	-1.44335	2.95442	0.70513	2.48089	-1.21201	-5.07818	0.59212	-0.755580778	-0.550315088
24	413	1.2964	0.259591192	1.47619	1.59211	1.28128	706	0.15872	100	0.03683	18.6	0.65957	0.6927	0.15866	0.79745	0.01451	0.83671	1469154.646	-1.6708	2114116.184	1.6384	-2.73743	2.79156	2.68435	4.57368	-4.485	-4.66412	4.39803	-0.46170194	-0.883998861
25	414	1.86124	0.621242932	1.66732	1.61001	1.23807	862	0.19379	168	0.06188	18.9	0.67021	0.68829	0.18751	0.91219	0.01823	0.20143	1473095.95	-1.66432	2169570.085	1.75297	-2.91751	2.76997	3.07291	4.85568	-5.11431	-4.61012	5.38673	-0.046819239	-0.68681267
26	443	1.47795	0.390655992	1.9591	1.55153	1.56316	1642	0.36915	131	0.04825	21.5	0.76241	0.71233	0.17204	0.75801	0.0756	0.70085	1484990.859	-1.64478	1668885.575	0.7185	-1.18178	2.70532	0.51625	1.94378	-0.84912	-4.44966	0.37093	-0.642193093	-0.413719437
27	449	1.58903	0.463123767	1.82773	1.50889	1.2544	661	0.14861	107	0.03941	18.6	0.65957	0	0.1614	0.72312	0.02845	0.1648	1509351.07	-1.60477	1999865.287	1.40234	-2.25044	2.5753	1.96657	3.61145	-3.15589	-4.13277	2.7578	-0.398341461	-0.454881673
28	450	1.83923	0.609347006	1.67442	2.21366	1.20782	800	0.17986	108	0.03978	19.6	0.69504	0.58072	0.12937	0.46375	0.02707	0.66895	1512836.256	-1.59905	2055204.194	1.51668	-2.42524	2.55696	2.30032	3.87808	-3.67832	-4.0887	3.48884	0.126879347	-0.129500218
29	451	2.0317	0.708872881	1.64687	1.78993	1.20448	1003	0.22549	158	0.0582	21	0.74468	0.68078	0.15719	0.3145	0.02434	1.07211	1516802.402	-1.59253	2110605.374	1.63114	-2.59765	2.53616	2.66063	4.13685	-4.23715	-4.03893	4.33988	0.22851551	-0.200253356
30	452	1.81755	0.59748944	1.67635	1.26249	1.14375	798	0.17941	173	0.06372	19.2	0.68085	0.71606	0.12382	0.46535	0.01865	0.26388	1520773.334	-1.58601	2166073.456	1.74575	-2.76878	2.51543	3.04763	4.39131	-4.83358	-3.98951	5.3204	0.201168913	-0.510826999
31	477	2.51111	0.920724886	1.72892	2.51492	1.54575	198	0.04451	94	0.03462	10.1	0.35816	0.69297	0.21257	1.31376	0.01328	0.42842	1519660.128	-1.58784	1445406.072	0.25677	-0.40771	2.52124	0.06593	0.64738	-0.10469	-4.00332	0.01693	0.515545078	0.815935114
32	478	1.98365	0.684938582	1.3558	1.68016	1.36862	239	0.05373	103	0.03794	11.6	0.41135	0.80692	0.17652	0.56316	0.01442	0.22893	1523364.695	-1.58176	1500381.767	0.37036	-0.58581	2.50195	0.13716	0.92662	-0.21696	-3.95747	0.0508	0.169529148	0.44105931
33	479	1.28505	0.250797628	1.72375	1.54333	1.41009	1102	0.24775	146	0.05378	15	0.53191	0.74831	0.22924	0.7136	0.02725	0.19676	1527109.05	-1.57561	1555375.472	0.48398	-0.76256	2.48253	0.23424	1.2015	-0.36906	-3.91149	0.11337	-0.844025202	-0.510947193
34	480	1.28687	0.252212913	1.91966	1.43731	1.36718	1699	0.38197	121	0.04457	17.8	0.63121	0.79641	0.12975	0.83113	0.0463	0.42185	1530854.92	-1.56945	1610391.481	0.59765	-0.93798	2.46318	0.35718	1.47212	-0.56058	-3.86585	0.21347	-0.477627368	-0.254675416
35	486	1.60548	0.473422777	1.41108	1.55351	1.3449	443	0.0996	102	0.03757	17.4	0.61702	0.73846	0.12102	0.83121	0.01684	1.14431	1553378.551	-1.53246	1941199.743	1.28113	-1.96328	2.34843	1.64131	3.00865	-2.51523	-3.59886	2.10273	0.015570874	0.054365544
36	487	1.61889	0.481740729	1.7807	1.48061	1.35529	861	0.19357	141	0.05193	19.7	0.69858	0.21027	0.1409	0.63104	0.04435	0.71731	1557143.368	-1.52627	1996494.423	1.39538	-2.12973	2.32951	1.94708	3.25055	-2.97178	-3.55547	2.71692	-0.310735253	-0.395610026
37	488	1.59873	0.469209564	1.72589	1.79624	1.32173	939	0.21111	112	0.04125	19.8	0.70213	0.63379	0.0995	0.35777	0.03637	0.54949	1560912.11	-1.52008	2051846.805	1.50974	-2.29494	2.31065	2.27932	3.48849	-3.46476	-3.51239	3.44119	-0.013878271	-0.306231377
38	489	1.78964	0.582014482	1.79442	1.65534	1.41162	860	0.19335	126	0.04641	19	0.67376	0.74861	0.09804	0.27028	0.01798	0.87576	1564685.088	-1.51389	2107261.476	1.62424	-2.45891	2.29185	2.63814	3.72251	-3.99385	-3.4696	4.28496	0.300052132	-0.188374939
39	490	1.34978	0.299941616	2.12064	1.42279	1.32189	974	0.21897	161	0.0593	20.9	0.74113	0.69294	0.09194	0.22976	0.02834	1.00313	1568347.207	-1.50787	2162743.066	1.73887	-2.62199	2.27368	3.02366	3.95362	-4.55929	-3.42841	5.25774	-0.17590694	-0.938426122
40	515	1.05335	0.051975562	1.59663	1.53199	1.43135	554	0.12455	162	0.05967	12.1	0.42908	0.90925	0.22358	0.54716	0.00931	1.06137	1569823.296	-1.50545	1442076.042	0.24989	-0.3762	2.26637	0.06245	0.56635	-0.09401	-3.4119	0.0156	-0.926177385	-0.60033894
41	516	1.48551	0.395758148	1.98407	1.49377	1.43248	1094	0.24595	128	0.04715	16.7	0.5922	0.93459	0.12026	0.54493	0.02487	1.09177	1573011.503	-1.50021	1497064.453	0.3635	-0.54533	2.25063	0.13213	0.81811	-0.19823	-3.37642	0.04803	-0.099495562	0.116573277
42	523	1.31072	0.270576605	1.50115	1.83584	1.34936	308	0.06924	124	0.04567	15.7	0.55674	0.42234	0.12379	0.932	0.00752	0.82854	1598283.018	-1.4587	1882730.089	1.16033	-1.69257	2.12781	1.34637	2.46896	-1.96395	-3.10384	1.56223	-0.312206312	-0.152304902
43	524	1.25852	0.229936427	1.67134	1.59174	1.38755	745	0.16749	163	0.06004	17.8	0.63121	0	0.13668	0.47656	0.02821	1.09742	1601851.61	-1.45284	1937984.388	1.27449	-1.85163	2.11074	1.62433	2.69013	-2.35989	-3.06657	2.07019	-0.615914667	-0.551588702
44	525	1.36394	0.31037757	1.63896	1.4559	1.37808	598	0.13444	115	0.04236	17.9	0.63475	0.17436	0.07743	0.5075	0.02849	0.1079	1605423.632	-1.44697	1993291.857	1.38876	-2.0095	2.09373	1.92866	2.90769	-2.79072	-3.02957	2.67845	-0.207051142	-0.339437936
45	526	2.05704	0.721268056	2.0411	1.81076	1.65762	693	0.1558	113	0.04162	18.6	0.65957	0.58689	0.07104	0.18811	0.02394	0.50675	1608999.377	-1.4411	2048657.043	1.50315	-2.16619	2.07677	2.25947	3.1217	-3.25612	-2.99283	3.39633	0.625318856	0.314644559
46	527	1.49497	0.40210614	2.20542	1.75448	1.32725	1155	0.25967	226	0.08324	20.3	0.71986	0.68904	0.12245	0.1593	0.03382	0.60171	1612579.142	-1.43522	2104084.531	1.61767	-2.32172	2.05986	2.61686	3.33217	-3.75577	-2.95635	4.23322	-0.196877332	-0.678285777
47	560	1.76546	0.56841128	1.64966	2.68312	1.46784	1076	0.24191	187	0.06888	17.4	0.61702	0.96015	0.13763	1.61151	0.01881	0.45044	1643586.676	-1.38429	1824453.906	1.03992	-1.43956	1.91626	1.08144	1.99277	-1.49703	-2.65266	1.12462	0.137697711	0.375978466
48	561	1.39441	0.332471387	1.68026	2.34086	1.35649	962	0.21628	157	0.05783	18.2	0.64539	1.09822	0.10545	0.74479	0.02266	0.86367	1646959.646	-1.37875	1879671.638	1.15401	-1.59109	1.90095	1.33174	2.19372	-1.83614	-2.62094	1.53684	-0.077840564	0.052663359
49	562	1.4616	0.379531726	1.5986	2.24081	1.47775	539	0.12118	167	0.06151	17.1	0.60638	0.68438	0.09957	0.36295	0.01697	0.91552	1650335.584	-1.3732	1934938.043	1.2682	-1.74149	1.88569	1.60832	2.39143	-2.20856	-2.58944	2.03967	-0.04349048	-0.009335128
50	563	1.3412	0.293564736	2.1668	1.76518	1.29707	906	0.20369	200	0.07366	19.4	0.68794	0.63604	0.10363	0.25955	0.03582	0.89092	1653714.768	-1.36765	1990257.629	1.38249	-1.89077	1.87048	1.91129	2.58592	-2.61398	-2.55817	2.64234	-0.286845677	-0.400476033
51	564	1.41629	0.348040777	1.80316	2.38295	1.66309	1220	0.27428	244	0.08987	19.8	0.70213	0.63191	0.10515	0.26396	0.03839	0.74628	1657097.474	-1.3621	2045634.944	1.49691	-2.03894	1.85531	2.24074	2.77723	-3.0521	-2.52712	3.35418	-0.232365177	-0.52348428
52	565	1.2911	0.255494568	1.74955	1.48625	1.49604	1678	0.37725	262	0.0965	22.4	0.79433	1.01359	0.09556	0.1923	0.05788	0.69403	1660483.982	-1.35654	2101074.576	1.61145	-2.18599	1.84019	2.59678	2.96538	-3.52263	-2.49628	4.18459	-0.330684115	-0.876528825
53	597	1.8132	0.59509324	1.69335	2.49938	1.70246	951	0.2138	224	0.0825	17.2	0.60993	0.78076	0.18309	0.38077	0.02788	0.68682	1689288.293	-1.30922	1766368.804	0.91991	-1.20438	1.71407	0.84624	1.5768	-1.10792	-2.2441	0.77847	-0.103535763	0.233025814
54	598	1.31226	0.271750842	1.75867	2.01721	1.48003	846	0.1902	233	0.08582	16.4	0.58156	0.38587	0.11345	1.12105	0.01866	0.90285	1692466.196	-1.30401	1821553.749	1.03393	-1.34825	1.70043	1.06902	1.75813	-1.394	-2.21737	1.10529	-0.32742614	-0.097484125
55	599	1.39554	0.333281437	1.60586	1.38471	1.31133	844	0.18975	172	0.06335	16.4	0.58156	0.64153	0.08759	0.39323	0.01894	0.8134	1695646.641	-1.29878	1876782.905	1.14804	-1.49106	1.68683	1.318	1.93656	-1.7118	-2.19083	1.51312	-0.074360118	0.053006816
56	600	1.51694	0.416695148	2.05235	1.65055	1.51423	1152	0.25899	168	0.06188	19.7	0.69858	0.57182	0.07386	0.22879	0.03616	0.62544	1698829.886	-1.29355	1932060.744	1.26225	-1.63279	1.67328	1.59328	2.1121	-2.06099	-2.16447	2.01112	0.008115232	0.002030698
57	601	1.26182	0.232555123	2.06574	1.56954	1.44376	1634	0.36736	192	0.07072	23.3	0.82624	0	0.0701	0.34529	0.06229	1.01254	1702016.19	-1.28832	1987391.776	1.37657	-1.77346	1.65977	1.89495	2.28479	-2.4413	-2.13831	2.60854	-0.482226925	-0.650665869
58	602	1.26853	0.23785875	1.6591	1.8156	1.44218	1509	0.33925	164	0.06041	22.3	0.79078	0.68046	0.05909	0.32233	0.05538	0.50728	1705205.815	-1.28308	2042780.547	1.49101	-1.91309	1.64629	2.22311	2.45464	-2.85243	-2.11233	3.31469	-0.24664864	-0.611190937
59	603	1.14443	0.134906696	1.67434	1.12086	1.46877	1526	0.34308	200	0.07366	22.5	0.79787	0.5233	0.06776	0.21624	0.04493	0.59962	1708399.026	-1.27784	2098231.649	1.60558	-2.05167	1.63286	2.57788	2.62169	-3.29411	-2.08653	4.139	-0.391017936	-0.965085861
60	626	2.74455	1.009617127	1.90494	1.2665	1.60559	1836	0.41277	246	0.09061	18.6	0.65957	0	0.12595	0.61038	0.07889	1.03026	1711568.953	-1.27263	1268740.08	-0.10824	0.13775	1.61958	0.01172	-0.1753	-0.01491	-2.06113	-0.00127	0.66498154	0.832512425
61	634	1.43489	0.361088191	1.73567	1.67446	1.53304	492	0.11061	298	0.10976	15.1	0.53546	0.43199	0.2228	0.45851	0.00675	0	1735601.722	-1.23315	1708472.419	0.80029	-0.98689	1.52067	0.64047	1.21698	-0.7898	-1.87522	0.51257	-0.629663576	-0.193035737
62	635	1.36491	0.311088492	1.92468	1.68121	1.57394	899	0.20211	416	0.15322	17.1	0.60638	0.78764	0.21116	0.8919	0.02896	0.67529	1738370.037	-1.22861	1763628.329	0.91425	-1.12326	1.50948	0.83586	1.38004	-1.02694	-1.85456	0.76419	-0.682647388	-0.305765186
63	636	1.55672	0.442581044	2.00954	1.59301	1.7793	872	0.19604	293	0.10792	17.3	0.61348	0.60475	0.12085	0.664	0.02654	0	1741355.531	-1.2237	1818824.018	1.02829	-1.25833	1.49745	1.05739	1.53982	-1.29393	-1.83244	1.0873	-0.109363712	0.127362534
64	637	1.4989	0.404731506	2.41247	1.30598	1.52777	1527	0.3433	209	0.07698	21.3	0.75532	1.00203	0.06159	0.46744	0.04254	0.01299	1744343.413	-1.2188	1874063.926	1.14242	-1.39238	1.48546	1.30513	1.69703	-1.59069	-1.81048	1.49102	0.104977676	0.183741197
65	638	1.5011	0.406198173	2.36204	1.60786	1.7347	1521	0.34195	223	0.08214	22.2	0.78723	0.68642	0.06397	0.41448	0.04946	0.5659	1747333.925	-1.21388	1929352.527	1.25666	-1.52544	1.47352	1.57919	1.8517	-1.91695	-1.78868	1.9845	-0.005243341	-0.035460568
66	639	1.32329	0.28012106	1.81558	1.84936	1.47107	1763	0.39636	198	0.07293	25	0.88652	0.66885	0.05131	0.35174	0.05272	0.74462	1750327.311	-1.20897	1984694.331	1.371	-1.65749	1.4616	1.87964	2.00386	-2.27242	-1.76703	2.57698	-0.145876165	-0.339217769
67	640	1.12734	0.119860875	1.70588	1.87072	1.33391	1309	0.29429	190	0.06998	22.5	0.79787	0.66961	0.05337	0.27834	0.05337	0.83094	1753323.817	-1.20405	2040093.887	1.48546	-1.78856	1.44973	2.20659	2.15351	-2.65684	-1.74554	3.2778	-0.354229059	-0.735559756
68	641	1.47761	0.390425918	2.36873	1.32262	1.65714	1604	0.36061	275	0.10129	23.2	0.8227	0.693	0.11101	0.20143	0.05563	0.75181	1756323.69	-1.19912	2095555.784	1.60005	-1.91865	1.43789	2.56016	2.30069	-3.06994	-1.7242	4.09639	-0.270837566	-0.829781901
69	672	1.5841	0.460016423	2.24914	1.56281	1.60008	977	0.21965	454	0.16722	17.4	0.61702	1.09937	0.16546	1.07805	0.02937	0.49694	1784669.998	-1.15256	1705893.007	0.79497	-0.91625	1.32839	0.63197	1.05603	-0.72838	-1.53105	0.50239	-0.192735616	0.165393934
70	673	1.38812	0.327950314	1.81408	1.68696	1.6714	1724	0.38759	572	0.21068	22.4	0.79433	0.98344	0.13071	0.6758	0.05533	0.47801	1787461.038	-1.14798	1761058.982	0.90894	-1.04345	1.31785	0.82618	1.19785	-0.94843	-1.51286	0.75095	-0.386185629	-0.11316478
71	674	1.76523	0.568280994	1.76531	1.67019	2.17393	2033	0.45706	450	0.16575	22.6	0.80142	0.68644	0.12747	0.42236	0.09692	0.16622	1790254.087	-1.14339	1816264.744	1.02301	-1.16969	1.30734	1.04654	1.33741	-1.1966	-1.49479	1.07062	-0.265651484	-0.080491649
72	675	1.70356	0.532720179	1.94082	1.67428	2.14007	1661	0.37343	343	0.12634	22.4	0.79433	0.90877	0.09956	0.52159	0.06982	0.60354	1793049.369	-1.1388	1871514.734	1.13716	-1.29499	1.29686	1.29313	1.47473	-1.47261	-1.47686	1.47049	-0.018321809	0.078911281
73	676	1.75811	0.564239368	2.32783	1.90067	1.96451	1372	0.30845	161	0.0593	22.3	0.79078	1.21949	0.05943	0.31675	0.05546	0.72867	1795847.112	-1.1342	1926813.425	1.25141	-1.41935	1.28641	1.56603	1.60983	-1.77619	-1.45905	1.95975	0.355476945	0.305145418
74	677	1.35713	0.305372176	1.97044	1.88419	1.56429	1847	0.41524	240	0.0884	25.7	0.91135	0.95998	0.07095	0.32728	0.05834	0.63114	1798647.543	-1.1296	1982165.328	1.36577	-1.54278	1.276	1.86534	1.74273	-2.10709	-1.44137	2.54763	-0.167103806	-0.357585492
75	678	1.27843	0.245632763	2.12264	1.94354	1.50343	1693	0.38062	203	0.07477	25.1	0.89007	0.55841	0.08589	0.28923	0.07178	0.06842	1801450.893	-1.125	2037574.994	1.48026	-1.66528	1.26562	2.19116	1.87344	-2.46505	-1.42382	3.24347	-0.46588353	-0.844491422
76	679	1.99219	0.689234536	2.70891	2.44388	1.95538	1653	0.37163	248	0.09134	25.1	0.89007	0.90899	0.13265	0.29566	0.07591	0.81683	1804257.394	-1.12039	2093047.013	1.59487	-1.78687	1.25527	2.5436	2.00199	-2.84982	-1.40639	4.05671	0.090308282	-0.49065333
77	707	1.65151	0.501690021	2.00998	2.00825	1.67293	405	0.09105	260	0.09576	12.9	0.45745	0.54415	0.14078	2.08772	0.00595	0.41912	1826175.053	-1.08439	1538154.136	0.4484	-0.48624	1.1759	0.20106	0.52727	-0.21803	-1.27513	0.09016	-0.014483931	0.330684771
78	708	1.52564	0.422413994	1.83124	1.93255	1.68321	688	0.15468	346	0.12744	14.1	0.5	0.90642	0.16185	1.0123	0.0179	1.04178	1828769.382	-1.08013	1593236.46	0.56221	-0.60725	1.16667	0.31607	0.65591	-0.3414	-1.26015	0.1777	-0.218455282	0.155138422
79	709	1.46101	0.379127977	2.05781	1.42361	1.70782	1545	0.34735	441	0.16243	18.4	0.65248	1.05248	0.13433	0.74954	0.03142	0.72924	1831364.962	-1.07586	1648345.439	0.67607	-0.72735	1.15748	0.45707	0.78253	-0.49174	-1.24529	0.30901	-0.195334669	0.143744859
80	710	2.06578	0.725507879	1.7481	1.39169	2.14023	1910	0.42941	379	0.13959	20.3	0.71986	1.0391	0.124	0.63749	0.09745	0.5467	1833961.999	-1.0716	1703485.425	0.78999	-0.84655	1.14832	0.62409	0.90716	-0.66877	-1.23054	0.49302	0.122830924	0.384393675
81	711	1.97105	0.678566396	1.57305	1.72307	2.26319	2093	0.47055	386	0.14217	22.7	0.80496	0.67662	0.08642	0.60842	0.10107	0.82645	1836560.698	-1.06733	1758660.796	0.90399	-0.96485	1.13919	0.8172	1.02982	-0.87222	-1.21589	0.73874	0.102861858	0.296321133
82	712	1.42795	0.356239849	1.37718	1.55321	1.86976	1698	0.38174	382	0.1407	20.1	0.71277	0.6913	0.08752	0.43123	0.0748	0.91252	1839161.268	-1.06306	1813875.96	1.01807	-1.08227	1.13009	1.03647	1.15051	-1.10182	-1.20135	1.05519	-0.310621095	-0.1465697
83	713	1.23656	0.212333331	1.64267	1.51908	1.7425	1695	0.38107	265	0.09761	21.8	0.77305	0.47317	0.07215	0.20808	0.07493	0.79146	1841763.918	-1.05878	1869135.359	1.13224	-1.1988	1.12102	1.28197	1.26927	-1.35733	-1.18692	1.4515	-0.479516394	-0.4140061
84	714	1.38453	0.325360732	2.06858	1.68499	2.15075	1931	0.43413	263	0.09687	24.6	0.87234	0.95459	0.08693	0.20902	0.08639	0.54386	1844368.858	-1.0545	1924443.468	1.24651	-1.31445	1.11198	1.5538	1.3861	-1.63849	-1.17259	1.93683	-0.353458487	-0.406826273
85	715	1.57957	0.457152658	2.14688	1.81716	2.09039	1905	0.42828	304	0.11197	25.6	0.9078	0.43877	0.08978	0.29455	0.10253	1.0901	1846976.3	-1.05022	1979804.799	1.3609	-1.42924	1.10296	1.85204	1.50102	-1.94505	-1.15836	2.52043	-0.36162842	-0.579927541
86	716	1.44481	0.367977825	2.30801	1.64874	1.93092	1585	0.35634	240	0.0884	25.1	0.89007	0.64812	0.09679	0.25524	0.09076	0.46663	1849586.46	-1.04593	2035223.901	1.4754	-1.54317	1.09398	2.1768	1.61405	-2.27679	-1.14423	3.21165	-0.424706508	-0.831016064
87	717	1.77092	0.571499186	2.52572	1.68352	1.62723	1750	0.39344	194	0.07145	25.6	0.9078	1.03525	0.09341	0.22348	0.06171	0.75494	1852199.553	-1.04164	2090705.368	1.59003	-1.65624	1.08502	2.52819	1.72521	-2.63347	-1.1302	4.0199	0.144286611	-0.497210754
88	745	1.32623	0.282340331	1.77898	1.63794	1.39469	755	0.16974	423	0.1558	14.6	0.51773	0.98497	0.15074	1.06263	0.01704	1.03177	1876051.586	-1.00247	1535892.271	0.44373	-0.44482	1.00494	0.19689	0.44592	-0.19738	-1.00741	0.08737	-0.346660564	0.003446953
89	746	1.49318	0.400908074	1.66388	1.60436	1.66874	1827	0.41075	541	0.19926	18.6	0.65957	0.99815	0.14544	0.86377	0.06914	1.09347	1878453.867	-0.99852	1590983.304	0.55755	-0.55672	0.99704	0.31086	0.5559	-0.3104	-0.99556	0.17332	-0.413695539	-0.09569712
90	747	2.22359	0.799123007	1.68617	1.69172	2.01296	2126	0.47797	357	0.13149	20.3	0.71986	0.95888	0.07422	0.60922	0.07472	0.94648	1880857.307	-0.99457	1646100.998	0.67143	-0.66778	0.98917	0.45082	0.66416	-0.44837	-0.9838	0.30269	0.602366384	0.846949642
91	748	1.9003	0.642011768	1.46965	1.73495	2.35347	2303	0.51776	375	0.13812	22.9	0.81206	0	0.08072	0.60172	0.11117	0.6844	1883262.095	-0.99062	1701249.703	0.78537	-0.77801	0.98133	0.61681	0.77071	-0.61102	-0.97213	0.48442	-0.13637552	0.08353943
92	749	1.81232	0.594607792	1.63131	1.88143	2.34231	2254	0.50674	335	0.12339	23.1	0.81915	0.64291	0.07122	0.34024	0.12128	0	1885668.423	-0.98667	1756433.798	0.89939	-0.8874	0.97352	0.8089	0.87557	-0.79812	-0.96054	0.72751	-0.0954662	0.0669143
93	750	1.859	0.620038709	1.90999	2.22493	2.52038	2124	0.47752	350	0.12891	23	0.8156	1.02897	0.08434	0.28185	0.11384	0.43281	1888076.482	-0.98271	1811657.694	1.01349	-0.99597	0.96573	1.02716	0.97875	-1.0094	-0.94903	1.04101	0.01113905	0.132253842
94	751	1.84794	0.614071505	2.19769	2.11082	2.22247	1717	0.38602	274	0.10092	21.6	0.76596	0.90238	0.08736	0.21586	0.0845	0.20991	1890486.467	-0.97876	1866925.831	1.12768	-1.10372	0.95796	1.27165	1.08027	-1.24464	-0.93761	1.43401	0.106377908	0.169268928
95	752	2.71043	0.997107294	2.15991	2.4174	3.07776	1834	0.41232	273	0.10055	23.1	0.81915	0.67187	0.08494	0.16573	0.08881	0.07447	1892898.572	-0.97479	1922242.685	1.24197	-1.21066	0.95022	1.54248	1.18015	-1.5036	-0.92627	1.91571	0.909279293	0.843096008
96	753	2.6736	0.983425879	1.9034	2.78133	3.42607	1113	0.25022	462	0.17017	21	0.74468	0.1967	0.14082	0.15606	0.05548	0.14087	1895312.994	-0.97083	1977612.77	1.35637	-1.3168	0.94251	1.83973	1.27839	-1.78606	-0.91501	2.49535	0.685752885	0.548791591
97	754	1.34526	0.296587303	1.99407	1.5708	1.86016	1159	0.26057	220	0.08103	22.5	0.79787	0.1385	0.12177	0.0801	0.06762	0	1897729.932	-0.96686	2033040.636	1.47089	-1.42214	0.93481	2.16351	1.37501	-2.09181	-0.90383	3.18228	-0.629597068	-1.008761442
98	755	1.59629	0.467682187	2.18975	1.41729	1.44609	1207	0.27136	185	0.06814	22.7	0.80496	0.38291	0.09545	0.12347	0.04019	0	1900149.586	-0.96288	2088530.876	1.58554	-1.52669	0.92715	2.51393	1.47002	-2.42062	-0.89273	3.98592	-0.070413256	-0.717925157
99	781	2.07383	0.729397139	1.78521	2.70711	1.82149	762	0.17131	364	0.13407	12.6	0.44681	0.70427	0.1429	0.78218	0.00917	0.64435	1921872.318	-0.9272	1423668.868	0.21186	-0.19644	0.85971	0.04488	0.18214	-0.04162	-0.79712	0.00951	0.416146044	0.713045015
100	782	1.36083	0.308094808	1.70737	1.66761	1.45954	868	0.19514	454	0.16722	14.1	0.5	0.81577	0.12989	2.11638	0.0269	0.85593	1923726.391	-0.92416	1478727.567	0.32562	-0.30092	0.85407	0.10603	0.2781	-0.09799	-0.7893	0.03452	-0.303098815	-0.003911302
101	783	1.56279	0.446472685	1.66465	1.6206	1.69851	2155	0.48449	578	0.21289	20.1	0.71277	0.85711	0.14905	0.77798	0.09927	0.80005	1925935.703	-0.92053	1533804.303	0.43941	-0.40449	0.84738	0.19308	0.37235	-0.17774	-0.78003	0.08484	-0.541147026	-0.257544377
102	784	2.00992	0.69809492	1.4818	1.60184	2.25935	2032	0.45683	397	0.14622	19.7	0.69858	0.4873	0.0715	0.80538	0.10009	0.51892	1928145.907	-0.9169	1588903.376	0.55325	-0.50728	0.84071	0.30609	0.46512	-0.28065	-0.77084	0.16934	0.173866518	0.397346507
103	785	2.00637	0.696327119	1.69707	2.02673	2.7178	2270	0.51034	497	0.18306	22.1	0.78369	0.36646	0.13991	0.41023	0.13948	0.70936	1930357.177	-0.91327	1644029.114	0.66715	-0.60928	0.83406	0.44509	0.55644	-0.40648	-0.76172	0.29694	-0.361696876	-0.09209025
104	786	1.79935	0.587425489	1.85512	2.11513	2.66344	2268	0.50989	450	0.16575	22.1	0.78369	0.78351	0.11169	0.45732	0.13424	0.36741	1932569.687	-0.90963	1699185.868	0.78111	-0.71052	0.82743	0.61013	0.64631	-0.55499	-0.75266	0.47658	-0.32636097	-0.098687797
105	787	2.08092	0.732810104	2.04923	2.37432	2.49812	1713	0.38512	392	0.14438	20.8	0.73759	0.58035	0.09516	0.27542	0.06645	0.43621	1934783.614	-0.906	1754378.017	0.89514	-0.811	0.82083	0.80128	0.73476	-0.72595	-0.74367	0.71726	0.326039955	0.564205885
106	788	1.53126	0.426090926	1.65074	2.14842	2.76567	1178	0.26484	439	0.16169	18.7	0.66312	0.46519	0.13291	0.10558	0.06906	0.67787	1936999.133	-0.90236	1809609.972	1.00926	-0.91071	0.81425	1.0186	0.82179	-0.91914	-0.73475	1.02803	-0.431772502	-0.21617936
107	789	1.88819	0.635618698	1.79186	2.12828	2.25718	1139	0.25607	264	0.09724	19.2	0.68085	0	0.08837	0.0842	0.04207	0.69258	1939216.424	-0.89872	1864886.176	1.12346	-1.00967	0.80769	1.26217	0.90741	-1.13433	-0.72589	1.418	0.162755065	0.265295978
108	790	2.10888	0.746157001	1.65699	2.06062	2.37227	1078	0.24236	246	0.09061	19.8	0.70213	0.08687	0.08664	0.07936	0.05177	0.68166	1941435.665	-0.89507	1920211.104	1.23777	-1.10789	0.80115	1.53207	0.99164	-1.37132	-0.71709	1.89635	0.361170005	0.320961994
109	791	1.62019	0.482543426	1.82949	1.89977	2.11304	1434	0.32239	300	0.1105	22.7	0.80496	0.53141	0.14662	0.07631	0.08284	0.60891	1943657.037	-0.89142	1975589.27	1.35219	-1.20537	0.79463	1.82841	1.07449	-1.62989	-0.70836	2.47235	-0.459711784	-0.641000539
110	792	1.31965	0.27736655	2.00139	1.29196	1.32294	1109	0.24933	168	0.06188	21.8	0.77305	0.69305	0.10294	0.12983	0.0496	0.63528	1945880.724	-0.88777	2031025.225	1.46672	-1.30211	0.78814	2.15128	1.15598	-1.90984	-0.69968	3.15533	-0.362132291	-0.781949411
111	793	1.74663	0.557688217	1.77739	1.37686	1.25304	1165	0.26192	120	0.0442	23.2	0.8227	0.71547	0.06729	0.12036	0.04273	0.54413	1948106.909	-0.88411	2086523.564	1.58139	-1.39813	0.78166	2.50079	1.2361	-2.21098	-0.69107	3.95472	0.265130986	-0.458033392
112	794	3.85636	1.349723733	1.80503	1.81563	1.79127	1167	0.26237	114	0.04199	23.4	0.82979	0.62868	0.07048	0.11767	0.03157	0.5258	1950335.779	-0.88045	2142088.922	1.69619	-1.49342	0.7752	2.87707	1.31488	-2.53312	-0.68252	4.88007	2.3978605	1.3618686
113	819	1.43859	0.363663467	1.59402	1.64162	1.49733	702	0.15782	569	0.20958	12.5	0.44326	0.76691	0.18	1.53249	0.02049	0.05331	1971792.881	-0.84521	1421740.089	0.20788	-0.1757	0.71438	0.04321	0.1485	-0.03652	-0.6038	0.00898	-0.430136243	-0.09980869
114	820	1.80244	0.589141303	1.62194	1.55913	1.81808	2384	0.53597	605	0.22284	20.9	0.74113	0.1773	0.1075	0.78654	0.08826	0.04663	1973809.51	-0.8419	1476806.153	0.32165	-0.27079	0.70879	0.10346	0.22798	-0.0871	-0.59673	0.03328	-0.202970603	0.029898336
115	821	2.03915	0.712533054	1.43988	1.64117	2.53049	2702	0.60746	372	0.13702	22.6	0.80142	0.62585	0.07442	0.67565	0.13038	0.11816	1975826.797	-0.83858	1531890.256	0.43546	-0.36517	0.70322	0.18962	0.30622	-0.15901	-0.58971	0.08257	0.06773431	0.251855905
116	822	2.29051	0.8287745	1.41025	1.97971	3.88883	2263	0.50877	377	0.13886	20.1	0.71277	0.40131	0.06427	0.40933	0.122	0.75888	1977844.897	-0.83527	1586996.701	0.54931	-0.45882	0.69767	0.30174	0.38324	-0.25204	-0.58275	0.16575	0.359222225	0.561763674
117	823	1.74778	0.558346411	1.81715	2.69741	2.51312	2238	0.50315	458	0.16869	21.3	0.75532	1.05546	0.11056	0.26308	0.1266	0.04836	1979863.971	-0.83195	1642129.813	0.66322	-0.55177	0.69215	0.43987	0.45905	-0.36595	-0.57583	0.29173	-0.276829495	-0.03087522
118	824	1.23409	0.210333856	2.27889	1.38777	1.73395	1109	0.24933	274	0.10092	16.7	0.5922	0.68632	0.08475	0.21052	0.03846	0.93455	1981884.176	-0.82863	1697293.945	0.7772	-0.64401	0.68663	0.60404	0.53365	-0.50053	-0.56897	0.46946	-0.311150482	-0.024466299
119	825	1.2973	0.260285182	1.65413	1.71347	2.42585	1142	0.25674	236	0.08692	17.6	0.62411	0.60685	0.09296	0.06584	0.05676	0.63887	1983905.675	-0.82531	1752493.477	0.89125	-0.73556	0.68114	0.79432	0.60707	-0.65556	-0.56216	0.70794	-0.393512953	-0.151737831
120	826	1.42159	0.351775964	1.79031	1.68212	1.90084	682	0.15333	255	0.09392	17.4	0.61702	0.36823	0.09731	0.08243	0.04488	0	1985928.627	-0.82199	1807732.821	1.00538	-0.82641	0.67567	1.01078	0.6793	-0.83086	-0.55539	1.01622	-0.280110038	-0.087147974
121	827	1.51437	0.414999511	1.70083	1.57707	1.481	1016	0.22842	105	0.03867	19.5	0.69149	0.43812	0.05165	0.0584	0.04738	0.77227	1987953.196	-0.81867	1863016.419	1.1196	-0.91658	0.67021	1.2535	0.75037	-1.0262	-0.54868	1.40342	0.021387698	0.062315956
122	828	1.72914	0.547624175	1.78207	2.08341	1.77653	1033	0.23224	129	0.04751	19.9	0.70567	0.56267	0.04975	0.08145	0.04343	0.89186	1989979.546	-0.81534	1918348.748	1.23392	-1.00606	0.66478	1.52256	0.82028	-1.2414	-0.54202	1.87872	0.290966788	0.194217078
123	829	1.14332	0.133936311	1.94906	1.34064	1.45765	1429	0.32127	174	0.06409	22.3	0.79078	0.76685	0.09988	0.07848	0.06129	0.63727	1992007.842	-0.81201	1973734.322	1.34835	-1.09487	0.65935	1.81806	0.88904	-1.47628	-0.5354	2.45139	-0.567460761	-0.808956714
124	830	1.48452	0.395091488	1.62615	1.2006	1.29018	517	0.11623	91	0.03352	19.5	0.69149	0.12123	0.05269	0.12834	0.02604	0.37254	1994038.251	-0.80867	2029177.694	1.46291	-1.18301	0.65395	2.14009	0.95667	-1.73063	-0.52883	3.13076	0.026332152	-0.455352512
125	831	2.66426	0.979926346	1.80087	1.46639	1.33765	567	0.12747	66	0.02431	21.2	0.75177	0.8102	0.05896	0.05928	0.01701	0.63217	1996070.941	-0.80533	2084683.456	1.57759	-1.27048	0.64856	2.48878	1.02316	-2.0043	-0.52231	3.92627	1.369251136	0.614657136
126	832	3.34372	1.20708396	1.64955	2.46919	1.97902	591	0.13287	60	0.0221	22	0.78014	0.9557	0.06399	0.05381	0.01557	0.86206	1998106.081	-0.80199	2140256.247	1.69241	-1.35729	0.64319	2.86424	1.08853	-2.29709	-0.51583	4.84746	2.064084178	0.97712769
127	856	1.21633	0.195838128	1.7911	1.51372	1.58135	1393	0.31317	706	0.26004	14.9	0.52837	0.82131	0.17408	0.84793	0.04916	0.48899	2020250.193	-0.76562	1364927.595	0.09049	-0.06928	0.58617	0.00819	0.05305	-0.00627	-0.44878	0.00074	-0.757566049	-0.494007197
128	857	2.10286	0.743298323	1.62176	1.51466	2.10277	2856	0.64209	862	0.3175	21.9	0.7766	0.66106	0.1531	0.65791	0.11677	0.4633	2022074.383	-0.76262	1419986.594	0.20425	-0.15577	0.58159	0.04172	0.11879	-0.03182	-0.44353	0.00852	-0.148602422	0.071421668
129	858	2.42073	0.884069148	1.57897	1.77614	3.35766	2545	0.57217	586	0.21584	21	0.74468	0.62673	0.09591	0.70715	0.14936	0.68564	2023899.025	-0.75962	1475059.354	0.31804	-0.24159	0.57703	0.10115	0.18352	-0.07683	-0.43833	0.03217	0.257377676	0.422980955
130	859	2.05728	0.721384722	1.56453	2.28007	3.03681	2151	0.48359	532	0.19595	19.6	0.69504	0.61858	0.10184	0.44337	0.11214	0.54601	2025724.261	-0.75663	1530150.156	0.43186	-0.32676	0.57248	0.1865	0.24723	-0.14111	-0.43316	0.08054	0.051664633	0.286512014
131	860	2.10737	0.745440725	1.68973	2.07748	2.19767	1514	0.34038	397	0.14622	17.2	0.60993	0.6736	0.09368	0.16837	0.07525	0.69254	2027550.234	-0.75363	1585263.301	0.54573	-0.41128	0.56795	0.29782	0.30995	-0.22445	-0.42803	0.16253	0.334944064	0.611870631
132	861	1.55169	0.43934466	2.10253	2.03889	2.18289	1603	0.36039	387	0.14254	18.4	0.65248	1.08954	0.10064	0.1028	0.06608	0.5963	2029377.086	-0.75063	1640403.117	0.65966	-0.49516	0.56344	0.43515	0.37168	-0.32663	-0.42293	0.28705	-0.117963067	0.172978461
133	862	1.48452	0.395091488	1.90402	1.42049	1.62223	1247	0.28035	228	0.08398	17	0.60284	0.78445	0.07978	0.0953	0.05499	0.679	2031204.962	-0.74762	1695573.957	0.77365	-0.5784	0.55894	0.59853	0.43242	-0.44747	-0.41788	0.46305	-0.100140629	0.16421215
134	863	1.81173	0.59428219	1.91229	1.53398	1.49752	1249	0.2808	164	0.06041	18.8	0.66667	0.22783	0.0678	0.09613	0.06487	0.49332	2033034.008	-0.74462	1750780.202	0.88771	-0.661	0.55446	0.78802	0.4922	-0.58678	-0.41286	0.69953	0.113555333	0.320001017
135	864	2.20351	0.790051544	1.67918	1.42779	1.46351	827	0.18593	105	0.03867	17.7	0.62766	1.03444	0.04989	0.11949	0.0433	0.61862	2034864.369	-0.74161	1806026.263	1.00185	-0.74299	0.54999	1.00371	0.55101	-0.74436	-0.40788	1.00556	0.865552227	0.991584034
136	865	1.30609	0.267037941	1.65096	1.7296	1.56747	1008	0.22662	109	0.04015	19.6	0.69504	0.49971	0.05436	0.07175	0.0442	0.15907	2036696.193	-0.73861	1861316.583	1.11609	-0.82435	0.54554	1.24565	0.60887	-0.92004	-0.40294	1.39025	-0.17014607	-0.140179248
137	866	1.73821	0.552855848	1.63098	2.46054	2.23814	1121	0.25202	134	0.04936	20.2	0.71631	0.56875	0.05268	0.07281	0.04409	0.60473	2038529.627	-0.73559	1916655.64	1.23042	-0.90509	0.5411	1.51394	0.66578	-1.11365	-0.39803	1.86279	0.284781299	0.167544011
138	867	1.15827	0.146927513	1.94835	1.45373	1.46965	1453	0.32666	207	0.07624	23.1	0.81915	1.2389	0.11749	0.0742	0.08034	0.68618	2040364.822	-0.73258	1972047.949	1.34487	-0.98522	0.53667	1.80868	0.72176	-1.325	-0.39316	2.43243	-0.627189703	-0.902777314
139	868	1.9128	0.648568137	1.93365	1.33168	1.26068	997	0.22415	124	0.04567	21.8	0.77305	0.50859	0.1026	0.16688	0.04893	0.00069	2042201.927	-0.72956	2027498.063	1.45944	-1.06475	0.53226	2.12995	0.7768	-1.55393	-0.38832	3.10853	0.19673078	-0.295651505
140	869	2.53704	0.930998047	1.60877	2.04673	1.67851	910	0.20459	60	0.0221	22.4	0.79433	1.05642	0.03735	0.12348	0.01536	0	2044041.097	-0.72654	2083010.575	1.57413	-1.14367	0.52786	2.47789	0.83092	-1.80029	-0.38351	3.90052	1.400260916	0.571717598
141	870	4.59767	1.525549653	1.57812	2.45335	1.88024	814	0.183	87	0.03204	23.7	0.84043	0.36307	0.04342	0.06131	0.01441	0.41826	2045882.483	-0.72352	2138590.124	1.68896	-1.22199	0.52348	2.8526	0.88413	-2.0639	-0.37874	4.81794	3.290950307	2.129091351
142	893	1.84249	0.611117918	1.66774	1.51439	2.07714	2457	0.55238	513	0.18895	19.6	0.69504	0.65508	0.09762	1.08197	0.0947	0.99053	2069097.515	-0.68539	1308287.858	-0.02653	0.01818	0.46975	7.00E-04	-0.01246	-0.00048	-0.32196	-2.00E-05	-0.049018128	0.056426123
143	894	2.55673	0.938729098	1.54941	1.74607	2.94357	2714	0.61016	509	0.18748	22.1	0.78369	0.23564	0.10913	0.84839	0.17024	1.14593	2070729.466	-0.68271	1363343.38	0.08722	-0.05955	0.46609	0.00761	0.04065	-0.00519	-0.3182	0.00066	0.146063909	0.238892061
144	895	2.78017	1.022512077	1.55698	1.93982	3.02981	2681	0.60274	594	0.21878	21.6	0.76596	0	0.08226	0.5054	0.16258	0.77396	2072361.694	-0.68002	1418408.405	0.20099	-0.13668	0.46243	0.0404	0.09295	-0.02747	-0.31447	0.00812	0.479246278	0.592216084
145	896	4.87826	1.584788599	1.58427	3.50183	4.78322	2202	0.49505	790	0.29098	19.2	0.68085	0.64789	0.15918	0.43607	0.10239	0.98032	2073994.326	-0.67734	1473487.191	0.31479	-0.21322	0.45879	0.09909	0.14442	-0.06712	-0.31076	0.03119	2.668484911	2.947762169
146	897	2.18507	0.781647865	1.82795	2.74726	3.04167	1586	0.35656	481	0.17716	17.2	0.60993	0.63007	0.12726	0.14806	0.06299	0.7444	2075627.49	-0.67466	1528584.021	0.42863	-0.28918	0.45517	0.18372	0.1951	-0.12395	-0.30708	0.07875	0.312972122	0.622549229
147	898	2.61345	0.960671188	1.75035	2.97434	3.56718	1410	0.317	297	0.10939	16.7	0.5922	0.69041	0.10323	0.0891	0.07716	0.47612	2077261.312	-0.67198	1583703.198	0.54251	-0.36455	0.45155	0.29432	0.24497	-0.19777	-0.30343	0.15967	0.791868969	1.079386319
148	899	1.65754	0.505334576	1.81616	1.63277	1.59023	1388	0.31205	288	0.10608	17.8	0.63121	0.90613	0.10296	0.08197	0.08961	0.73698	2078895.921	-0.66929	1638849.048	0.65645	-0.43935	0.44795	0.43092	0.29406	-0.28841	-0.29981	0.28288	-0.179312042	0.094933532
149	900	1.61603	0.479972524	1.55078	1.37719	1.32945	1023	0.22999	148	0.05451	16.3	0.57801	1.31455	0.06306	0.14937	0.03702	1.02196	2080531.446	-0.66661	1694025.925	0.77045	-0.51358	0.44436	0.59359	0.34236	-0.39569	-0.29621	0.45733	0.309463754	0.56268979
150	901	2.21662	0.795983513	1.68627	1.36878	1.45553	982	0.22077	152	0.05599	18.1	0.64184	0.71642	0.06831	0.0965	0.04271	0.06893	2082168.017	-0.66392	1749238.211	0.88452	-0.58725	0.44079	0.78238	0.38989	-0.51943	-0.29265	0.69203	0.730812392	0.944501322
151	902	1.68649	0.522649446	1.88293	1.32223	1.47811	1039	0.23359	111	0.04088	19	0.67376	1.14867	0.04405	0.10207	0.03418	0.09361	2083805.764	-0.66123	1804490.318	0.99868	-0.66035	0.43722	0.99736	0.43664	-0.65948	-0.2891	0.99604	0.444832357	0.558316679
152	903	1.27911	0.246164524	1.96361	1.34569	1.43281	1259	0.28305	179	0.06593	21.5	0.76241	1.02719	0.08562	0.08998	0.07095	0.55164	2085444.82	-0.65854	1859786.689	1.11293	-0.7329	0.43367	1.2386	0.48264	-0.81567	-0.28559	1.37848	-0.360266674	-0.345853402
153	904	1.14536	0.135718998	2.17412	1.47557	1.53165	1368	0.30755	194	0.07145	22.5	0.79787	1.14289	0.10471	0.14663	0.05014	0.52601	2087085.316	-0.65584	1915131.802	1.22728	-0.8049	0.43013	1.5062	0.52788	-0.98783	-0.28209	1.84853	-0.451585269	-0.551333141
154	905	1.16311	0.151097452	1.87883	1.31588	1.2414	1106	0.24865	128	0.04715	21.4	0.75887	0.70729	0.0816	0.12759	0.03906	0.5365	2088727.387	-0.65314	1970530.173	1.34173	-0.87635	0.4266	1.80025	0.57238	-1.17582	-0.27863	2.41546	-0.36644134	-0.673094845
155	906	1.51817	0.417505662	2.15069	1.27581	1.1645	697	0.1567	93	0.03425	20.4	0.7234	0.56497	0.05064	0.09834	0.02096	0	2090371.168	-0.65044	2025986.354	1.45631	-0.94725	0.42308	2.12085	0.61613	-1.37949	-0.27519	3.08862	0.188916158	-0.379362938
156	907	2.44029	0.892116885	1.69484	1.52407	1.44143	773	0.17379	80	0.02947	22.8	0.80851	0.68107	0.05856	0.05739	0.02816	0	2092016.795	-0.64774	2081504.941	1.57102	-1.01761	0.41957	2.4681	0.65915	-1.59869	-0.27177	3.87744	1.063862198	0.19613896
157	930	1.62935	0.488181162	1.56626	1.56325	2.01206	2497	0.56138	572	0.21068	19.7	0.69858	0.40855	0.10661	1.32176	0.1049	0.69177	2118334.085	-0.60451	1251818.665	-0.1432	0.08657	0.36544	0.02051	-0.05233	-0.0124	-0.22091	-0.00294	-0.40620016	-0.334893651
158	931	3.02745	1.107720681	1.59221	1.96369	2.96981	2635	0.5924	559	0.20589	21.1	0.74823	1.07721	0.11026	0.76268	0.17764	0.67971	2119773.953	-0.60215	1306874.282	-0.02945	0.01773	0.36258	0.00087	-0.01068	-0.00052	-0.21833	-3.00E-05	0.753380316	0.791893965
159	932	4.21902	1.439602874	1.59787	3.11699	4.01069	2603	0.58521	469	0.17274	21	0.74468	0.61883	0.10315	0.40686	0.1615	0.00978	2121213.956	-0.59978	1361935.16	0.08431	-0.05057	0.35974	0.00711	0.03033	-0.00426	-0.21577	6.00E-04	1.960508603	2.05144034
160	933	3.05707	1.117456941	1.48136	3.47918	4.11942	1964	0.44155	578	0.21289	17.5	0.62057	0.68717	0.12306	0.24507	0.09211	0.69303	2122654.202	-0.59742	1417005.54	0.19809	-0.11834	0.35691	0.03924	0.0707	-0.02344	-0.21322	0.00777	1.070349192	1.285231761
161	934	1.54869	0.437409412	1.5887	1.98925	2.1236	1457	0.32756	568	0.20921	17.4	0.61702	1.02809	0.19295	0.13378	0.10409	0.53573	2124094.806	-0.59505	1472089.684	0.3119	-0.1856	0.35409	0.09728	0.11044	-0.05789	-0.2107	0.03034	-0.741485692	-0.428673499
162	935	1.16295	0.15095988	1.85591	1.451	1.52561	1361	0.30598	269	0.09908	17.4	0.61702	0.86557	0.08754	0.13002	0.07679	0.39353	2125535.877	-0.59269	1527191.873	0.42575	-0.25234	0.35128	0.18126	0.14956	-0.10743	-0.2082	0.07717	-0.548658062	-0.294485438
163	936	1.3352	0.289081093	1.69045	1.46778	1.50642	1379	0.31003	185	0.06814	17.8	0.63121	0.79463	0.07631	0.10712	0.08346	0.19597	2126977.529	-0.59032	1582316.41	0.53964	-0.31856	0.34847	0.29121	0.18805	-0.17191	-0.20571	0.15715	-0.374095377	-0.121726704
164	937	1.12839	0.120791838	1.59575	1.32507	1.54019	1320	0.29676	186	0.06851	17.9	0.63475	0.84463	0.06428	0.14706	0.06347	0.68751	2128419.875	-0.58795	1637467.624	0.65359	-0.38428	0.34568	0.42718	0.22594	-0.25116	-0.20324	0.2792	-0.41586754	-0.161290564
165	938	1.28938	0.254161483	1.57722	1.23596	1.33291	999	0.2246	181	0.06667	16.7	0.5922	1.01298	0.07498	0.11401	0.03454	0.45506	2129863.029	-0.58558	1692649.868	0.7676	-0.44949	0.3429	0.58922	0.26321	-0.34503	-0.2008	0.45228	-0.122703257	0.143004379
166	939	1.08696	0.083384809	1.54567	1.27868	1.26751	618	0.13894	108	0.03978	16.9	0.59929	0.60955	0.06497	0.09142	0.02956	0.25573	2131307.104	-0.58321	1747867.524	0.88169	-0.51421	0.34013	0.77738	0.29989	-0.45337	-0.19837	0.6854	-0.340637691	-0.1281766
167	940	1.16375	0.15164755	1.64918	1.22794	1.17907	1128	0.2536	110	0.04052	19.5	0.69149	0.17626	0.07202	0.07792	0.03995	0.55757	2132752.218	-0.58083	1803125.005	0.99586	-0.57843	0.33737	0.99173	0.33597	-0.57603	-0.19595	0.98762	-0.439737029	-0.307088972
168	941	1.32223	0.279319705	1.65767	1.35319	1.23357	1081	0.24303	134	0.04936	21.1	0.74823	0.65587	0.08717	0.12274	0.0413	0	2134198.486	-0.57846	1858426.754	1.11012	-0.64215	0.33461	1.23236	0.37146	-0.71287	-0.19356	1.36806	-0.254629291	-0.231036122
169	942	1.88016	0.63135688	1.8619	1.48985	1.50408	845	0.18997	72	0.02652	20.6	0.7305	0.31323	0.04335	0.13031	0.02311	0.01083	2135646.024	-0.57608	1913777.251	1.22448	-0.7054	0.33187	1.49934	0.40636	-0.86374	-0.19118	1.83591	0.519631199	0.356270788
170	943	3.40321	1.224719104	1.79321	1.94398	1.83474	716	0.16097	69	0.02541	19.8	0.70213	0.05558	0.049	0.08238	0.0198	0.28802	2137094.952	-0.5737	1969181.01	1.33895	-0.76815	0.32913	1.79278	0.44069	-1.02852	-0.18882	2.40043	1.978986766	1.622086221
171	944	1.5948	0.466748337	1.62446	1.28597	1.15039	865	0.19447	55	0.02026	21.3	0.75532	0.17482	0.03289	0.06084	0.02266	0.17204	2138545.387	-0.57132	2024642.585	1.45354	-0.83043	0.3264	2.11277	0.47444	-1.20706	-0.18648	3.07098	0.254406585	-0.379412834
172	945	2.76529	1.017145512	1.67174	1.57227	1.31367	1045	0.23494	79	0.0291	23.6	0.83688	0.92576	0.04802	0.07617	0.03216	0.05082	2139950.05	-0.56901	2080166.573	1.56825	-0.89235	0.32377	2.45942	0.50776	-1.39944	-0.18423	3.857	1.468453969	0.52343425
173	962	1.44292	0.366668838	1.70543	1.65076	1.69527	2538	0.57059	991	0.36501	18.1	0.64184	0.69161	0.15738	1.00734	0.11628	0.59785	2161721.807	-0.53325	920019.1405	-0.82873	0.44192	0.28436	0.6868	-0.23566	-0.36624	-0.15163	-0.56917	-0.818947571	-0.609789266
174	966	1.84343	0.611627967	1.55262	2.60925	1.95235	1356	0.30486	387	0.14254	13.1	0.46454	0.63484	0.06716	2.23019	0.05028	0.64343	2166711.214	-0.52505	1140455.372	-0.37329	0.196	0.27568	0.13934	-0.10291	-0.07316	-0.14475	-0.05202	0.307609005	0.329669902
175	967	1.78228	0.577893444	1.54713	1.75714	2.22813	2160	0.48561	573	0.21105	17.5	0.62057	0.34979	0.07699	1.34468	0.1311	0.77479	2167959.191	-0.52301	1195517.817	-0.25952	0.13573	0.27353	0.06735	-0.07099	-0.03523	-0.14306	-0.01748	-0.262987004	-0.281966402
176	968	2.97415	1.089958284	1.53961	1.52069	2.50148	2541	0.57127	543	0.2	20	0.70922	0.80907	0.09943	0.74814	0.13422	1.08775	2169207.092	-0.52096	1250577.085	-0.14577	0.07594	0.27139	0.02125	-0.03956	-0.01107	-0.14138	-0.0031	0.909383563	0.93734455
177	969	3.12952	1.140879638	1.52972	2.29261	2.55491	1685	0.37882	681	0.25083	16.4	0.58156	1.01946	0.15032	0.3264	0.08621	1.20649	2170455.013	-0.51891	1305637.387	-0.03201	0.01661	0.26926	0.00102	-0.00862	-0.00053	-0.13972	-3.00E-05	1.119683768	1.282095044
178	970	1.93805	0.661682313	1.42822	1.9797	2.60435	937	0.21066	315	0.11602	13.2	0.46809	0.95622	0.11078	0.10939	0.05468	1.22303	2171703.049	-0.51686	1360702.95	0.08177	-0.04226	0.26714	0.00669	0.02184	-0.00346	-0.13807	0.00055	0.251300843	0.443017165
179	971	1.45298	0.37361662	1.50709	1.674	2.0601	1399	0.31452	332	0.12228	16.2	0.57447	0.92548	0.11217	0.06206	0.09258	0.63433	2172951.297	-0.51481	1415778.017	0.19556	-0.10067	0.26502	0.03824	0.05183	-0.01969	-0.13644	0.00748	-0.43625575	-0.234273637
180	972	1.33768	0.29093677	1.82698	1.57345	1.91571	1606	0.36106	226	0.08324	18	0.6383	0.67386	0.09909	0.13214	0.06822	1.15398	2174199.853	-0.51275	1470866.848	0.30938	-0.15863	0.26292	0.09571	0.08134	-0.04908	-0.13481	0.02961	-0.423961745	-0.174267663
181	973	1.26094	0.231857475	1.58346	1.47903	1.76566	824	0.18525	117	0.04309	15.4	0.5461	0.71289	0.05172	0.13744	0.04466	1.09993	2175448.815	-0.5107	1525973.726	0.42323	-0.21615	0.26082	0.17913	0.11039	-0.09148	-0.1332	0.07581	-0.160388671	0.086620432
182	974	1.12329	0.116261879	1.55121	1.32208	1.35999	692	0.15558	129	0.04751	14.4	0.51064	1.10049	0.05432	0.09163	0.03184	1.03777	2176698.279	-0.50865	1581102.955	0.53714	-0.27321	0.25873	0.28851	0.13897	-0.14675	-0.1316	0.15497	-0.163310564	0.107235059
183	975	1.22126	0.199883113	1.62573	1.15312	1.23256	679	0.15265	151	0.05562	15.6	0.55319	0.74022	0.06883	0.06194	0.02792	1.52493	2177948.345	-0.5066	1636258.862	0.65109	-0.32984	0.25664	0.42392	0.1671	-0.21476	-0.13001	0.27601	-0.187824958	0.100490286
184	976	1.11723	0.110852408	1.46661	1.26284	1.2322	602	0.13534	102	0.03757	16.3	0.57801	0.37047	0.06049	0.06218	0.01979	1.35592	2179199.109	-0.50454	1691445.803	0.76512	-0.38603	0.25456	0.5854	0.19477	-0.29536	-0.12844	0.4479	-0.292000155	-0.029918016
185	977	1.13824	0.12948321	1.6403	1.26069	1.16719	745	0.16749	71	0.02615	18.6	0.65957	0.69269	0.03187	0.0563	0.01718	0.72557	2180450.673	-0.50249	1746668.158	0.87921	-0.44179	0.25249	0.77301	0.222	-0.38843	-0.12688	0.67964	-0.060128994	0.113570577
186	978	1.2435	0.217929984	1.58038	1.21546	1.14464	689	0.1549	45	0.01657	20.1	0.71277	0.67899	0.02624	0.05331	0.0197	1.11295	2181703.135	-0.50043	1801930.341	0.99339	-0.49712	0.25043	0.98682	0.24878	-0.49384	-0.12532	0.9803	0.055057569	0.131658018
187	979	1.41528	0.347327391	1.68047	1.36309	1.27983	1225	0.2754	97	0.03573	22.1	0.78369	0.42033	0.05277	0.07051	0.03681	1.38415	2182956.597	-0.49837	1857236.797	1.10766	-0.55203	0.24837	1.22691	0.27511	-0.61146	-0.12378	1.35899	-0.033644324	-0.067096725
188	980	2.16641	0.77307142	1.95457	1.8498	1.42981	1374	0.3089	66	0.02431	23	0.8156	0.54579	0.04131	0.14166	0.04985	1.14518	2184211.16	-0.49631	1912592.004	1.22203	-0.60651	0.24632	1.49335	0.30102	-0.74117	-0.12225	1.82492	0.730671304	0.503917417
189	981	6.36322	1.850534539	2.16762	4.18635	3.11655	1046	0.23516	95	0.03499	23.2	0.8227	0.69315	0.05251	0.1612	0.04681	1.09563	2185466.927	-0.49425	1968000.478	1.33651	-0.66057	0.24428	1.78625	0.32648	-0.88285	-0.12074	2.38734	4.92336805	4.495285241
190	982	2.49604	0.914705476	1.55602	1.63081	1.36925	746	0.16772	49	0.01805	21.4	0.75887	0.67772	0.03094	0.11042	0.03196	0.96714	2186724	-0.49218	2023466.773	1.45111	-0.71421	0.24224	2.10571	0.35152	-1.0364	-0.11923	3.05561	1.224726998	0.52106046
191	999	1.41184	0.344893818	1.54055	1.50001	1.63076	2412	0.54227	759	0.27956	15.8	0.56028	0	0.10707	0.84825	0.08657	0.54478	2212688.358	-0.44954	863856.5844	-0.94477	0.42471	0.20208	0.89259	-0.19092	-0.40125	-0.09084	-0.8433	-0.620825331	-0.37492336
192	1000	1.35883	0.306624035	1.46613	2.21994	1.57651	2384	0.53597	728	0.26814	15.9	0.56383	0	0.1118	0.69461	0.13657	1.04057	2213745.891	-0.4478	919001.7035	-0.83084	0.37205	0.20052	0.69029	-0.1666	-0.30911	-0.0898	-0.57352	-0.94544599	-0.843145229
193	1001	1.40799	0.342163155	1.5074	2.17917	1.60369	2510	0.5643	695	0.25599	17.7	0.62766	0.62178	0.12864	0.39279	0.12915	0.84285	2214802.959	-0.44606	974122.7508	-0.71695	0.31981	0.19897	0.51402	-0.14265	-0.22928	-0.08875	-0.36852	-0.803211646	-0.752373253
194	1002	1.35292	0.30226522	1.39736	1.61819	1.48922	2028	0.45594	761	0.28029	17	0.60284	0.91153	0.11748	0.40992	0.07282	0.56019	2215859.642	-0.44433	1029223.889	-0.60311	0.26798	0.19743	0.36374	-0.11907	-0.16162	-0.08772	-0.21937	-0.464388803	-0.417857793
195	1003	1.6363	0.492437595	1.61122	2.54835	1.92761	1764	0.39658	666	0.2453	14.1	0.5	1.0467	0.1383	0.2843	0.07091	1.13819	2216916.019	-0.44259	1084309.288	-0.48929	0.21656	0.19589	0.23941	-0.09585	-0.10596	-0.0867	-0.11714	-0.236849166	-0.181882989
196	1004	1.71034	0.536692181	1.58611	1.83532	2.02428	2457	0.55238	791	0.29134	18.4	0.65248	0.45028	0.14449	0.55532	0.1451	0.87139	2217972.171	-0.44086	1139383.124	-0.3755	0.16554	0.19436	0.141	-0.07298	-0.06216	-0.08568	-0.05295	-0.688752409	-0.680435844
197	1005	1.99847	0.692381888	1.50997	1.38743	2.40968	2366	0.53192	663	0.2442	18.2	0.64539	0.08407	0.13556	0.50276	0.13869	0.67203	2219028.177	-0.43912	1194449.585	-0.26173	0.11493	0.19283	0.0685	-0.05047	-0.03008	-0.08468	-0.01793	-0.405956867	-0.374602323
198	1006	1.92802	0.65649357	1.69829	1.70432	2.28451	2629	0.59105	669	0.24641	20.6	0.7305	0.67965	0.1608	0.34638	0.15137	1.17332	2220084.119	-0.43739	1249512.869	-0.14796	0.06472	0.19131	0.02189	-0.02831	-0.00958	-0.08368	-0.00324	-0.527458277	-0.451987902
199	1007	1.33865	0.291661643	1.54368	1.50483	1.77232	1178	0.26484	501	0.18453	15.7	0.55674	0.78141	0.16593	0.24831	0.09665	0.77752	2221140.077	-0.43566	1304577.187	-0.0342	0.0149	0.1898	0.00117	-0.00649	-0.00051	-0.08269	-4.00E-05	-0.844551078	-0.673628444
200	1008	1.19878	0.181304373	1.68417	1.31398	1.59875	1066	0.23966	180	0.0663	14.6	0.51773	1.14629	0.08135	0.10768	0.0904	0.99637	2222196.133	-0.43392	1359646.767	0.07958	-0.03453	0.18829	0.00633	0.01498	-0.00275	-0.0817	5.00E-04	-0.493340589	-0.366891598
201	1009	1.24131	0.216167274	1.54822	1.60261	1.69677	1156	0.25989	203	0.07477	16.3	0.57801	0.52261	0.07535	0.12908	0.06302	0.52536	2223252.367	-0.43219	1414725.85	0.19338	-0.08358	0.18678	0.0374	0.03612	-0.01616	-0.08073	0.00723	-0.419125185	-0.224670018
202	1010	1.44669	0.369278188	1.78887	1.57519	1.67069	1440	0.32374	212	0.07808	18	0.6383	0.57489	0.1243	0.09496	0.08441	0.83102	2224308.861	-0.43045	1469818.7	0.30721	-0.13224	0.18529	0.09438	0.05692	-0.04063	-0.07976	0.02899	-0.530946899	-0.266512999
203	1011	1.21279	0.19292349	1.66067	1.21061	1.28625	750	0.16862	123	0.0453	15.6	0.55319	0.68455	0.0652	0.16859	0.03815	0.86692	2225365.698	-0.42871	1524929.598	0.42108	-0.18052	0.1838	0.1773	0.07739	-0.07601	-0.0788	0.07466	-0.242907958	0.024454053
204	1012	1.3023	0.264131932	1.52287	1.27802	1.21578	689	0.1549	124	0.04567	15.4	0.5461	0.85865	0.07447	0.08132	0.03318	0.32756	2226422.959	-0.42698	1580062.847	0.53499	-0.22843	0.18231	0.28621	0.09753	-0.12221	-0.07784	0.15312	-0.133449383	0.157529686
205	1013	1.36611	0.311967285	1.54362	1.17567	1.23552	586	0.13174	102	0.03757	15.5	0.54965	0.42309	0.05644	0.08283	0.01973	0.39159	2227480.729	-0.42524	1635222.778	0.64895	-0.27596	0.18083	0.42114	0.11735	-0.17909	-0.0769	0.2733	-0.013337883	0.266302349
206	1014	1.33772	0.290966672	1.62126	1.13003	1.16249	738	0.16592	60	0.0221	18.2	0.64539	0.61081	0.02529	0.06153	0.02801	0.64501	2228539.089	-0.4235	1690413.743	0.76298	-0.32313	0.17935	0.58214	0.13684	-0.24654	-0.07596	0.44417	0.097502736	0.301151384
207	1015	1.13851	0.12972039	1.60119	1.15081	1.09406	539	0.12118	67	0.02468	17.8	0.63121	0.49871	0.03497	0.07643	0.02602	0.52038	2229598.125	-0.42176	1745640.127	0.87709	-0.36992	0.17788	0.76928	0.15602	-0.32445	-0.07502	0.67473	-0.159310724	-0.004199136
208	1016	1.04649	0.045441707	1.64629	1.25827	1.20884	774	0.17401	89	0.03278	20.1	0.71277	0.6697	0.04549	0.07927	0.0277	0.44823	2230657.921	-0.42002	1800906.341	0.99127	-0.41636	0.17642	0.98262	0.17488	-0.41272	-0.0741	0.97405	-0.270973435	-0.203379355
209	1017	1.13632	0.127794971	1.64501	1.32487	1.17726	875	0.19672	61	0.02247	20.7	0.73404	0.57354	0.02622	0.08785	0.02621	0.66002	2231718.563	-0.41828	1856216.83	1.10555	-0.46243	0.17496	1.22224	0.19342	-0.51124	-0.07318	1.35125	-0.107008254	-0.191415969
210	1018	1.66142	0.507672658	1.73657	1.66919	1.2809	1007	0.22639	101	0.0372	23.1	0.81915	0.69218	0.05078	0.08863	0.03642	0.49856	2232780.135	-0.41654	1911576.075	1.21993	-0.50814	0.1735	1.48823	0.21166	-0.6199	-0.07227	1.81553	0.281179688	0.036273684
211	1036	1.19092	0.174726118	1.55879	1.46346	1.4649	1925	0.43278	496	0.18269	13.1	0.46454	0.22522	0.09479	2.41891	0.07588	0.55427	2264170.6	-0.36498	807769.6042	-1.06065	0.38711	0.13321	1.12499	-0.14129	-0.41059	-0.04862	-1.19322	-0.684906025	-0.370117416
212	1037	1.46308	0.380543803	1.45546	1.80365	1.66738	2522	0.567	835	0.30755	16.8	0.59574	1.08885	0.18722	0.65269	0.11383	0.24084	2264913.333	-0.36376	862946.3066	-0.94665	0.34435	0.13232	0.89615	-0.12526	-0.32598	-0.04813	-0.84834	-0.837036144	-0.596763841
213	1038	1.22225	0.200693422	1.33373	1.48544	1.58418	1599	0.35949	609	0.22431	13	0.46099	0.69465	0.11618	0.3628	0.06573	0.00365	2265778.61	-0.36234	918094.7772	-0.83271	0.30172	0.13129	0.69341	-0.10932	-0.25125	-0.04757	-0.57741	-0.599762421	-0.481593395
214	1039	1.21546	0.195122606	1.42185	1.33386	1.45261	1674	0.37635	247	0.09098	14	0.49645	0.4939	0.04805	0.15196	0.06633	0.16158	2266643.504	-0.36092	973219.1746	-0.71882	0.25943	0.13026	0.5167	-0.09363	-0.18648	-0.04701	-0.37141	-0.344240665	-0.35749025
215	1040	1.32991	0.285111271	1.56878	1.94749	1.72341	2507	0.56362	342	0.12597	17.9	0.63475	0.55891	0.07424	0.19611	0.11319	0.46533	2267508.083	-0.3595	1028323.662	-0.60497	0.21748	0.12924	0.36598	-0.07818	-0.13157	-0.04646	-0.22141	-0.56887989	-0.62763153
216	1041	1.5786	0.456538378	1.47274	1.42544	1.76763	2115	0.47549	476	0.17532	16	0.56738	0.53768	0.11661	0.37915	0.09761	0	2268372.411	-0.35808	1083412.409	-0.49115	0.17587	0.12822	0.24122	-0.06297	-0.08638	-0.04591	-0.11848	-0.438241541	-0.444100683
217	1042	1.85327	0.616951646	1.59168	1.51843	2.26922	2140	0.48112	543	0.2	17.9	0.63475	0.47453	0.13462	0.28845	0.11713	0	2269236.555	-0.35666	1138489.592	-0.37735	0.13458	0.1272	0.14239	-0.048	-0.05079	-0.04537	-0.05373	-0.356080003	-0.346556394
218	1043	2.2309	0.802405091	1.82186	1.60945	2.00036	2410	0.54182	438	0.16133	18.8	0.66667	1.09742	0.16546	0.32411	0.145	0.00494	2270100.578	-0.35524	1193559.4	-0.26357	0.09363	0.12619	0.06947	-0.03326	-0.02468	-0.04483	-0.01831	-0.125033547	-0.086072689
219	1044	1.24653	0.220363691	1.77852	1.47148	1.79529	1880	0.42266	267	0.09834	17.5	0.62057	1.05118	0.09989	0.29189	0.10979	0.02144	2270964.549	-0.35382	1248626.03	-0.1498	0.053	0.12519	0.02244	-0.01875	-0.00794	-0.04429	-0.00336	-0.646631956	-0.607595581
220	1045	1.13866	0.129852132	1.57981	1.49996	1.30554	1267	0.28485	136	0.05009	15.6	0.55319	0.94292	0.05467	0.17246	0.0581	0.00749	2271828.531	-0.3524	1303693.695	-0.03602	0.01269	0.12419	0.0013	-0.00447	-0.00046	-0.04376	-5.00E-05	-0.314409568	-0.231792381
221	1046	1.18804	0.17230489	1.53848	1.23195	1.38383	567	0.12747	86	0.03168	12.3	0.43617	0.9996	0.0275	0.10932	0.02544	0.72076	2272692.593	-0.35098	1358766.622	0.07777	-0.02729	0.12319	0.00605	0.00958	-0.00212	-0.04324	0.00047	0.033269087	0.1617568
222	1047	1.26902	0.238244949	1.69291	1.30985	1.49089	1435	0.32262	237	0.08729	17.3	0.61348	0.9549	0.11407	0.04677	0.06501	0.97395	2273556.8	-0.34956	1413849.053	0.19157	-0.06697	0.12219	0.0367	0.02341	-0.01283	-0.04271	0.00703	-0.484578164	-0.254175564
223	1048	1.61097	0.476836482	1.68438	1.42015	1.45725	1006	0.22617	144	0.05304	16.2	0.57447	0.00469	0.10653	0.12114	0.04797	0.5423	2274421.22	-0.34814	1468945.251	0.30541	-0.10632	0.1212	0.09327	0.03702	-0.03247	-0.0422	0.02849	-0.225080222	0.059167353
224	1049	1.46745	0.383526201	1.60467	1.2289	1.30854	1064	0.23921	101	0.0372	16.1	0.57092	0.57864	0.06779	0.12846	0.03422	1.03883	2275285.918	-0.34672	1524059.499	0.41928	-0.14537	0.12021	0.17579	0.0504	-0.06095	-0.04168	0.07371	-0.00278062	0.270490835
225	1050	1.24749	0.221133533	1.39584	1.21048	1.2845	510	0.11466	68	0.02505	14.3	0.50709	0.59449	0.05589	0.09434	0.01752	0.69041	2276150.964	-0.3453	1579196.099	0.5332	-0.18411	0.11923	0.2843	0.06357	-0.09817	-0.04117	0.15159	-0.082008582	0.201549216
226	1051	1.15435	0.143537415	1.41199	1.19945	1.14999	550	0.12365	77	0.02836	15.7	0.55674	0.63594	0.04795	0.08778	0.01352	0.93442	2277016.425	-0.34388	1634359.382	0.64717	-0.22255	0.11825	0.41883	0.07653	-0.14403	-0.04066	0.27105	-0.110437477	0.155187497
227	1052	1.51592	0.416022515	1.52902	1.17899	1.24464	992	0.22302	121	0.04457	18.8	0.66667	0.63055	0.06391	0.06762	0.05077	1.21968	2277882.368	-0.34246	1689553.702	0.76121	-0.26068	0.11728	0.57944	0.08927	-0.19843	-0.04016	0.44107	-0.008574227	0.203032496
228	1053	1.25897	0.230293926	1.50843	1.10455	1.15386	655	0.14726	86	0.03168	17.9	0.63475	0.6116	0.04444	0.11926	0.02235	1.23062	2278748.864	-0.34103	1744783.443	0.87532	-0.29851	0.1163	0.76618	0.1018	-0.26129	-0.03966	0.67065	-0.039312347	0.109114355
229	1054	1.0548	0.053351175	1.50936	1.14034	1.11786	703	0.15805	81	0.02983	18.8	0.66667	0.68991	0.04965	0.07493	0.02583	0.64929	2279615.981	-0.33961	1800053.016	0.98951	-0.33605	0.11533	0.97913	0.11412	-0.33252	-0.03917	0.96886	-0.267815885	-0.220181639
230	1055	1.19213	0.175741623	1.58864	1.23995	1.10345	660	0.14838	71	0.02615	19.5	0.69149	0.85604	0.03962	0.07862	0.02377	0.93335	2280483.788	-0.33818	1855366.867	1.10379	-0.37328	0.11437	1.21836	0.12624	-0.41203	-0.03868	1.34482	-0.039556461	-0.144301622
231	1074	1.36865	0.313824853	1.59837	1.71923	1.57295	3213	0.72235	374	0.13775	16	0.56738	0.77284	0.07206	1.14943	0.10632	0.94275	2316467.81	-0.27908	807038.7195	-1.06216	0.29643	0.07788	1.12819	-0.08273	-0.31485	-0.02174	-1.19832	-0.440468588	-0.248025155
232	1075	1.69629	0.528443513	1.52104	1.61657	1.99441	3390	0.76214	604	0.22247	20.9	0.74113	1.08484	0.13902	0.64981	0.1589	0.55955	2317141.166	-0.27797	862218.1045	-0.94816	0.26356	0.07727	0.899	-0.07326	-0.2499	-0.02148	-0.85239	-0.612369361	-0.517207962
233	1076	1.29893	0.261540849	1.35033	1.67657	1.71424	1920	0.43165	264	0.09724	15.1	0.53546	0.62991	0.06118	0.35706	0.10734	1.05022	2317814.175	-0.27687	917369.2565	-0.83421	0.23097	0.07666	0.6959	-0.06395	-0.19267	-0.02122	-0.58053	-0.496471554	-0.516303898
234	1077	1.3749	0.318381001	1.33549	1.73811	1.59067	2391	0.53754	338	0.12449	17.6	0.62411	0	0.04753	0.22842	0.07191	0.88551	2318486.886	-0.27576	972496.334	-0.72031	0.19863	0.07604	0.51885	-0.05478	-0.14308	-0.02097	-0.37373	-0.31527376	-0.361555633
235	1078	1.71514	0.53949471	1.52001	1.57457	1.91631	2067	0.4647	346	0.12744	16.3	0.57801	0.59068	0.07285	0.19571	0.10628	0.20973	2319159.35	-0.27466	1027603.5	-0.60645	0.16657	0.07544	0.36779	-0.04575	-0.10102	-0.02072	-0.22304	-0.136037595	-0.215049433
236	1079	1.57908	0.456842399	1.54864	1.44454	1.92183	1969	0.44267	302	0.11123	16.4	0.58156	0.66955	0.0937	0.26795	0.11723	1.03966	2319831.619	-0.27355	1082694.925	-0.49263	0.13476	0.07483	0.24268	-0.03686	-0.06639	-0.02047	-0.11955	-0.404390293	-0.471461465
237	1080	1.54075	0.432269311	1.74166	1.57596	1.49985	1883	0.42334	304	0.11197	16.9	0.59929	0.53172	0.10279	0.25859	0.10202	0.76771	2320503.743	-0.27245	1137774.787	-0.37883	0.10321	0.07423	0.14351	-0.02812	-0.0391	-0.02022	-0.05437	-0.436960604	-0.460502882
238	1081	1.58083	0.457950026	1.53805	1.50246	1.83655	1747	0.39276	150	0.05525	16.4	0.58156	0.68478	0.05357	0.18193	0.08283	0.89628	2321175.774	-0.27135	1192847.272	-0.26504	0.07192	0.07363	0.07025	-0.01951	-0.01906	-0.01998	-0.01862	-0.045857158	-0.074215101
239	1082	1.13101	0.123111039	1.43313	1.42317	1.6527	1453	0.32666	129	0.04751	15.3	0.54255	0.82832	0.04358	0.15965	0.06575	0.51673	2321847.762	-0.27024	1247916.58	-0.15126	0.04088	0.07303	0.02288	-0.01105	-0.00618	-0.01974	-0.00346	-0.334557014	-0.317791832
240	1083	1.29328	0.257181627	1.47226	1.3636	1.33155	1109	0.24933	136	0.05009	14.5	0.51418	0.16801	0.04323	0.09284	0.04635	1.10956	2322519.759	-0.26914	1302986.923	-0.03748	0.01009	0.07244	0.0014	-0.00271	-0.00038	-0.0195	-5.00E-05	-0.213856465	-0.125770455
241	1084	1.17189	0.15861783	1.55324	1.21687	1.20681	836	0.18795	159	0.05856	13.4	0.47518	1.09551	0.07281	0.07384	0.0411	0.76679	2323191.816	-0.26803	1358062.527	0.07631	-0.02045	0.07184	0.00582	0.00548	-0.00156	-0.01926	0.00044	-0.245686757	-0.083384318
242	1085	1.32062	0.278101323	1.52022	1.21958	1.26657	978	0.21987	169	0.06225	15	0.53191	0.76065	0.10492	0.0594	0.05512	0.81374	2323863.986	-0.26693	1413147.636	0.19012	-0.05075	0.07125	0.03615	0.01355	-0.00965	-0.01902	0.00687	-0.383380139	-0.151620529
243	1086	1.65606	0.504441287	1.67567	1.30468	1.46718	1185	0.26641	136	0.05009	16.9	0.59929	0.01986	0.08734	0.10523	0.04824	0.42788	2324536.32	-0.26583	1468246.513	0.30396	-0.0808	0.07066	0.09239	0.02148	-0.02456	-0.01878	0.02808	-0.091379765	0.171087505
244	1087	1.21057	0.191091323	1.63029	1.24973	1.32561	1613	0.36263	150	0.05525	19.1	0.6773	0.6746	0.11271	0.15772	0.06335	0.59379	2325208.87	-0.26472	1523363.44	0.41784	-0.11061	0.07008	0.17459	0.02928	-0.04622	-0.01855	0.07295	-0.588105206	-0.296409528
245	1088	1.21023	0.190810424	1.3808	1.22384	1.1585	816	0.18345	75	0.02762	17.3	0.61348	0.46181	0.0494	0.22905	0.02646	0.69298	2325881.69	-0.26362	1578502.722	0.53176	-0.14018	0.06949	0.28277	0.03695	-0.07454	-0.01832	0.15037	-0.162854173	0.101199369
246	1089	1.41642	0.348132561	1.36202	1.12222	1.18912	530	0.11915	71	0.02615	15.3	0.54255	0.8176	0.05375	0.08448	0.01276	0.70137	2326554.831	-0.26251	1633668.687	0.64574	-0.16951	0.06891	0.41698	0.0445	-0.10946	-0.01809	0.26926	0.167801887	0.42819462
247	1090	1.12194	0.11505933	1.56046	1.1728	1.16897	1406	0.3161	189	0.06961	19.8	0.70213	0.66886	0.07476	0.04751	0.04391	0.31835	2327228.347	-0.2614	1688865.691	0.75979	-0.19861	0.06833	0.57727	0.05192	-0.1509	-0.01786	0.4386	-0.409128591	-0.195589622
248	1091	1.29197	0.256168185	1.54081	1.16257	1.07511	1135	0.25517	171	0.06298	19.4	0.68794	0.62635	0.08834	0.14936	0.03785	0.68463	2327902.292	-0.2603	1744098.116	0.8739	-0.22747	0.06775	0.7637	0.05921	-0.19879	-0.01764	0.6674	-0.27918148	-0.119359743
249	1092	1.14238	0.133113805	1.50617	1.21831	1.05996	672	0.15108	88	0.03241	18.2	0.64539	0.53019	0.04976	0.11495	0.02073	0.64642	2328576.719	-0.25919	1799370.377	0.9881	-0.25611	0.06718	0.97634	0.06638	-0.25306	-0.01741	0.96472	-0.189131942	-0.164270077
250	1093	1.1	0.09531018	1.5851	1.35589	1.18975	1103	0.24798	94	0.03462	21.4	0.75887	0.79417	0.06018	0.06288	0.05604	0.52357	2329251.682	-0.25808	1854686.918	1.10239	-0.28451	0.06661	1.21526	0.07343	-0.31364	-0.01719	1.33969	-0.399258058	-0.547687244
251	1111	1.26379	0.234115143	1.49217	1.57636	1.59785	2335	0.52496	536	0.19742	14.4	0.51064	0.85853	0.09198	0.76858	0.11799	0.4391	2368408.971	-0.19377	751276.8033	-1.17737	0.22813	0.03754	1.38621	-0.0442	-0.2686	-0.00727	-1.63209	-0.675572485	-0.387681899
252	1112	1.41794	0.349205114	1.44954	1.89903	1.74391	2386	0.53642	439	0.16169	15.1	0.53546	0.93864	0.07335	0.43789	0.0998	0.55134	2368890.239	-0.19297	806490.5901	-1.0633	0.20519	0.03724	1.1306	-0.0396	-0.21818	-0.00719	-1.20216	-0.329165652	-0.193046549
253	1113	1.38484	0.32558461	1.36035	1.49435	1.7745	1342	0.30171	443	0.16317	13.7	0.48582	1.20875	0.1008	0.36585	0.09314	0	2369371.221	-0.19218	861671.9872	-0.94929	0.18244	0.03693	0.90114	-0.03506	-0.17319	-0.0071	-0.85544	-0.39564258	-0.334211145
254	1114	1.38692	0.327085461	1.37272	2.05379	1.54573	1466	0.32959	280	0.10313	13.5	0.47872	0.91782	0.05459	0.20034	0.06648	0.64717	2369851.954	-0.19139	916825.1501	-0.83533	0.15988	0.03663	0.69778	-0.0306	-0.13355	-0.00701	-0.58288	-0.113057553	-0.14626891
255	1115	1.13797	0.129245973	1.31002	1.74421	1.47301	1331	0.29924	193	0.07109	13	0.46099	0.50888	0.04392	0.13115	0.04592	0.66399	2370332.473	-0.19061	971954.2377	-0.72143	0.13751	0.03633	0.52046	-0.02621	-0.0992	-0.00692	-0.37548	-0.297737081	-0.360751788
256	1116	2.00487	0.695579221	1.42862	1.61269	1.84157	1910	0.42941	309	0.11381	15.9	0.56383	0.72262	0.07643	0.1161	0.0987	0.62317	2370812.816	-0.18982	1027063.414	-0.60757	0.11533	0.03603	0.36914	-0.02189	-0.07007	-0.00684	-0.22428	0.203467903	0.110991773
257	1117	1.40263	0.338349046	1.47754	1.48091	1.64441	1473	0.33116	247	0.09098	14.8	0.52482	1.00666	0.07074	0.22401	0.08202	0.2947	2371293.017	-0.18903	1082156.847	-0.49374	0.09333	0.03573	0.24378	-0.01764	-0.04608	-0.00675	-0.12036	-0.2292497	-0.309124702
258	1118	1.62216	0.483758594	1.72001	1.47389	1.59662	1294	0.29092	249	0.09171	13.8	0.48936	1.03513	0.08541	0.14538	0.05222	0.68269	2371773.114	-0.18824	1137238.717	-0.37994	0.07152	0.03543	0.14435	-0.01346	-0.02717	-0.00667	-0.05484	0.079155349	0.065584469
259	1119	1.07349	0.070915023	1.68859	1.40038	1.9356	1021	0.22954	146	0.05378	13.2	0.46809	0.79698	0.0587	0.10121	0.05944	0.62468	2372253.142	-0.18745	1192313.211	-0.26615	0.04989	0.03514	0.07083	-0.00935	-0.01328	-0.00659	-0.01885	-0.43549727	-0.444710126
260	1120	1.11956	0.112935751	1.54164	1.31853	1.48323	802	0.18031	190	0.06998	12.5	0.44326	0.35318	0.08452	0.08631	0.04394	0.62854	2372733.14	-0.18666	1247384.527	-0.15236	0.02844	0.03484	0.02321	-0.00531	-0.00433	-0.0065	-0.00354	-0.522820653	-0.440248612
261	1121	1.1634	0.151346752	1.64618	1.23164	1.25704	929	0.20886	248	0.09134	13.4	0.47518	0.83062	0.10358	0.06624	0.03628	0.68559	2373213.143	-0.18587	1302456.877	-0.03858	0.00717	0.03455	0.00149	-0.00133	-0.00028	-0.00642	-6.00E-05	-0.425395605	-0.271434276
262	1122	1.09189	0.08791014	1.66996	1.08295	1.23243	805	0.18098	149	0.05488	11.9	0.42199	0.79445	0.07703	0.06642	0.03732	0.46811	2373693.188	-0.18509	1357534.49	0.07522	-0.01392	0.03426	0.00566	0.00258	-0.00105	-0.00634	0.00043	-0.38978505	-0.216305785
263	1123	1.52082	0.419249663	1.53767	1.24263	1.3639	902	0.20279	149	0.05488	14.3	0.50709	0.31294	0.1143	0.0624	0.0451	0.69312	2374173.312	-0.1843	1412621.608	0.18904	-0.03484	0.03397	0.03573	0.00642	-0.00659	-0.00626	0.00676	-0.270519595	-0.01509279
264	1124	1.65032	0.500969209	1.76549	1.46706	1.64694	1939	0.43593	184	0.06777	20.2	0.71631	0.40627	0.153	0.10931	0.06642	0.55213	2374653.552	-0.18351	1467722.494	0.30288	-0.05558	0.03368	0.09174	0.0102	-0.01683	-0.00618	0.02779	-0.402821981	-0.091779517
265	1125	1.26895	0.238189787	1.2889	1.595	1.44558	558	0.12545	72	0.02652	15	0.53191	0.07655	0.08001	0.21688	0.01061	0.66337	2375133.946	-0.18272	1522841.431	0.41676	-0.07615	0.03339	0.17369	0.01391	-0.03174	-0.0061	0.07239	-0.244993876	0.061129016
266	1126	1.32901	0.284434304	1.4747	1.50492	1.25367	886	0.19919	115	0.04236	17.8	0.63121	0.69231	0.09374	0.04921	0.0425	0.0164	2375614.532	-0.18193	1577982.723	0.53069	-0.09655	0.0331	0.28163	0.01756	-0.05124	-0.00602	0.14946	-0.275812203	0.011477778
267	1127	1.17276	0.159359945	1.51482	1.27952	1.17259	1443	0.32442	131	0.04825	19.7	0.69858	0.46921	0.08224	0.14458	0.04761	0.622	2376095.345	-0.18114	1633150.7	0.64467	-0.11678	0.03281	0.4156	0.02115	-0.07528	-0.00594	0.26793	-0.453038654	-0.2016659
268	1128	1.11491	0.108773684	1.45755	1.18102	1.13498	980	0.22032	115	0.04236	18	0.6383	0.84812	0.07016	0.16857	0.02487	0.94586	2376576.426	-0.18035	1688349.717	0.75872	-0.13683	0.03253	0.57565	0.02468	-0.10382	-0.00587	0.43676	-0.262006029	-0.056285895
269	1129	1.14513	0.135518168	1.46101	1.21511	1.20033	749	0.16839	114	0.04199	17.1	0.60638	0.57326	0.09239	0.09648	0.02767	0.61177	2377057.812	-0.17956	1743584.157	0.87284	-0.15673	0.03224	0.76185	0.02814	-0.1368	-0.00579	0.66497	-0.404656304	-0.255518298
270	1130	1.75142	0.560426887	1.86925	1.63469	1.38584	1635	0.36758	141	0.05193	22.4	0.79433	0.68406	0.10608	0.09073	0.06189	0.07303	2377539.541	-0.17877	1798858.433	0.98704	-0.17645	0.03196	0.97425	0.03154	-0.17417	-0.00571	0.96163	-0.007971344	0.006440588
271	1131	1.71146	0.537346807	1.79757	1.56561	1.32961	1221	0.27451	108	0.03978	21.1	0.74823	0.34863	0.07352	0.20364	0.03747	0.74615	2378021.652	-0.17798	1854176.991	1.10134	-0.19601	0.03168	1.21294	0.03489	-0.21587	-0.00564	1.33586	0.150213427	-0.003817861
272	1149	1.42274	0.35258459	1.52578	1.76563	1.61662	2626	0.59038	748	0.27551	18	0.6383	0.74624	0.15312	0.66807	0.13853	1.04908	2421025.487	-0.10734	750910.0939	-1.17813	0.12646	0.01152	1.38799	-0.01357	-0.14899	-0.00124	-1.63524	-0.919622179	-0.654233544
273	1150	1.70298	0.532379658	1.87098	1.93169	2.06547	1317	0.29609	406	0.14954	14	0.49645	1.17766	0.1052	0.4734	0.06197	1.01441	2421314.262	-0.10687	806125.2228	-1.06405	0.11371	0.01142	1.1322	-0.01215	-0.121	-0.00122	-1.20472	0.051999979	0.195154154
274	1151	1.33616	0.289799828	1.36107	1.53286	1.51181	2205	0.49573	329	0.12118	16.9	0.59929	1.01337	0.07296	0.43441	0.11214	0.72753	2421602.864	-0.10639	861307.9611	-0.95004	0.10108	0.01132	0.90257	-0.01075	-0.09603	-0.0012	-0.85748	-0.455068142	-0.485636278
275	1152	1.31396	0.273045478	1.32306	2.2042	1.59883	873	0.19627	133	0.04899	11.3	0.40071	0.81526	0.03291	0.2429	0.05366	1.20711	2421891.315	-0.10592	916462.4647	-0.83608	0.08856	0.01122	0.69903	-0.00938	-0.07404	-0.00119	-0.58445	-0.045646019	-0.12668113
276	1153	1.21429	0.194159544	1.28185	1.55381	1.55204	1316	0.29586	181	0.06667	12.6	0.44681	0.66236	0.03018	0.09634	0.04121	1.07263	2422179.637	-0.10545	971592.8924	-0.72218	0.07615	0.01112	0.52154	-0.00803	-0.05499	-0.00117	-0.37664	-0.103142722	-0.20664617
277	1154	1.8572	0.619069977	1.44766	1.57211	1.71632	1232	0.27698	238	0.08766	12.4	0.43972	0.84617	0.06892	0.08886	0.04106	1.04347	2422467.851	-0.10497	1026703.408	-0.60831	0.06386	0.01102	0.37004	-0.0067	-0.03884	-0.00116	-0.2251	0.404449944	0.333484785
278	1155	1.34298	0.294891025	1.67848	1.50213	1.48445	1400	0.31475	189	0.06961	14.2	0.50355	0.59376	0.0609	0.09087	0.07752	0.62909	2422755.979	-0.1045	1081798.181	-0.49448	0.05167	0.01092	0.24451	-0.0054	-0.02555	-0.00114	-0.12091	-0.309596059	-0.405818225
279	1156	1.45069	0.372039305	1.56537	1.55312	1.70006	1449	0.32576	240	0.0884	14.6	0.51773	1.11887	0.0759	0.14907	0.08792	1.09737	2423044.042	-0.10403	1136881.39	-0.38067	0.0396	0.01082	0.14491	-0.00412	-0.01507	-0.00113	-0.05516	-0.210208499	-0.275951955
280	1157	1.09786	0.09336283	1.72441	1.29933	1.67106	783	0.17603	148	0.05451	11.2	0.39716	0.83406	0.06504	0.12585	0.03809	0.93263	2423332.064	-0.10355	1191957.222	-0.26688	0.02764	0.01072	0.07123	-0.00286	-0.00738	-0.00111	-0.01901	-0.325060546	-0.313836664
281	1158	1.19793	0.180595067	1.61996	1.30746	1.47712	735	0.16524	113	0.04162	12	0.42553	0.68499	0.04511	0.05503	0.02944	0.96949	2423620.065	-0.10308	1247029.877	-0.15309	0.01578	0.01063	0.02344	-0.00163	-0.00242	-0.0011	-0.00359	-0.123276455	-0.075999881
282	1159	1.09846	0.093909199	1.64158	1.19299	1.22452	826	0.1857	81	0.02983	12.2	0.43262	0.95533	0.04946	0.05032	0.03588	0.88326	2423908.068	-0.10261	1302103.566	-0.03931	0.00403	0.01053	0.00155	-0.00041	-0.00016	-0.00108	-6.00E-05	-0.217221805	-0.123108419
283	1160	1.18716	0.1715639	1.55941	1.28296	1.19237	961	0.21605	78	0.02873	13.3	0.47163	0.72304	0.04672	0.06419	0.05195	0.87678	2424196.095	-0.10213	1357182.518	0.07449	-0.00761	0.01043	0.00555	0.00078	-0.00057	-0.00107	0.00041	-0.245896339	-0.117457394
284	1161	1.27766	0.24503028	1.45954	1.27712	1.2762	738	0.16592	121	0.04457	11.9	0.42199	0.63451	0.07805	0.09258	0.02709	1.007	2424484.168	-0.10166	1412270.975	0.18831	-0.01914	0.01033	0.03546	0.00195	-0.00361	-0.00105	0.00668	-0.191397398	0.036915311
285	1162	2.02534	0.705737588	1.58163	1.59437	1.5822	1160	0.26079	139	0.0512	16.8	0.59574	0.65972	0.14981	0.06586	0.05123	0.4606	2424772.309	-0.10119	1467373.201	0.30216	-0.03057	0.01024	0.0913	0.00309	-0.00924	-0.00104	0.02759	0.1164665	0.432437263
286	1163	3.00512	1.100317501	1.43734	1.94999	1.71684	978	0.21987	78	0.02873	16.4	0.58156	0.47244	0.07682	0.17576	0.02204	1.16206	2425060.54	-0.10071	1522493.477	0.41604	-0.0419	0.01014	0.17309	0.00422	-0.01743	-0.00102	0.07201	1.532474074	1.81528539
287	1164	1.29076	0.255231192	1.68182	1.65856	1.24209	1515	0.3406	122	0.04494	20.6	0.7305	0.94292	0.11655	0.09969	0.06483	1.08241	2425348.885	-0.10024	1577636.11	0.52997	-0.05312	0.01005	0.28087	0.00533	-0.02815	-0.00101	0.14885	-0.475691454	-0.195886887
288	1165	1.1754	0.161608515	1.6654	1.35487	1.24628	1561	0.35094	131	0.04825	21.1	0.74823	0.93467	0.11612	0.25711	0.06813	1.06303	2425637.366	-0.09977	1632805.428	0.64396	-0.06425	0.00995	0.41468	0.00641	-0.04137	-0.00099	0.26704	-0.607375255	-0.35733285
289	1166	1.11993	0.113266183	1.73327	1.44189	1.3378	1835	0.41254	168	0.06188	22.4	0.79433	0.71647	0.10788	0.21386	0.07564	1.1171	2425926.005	-0.09929	1688005.787	0.75801	-0.07526	0.00986	0.57458	0.00747	-0.05705	-0.00098	0.43553	-0.70952746	-0.527739432
290	1167	1.12429	0.117151725	1.60735	1.35413	1.33553	1334	0.29991	145	0.05341	20	0.70922	0.69836	0.10032	0.23165	0.06026	0.9631	2426214.826	-0.09882	1743241.569	0.87213	-0.08618	0.00977	0.76061	0.00852	-0.07516	-0.00096	0.66336	-0.597871191	-0.498439596
291	1168	1.3671	0.312691708	1.91258	1.54064	1.38609	1558	0.35027	204	0.07514	21.4	0.75887	0.59343	0.14875	0.18113	0.05832	0.20464	2426503.851	-0.09834	1798517.189	0.98634	-0.097	0.00967	0.97286	0.00954	-0.09567	-0.00095	0.95957	-0.586544085	-0.558013929
292	1169	1.32226	0.279342394	2.03152	1.79922	1.35611	1932	0.43435	237	0.08729	24.2	0.85816	0.97406	0.16479	0.20462	0.07767	0.69249	2426793.103	-0.09787	1853837.092	1.10063	-0.10772	0.00958	1.21139	0.01054	-0.11856	-0.00094	1.3333	-0.719884316	-0.863733744
293	1186	1.35129	0.301059692	1.54615	1.4997	1.54368	1761	0.39591	465	0.17127	12.2	0.43262	0.17338	0.10325	0.87834	0.06887	0	2473550.692	-0.02107	695474.4766	-1.29267	0.02724	0.00044	1.67099	-0.00057	-0.03521	-1.00E-05	-2.16003	-0.538703429	-0.161810194
294	1187	2.14769	0.764392846	1.76372	1.98611	1.92092	2027	0.45571	431	0.15875	11.9	0.42199	0.59799	0.11642	0.63591	0.0839	0	2473642.962	-0.02092	750726.8219	-1.17851	0.02465	0.00044	1.38889	-0.00052	-0.02905	-1.00E-05	-1.63682	0.213129596	0.422084586
295	1188	1.60539	0.473366718	1.51099	1.60388	1.8354	3535	0.79474	837	0.30829	24.2	0.85816	1.0815	0.21354	0.61223	0.20988	0.36485	2473739.241	-0.02076	805942.6219	-1.06443	0.0221	0.00043	1.13301	-0.00046	-0.02352	-1.00E-05	-1.206	-1.295948345	-1.22268171
296	1189	1.70511	0.533629625	1.36859	1.60939	2.0003	2045	0.45976	673	0.24788	15.6	0.55319	0.68985	0.1365	0.59961	0.11313	0.68135	2473835.46	-0.0206	861126.0308	-0.95041	0.01958	0.00042	0.90329	-4.00E-04	-0.01861	-1.00E-05	-0.85849	-0.446988144	-0.450661418
297	1190	1.27455	0.242593175	1.3665	1.30019	1.45057	964	0.21673	169	0.06225	11.3	0.40071	0.42538	0.03724	0.17284	0.04651	0.59714	2473931.626	-0.02044	916281.2046	-0.83646	0.0171	0.00042	0.69966	-0.00035	-0.0143	-1.00E-05	-0.58524	-0.151650142	-0.251730701
298	1191	1.36406	0.310465547	1.27974	1.19969	1.52747	887	0.19942	199	0.0733	10.6	0.37589	0.85681	0.05515	0.09281	0.04177	0.66664	2474027.746	-0.02029	971412.3023	-0.72255	0.01466	0.00041	0.52208	-3.00E-04	-0.01059	-1.00E-05	-0.37723	-0.027742423	-0.132802305
299	1192	1.61408	0.478765135	1.42369	1.51545	1.64621	603	0.13557	182	0.06703	10	0.35461	0.5462	0.06617	0.0695	0.02284	0.36832	2474123.828	-0.02013	1026523.488	-0.60868	0.01225	0.00041	0.3705	-0.00025	-0.00746	-1.00E-05	-0.22552	0.201234574	0.128320555
300	1193	1.42889	0.356897919	1.54421	1.46702	1.75716	773	0.17379	147	0.05414	10.4	0.36879	0.38329	0.06499	0.05037	0.02678	0.76663	2474219.879	-0.01997	1081618.93	-0.49485	0.00988	4.00E-04	0.24488	-2.00E-04	-0.00489	-1.00E-05	-0.12118	-0.03293986	-0.089586915
301	1194	1.25496	0.2271037	1.6956	1.44817	1.57176	610	0.13714	192	0.07072	10.6	0.37589	0.50882	0.07182	0.05229	0.03787	0.69314	2474315.907	-0.01981	1136702.808	-0.38104	0.00755	0.00039	0.14519	-0.00015	-0.00288	-1.00E-05	-0.05532	-0.266582115	-0.292995303
302	1195	1.21828	0.197440028	1.75141	1.16248	1.39111	551	0.12388	115	0.04236	9.7	0.34397	0.80398	0.06061	0.06398	0.02444	0.15765	2474411.917	-0.01965	1191779.31	-0.26725	0.00525	0.00039	0.07142	-1.00E-04	-0.0014	-1.00E-05	-0.01909	-0.122692294	-0.107753759
303	1196	1.37006	0.314854535	1.44095	1.20243	1.30165	167	0.03754	31	0.01142	8.9	0.3156	0.23608	0.019	0.04237	0.01097	0.1585	2474507.919	-0.0195	1246852.634	-0.15346	0.00299	0.00038	0.02355	-6.00E-05	-0.00046	-1.00E-05	-0.00361	0.163964877	0.20292773
304	1197	1.57406	0.453658269	1.45209	1.23433	1.50467	563	0.12657	58	0.02136	10.3	0.36525	0.74354	0.04105	0.01739	0.02502	0.09681	2474603.918	-0.01934	1301926.993	-0.03967	0.00077	0.00037	0.00157	-1.00E-05	-3.00E-05	-1.00E-05	-6.00E-05	0.305760597	0.40250919
305	1198	1.43317	0.359888774	1.45789	1.26501	1.62212	647	0.14546	70	0.02578	11.5	0.4078	0.71578	0.03457	0.03862	0.02756	0.27146	2474699.923	-0.01918	1357006.614	0.07413	-0.00142	0.00037	0.0055	3.00E-05	-0.00011	-1.00E-05	0.00041	0.175552956	0.312611717
306	1199	1.03705	0.036380144	1.5963	1.22252	1.37997	1321	0.29699	134	0.04936	14.4	0.51064	0.90178	0.08547	0.05163	0.05213	0	2474795.941	-0.01902	1412095.741	0.18795	-0.00358	0.00036	0.03532	7.00E-05	-0.00067	-1.00E-05	0.00664	-0.534097197	-0.324344976
307	1200	1.27251	0.240991328	1.93844	1.50292	1.48169	1775	0.39906	225	0.08287	20.1	0.71277	1.19777	0.12789	0.12147	0.07172	0	2474891.979	-0.01887	1467198.636	0.3018	-0.00569	0.00036	0.09108	0.00011	-0.00172	-1.00E-05	0.02749	-0.525553914	-0.260731314
308	1201	1.52625	0.422813746	1.66228	1.45694	1.29218	542	0.12185	147	0.05414	15.9	0.56383	0.61014	0.11694	0.20044	0.02257	0.30681	2474988.045	-0.01871	1522319.583	0.41568	-0.00778	0.00035	0.17279	0.00015	-0.00323	-1.00E-05	0.07183	-0.101147218	0.216189574
309	1202	1.10674	0.101418757	1.60889	1.27881	1.34534	1200	0.26978	107	0.03941	18.1	0.64184	0.44396	0.08103	0.09617	0.04206	0.38129	2475084.146	-0.01855	1577462.886	0.52962	-0.00982	0.00034	0.28049	0.00018	-0.0052	-1.00E-05	0.14855	-0.491176533	-0.234855126
310	1203	1.31495	0.273798642	1.73231	1.66158	1.46758	1822	0.40962	139	0.0512	21.4	0.75887	1.13336	0.11467	0.13145	0.06979	0.0357	2475180.29	-0.01839	1632632.875	0.6436	-0.01184	0.00034	0.41422	0.00022	-0.00762	-1.00E-05	0.2666	-0.427379741	-0.199078316
311	1204	1.19591	0.178907402	1.7696	1.49231	1.34412	2188	0.49191	234	0.08619	24.3	0.8617	0.68598	0.13971	0.31215	0.07811	0.12577	2475276.484	-0.01823	1687833.904	0.75765	-0.01382	0.00033	0.57404	0.00025	-0.01047	-1.00E-05	0.43492	-0.796257786	-0.605212225
312	1205	1.14481	0.135238684	1.58821	1.28661	1.31246	1029	0.23134	212	0.07808	19	0.67376	0.16507	0.11944	0.27072	0.03768	0.66057	2475372.736	-0.01808	1743070.358	0.87178	-0.01576	0.00033	0.76	0.00028	-0.01374	-1.00E-05	0.66255	-0.664034023	-0.548789838
313	1206	1.04249	0.041612082	1.69721	1.41631	1.3498	1469	0.33026	225	0.08287	21	0.74468	0.65978	0.11625	0.12071	0.048	0.693	2475469.054	-0.01792	1798346.65	0.98598	-0.01767	0.00032	0.97217	0.00032	-0.01742	-1.00E-05	0.95854	-0.698512901	-0.735900626
314	1207	1.30431	0.265674165	1.87308	1.83663	1.40227	1339	0.30103	143	0.05267	21	0.74468	0.88491	0.07895	0.14802	0.06777	0.54313	2475565.445	-0.01776	1853667.226	1.10028	-0.01954	0.00032	1.21062	0.00035	-0.0215	-1.00E-05	1.33203	-0.319221619	-0.594840727
315	1208	1.94071	0.663053886	1.80545	1.92661	1.56517	1391	0.31272	121	0.04457	20.3	0.71986	0.68442	0.08133	0.21921	0.05778	0.68873	2475661.917	-0.0176	1909036.565	1.21468	-0.02138	0.00031	1.47545	0.00038	-0.02597	-1.00E-05	1.7922	0.313835376	-0.174065513
316	1224	1.70823	0.535457747	1.85871	1.65184	1.82003	1742	0.39164	482	0.17753	10.7	0.37943	0.68208	0.11569	1.13146	0.05081	0.84358	2526453.384	0.06582	695474.4766	-1.29267	-0.08509	0.00433	1.67099	-0.0056	0.10999	0.00029	-2.16003	-0.039568421	0.284265262
317	1225	2.94845	1.081279609	1.93313	2.92288	2.44741	1883	0.42334	359	0.13223	13.4	0.47518	0.83084	0.10372	0.53709	0.06759	0.58848	2526357.038	0.06567	750726.8219	-1.17851	-0.07739	0.00431	1.38889	-0.00508	0.0912	0.00028	-1.63682	1.202373778	1.345987259
318	1226	1.62424	0.485040014	1.41991	1.45387	1.76769	2796	0.6286	565	0.2081	20.2	0.71631	0.98148	0.11583	0.6758	0.1763	0.61419	2526260.759	0.06551	805942.6219	-1.06443	-0.06973	0.00429	1.13301	-0.00457	0.07422	0.00028	-1.206	-0.688631961	-0.741077927
319	1227	1.91666	0.650584088	1.33289	1.51988	1.80854	1487	0.33431	560	0.20626	13.5	0.47872	0.6588	0.13589	0.38676	0.09335	1.07999	2526164.54	0.06535	861126.0308	-0.95041	-0.06211	0.00427	0.90329	-0.00406	0.05903	0.00028	-0.85849	-0.140284208	-0.167559757
320	1228	1.47613	0.389423798	1.38822	1.57717	1.47047	1080	0.24281	251	0.09245	11.4	0.40426	0.34416	0.06537	0.12073	0.04987	1.02882	2526068.374	0.06519	916281.2046	-0.83646	-0.05453	0.00425	0.69966	-0.00355	0.04561	0.00028	-0.58524	-0.111284759	-0.214758238
321	1229	1.59219	0.465110427	1.36924	1.22828	1.54825	796	0.17896	183	0.0674	9.9	0.35106	0.90481	0.06413	0.09142	0.03957	1.31593	2525972.254	0.06503	971412.3023	-0.72255	-0.04699	0.00423	0.52208	-0.00306	0.03395	0.00028	-0.37723	0.181002224	0.063703435
322	1230	1.27983	0.246727257	1.5965	1.52392	1.55598	1186	0.26664	187	0.06888	12.8	0.4539	0.92255	0.04976	0.07747	0.07703	1.44302	2525876.172	0.06488	1026523.488	-0.60868	-0.03949	0.00421	0.3705	-0.00256	0.02404	0.00027	-0.22552	-0.250109814	-0.409682305
323	1231	1.29653	0.259691465	1.48522	1.38714	1.56194	669	0.1504	156	0.05746	10.5	0.37234	0.87017	0.07149	0.11916	0.03518	0.98156	2525780.121	0.06472	1081618.93	-0.49485	-0.03203	0.00419	0.24488	-0.00207	0.01585	0.00027	-0.12118	-0.133312167	-0.20648946
324	1232	1.39565	0.333360257	1.77533	1.21383	1.78617	848	0.19065	114	0.04199	10.7	0.37943	0.63737	0.0531	0.0512	0.03662	0.357	2525684.093	0.06456	1136702.808	-0.38104	-0.0246	0.00417	0.14519	-0.00159	0.00937	0.00027	-0.05532	-0.007718668	-0.060803279
325	1233	1.76575	0.568575529	1.6273	1.16806	1.56469	577	0.12972	113	0.04162	9.7	0.34397	0.35546	0.06369	0.05264	0.0206	0.99317	2525588.083	0.0644	1191779.31	-0.26725	-0.01721	0.00415	0.07142	-0.00111	0.0046	0.00027	-0.01909	0.334814015	0.358375769
326	1234	1.3952	0.333037774	1.66696	1.16839	1.53637	497	0.11174	75	0.02762	9.4	0.33333	0.25965	0.0341	0.03176	0.02501	0.95011	2525492.081	0.06424	1246852.634	-0.15346	-0.00986	0.00413	0.02355	-0.00063	0.00151	0.00027	-0.00361	0.055593233	0.097059757
327	1235	1.11777	0.111335629	1.58302	1.21783	1.44672	823	0.18503	73	0.02689	11.7	0.41489	0.69468	0.03323	0.03421	0.03708	0.69335	2525396.082	0.06409	1301926.993	-0.03967	-0.00254	0.00411	0.00157	-0.00016	1.00E-04	0.00026	-6.00E-05	-0.185915479	-0.107877652
328	1236	1.12378	0.116698003	1.5537	1.24975	1.39272	816	0.18345	140	0.05157	11.9	0.42199	0.6955	0.06679	0.0539	0.02849	1.21211	2525300.077	0.06393	1357006.614	0.07413	0.00474	0.00409	0.0055	3.00E-04	0.00035	0.00026	0.00041	-0.288434614	-0.117635349
329	1237	1.08392	0.0805841	1.76475	1.29581	1.56181	1426	0.32059	184	0.06777	15.5	0.54965	1.192	0.09229	0.05903	0.06555	0.74594	2525204.059	0.06377	1412095.741	0.18795	0.01199	0.00407	0.03532	0.00076	0.00225	0.00026	0.00664	-0.523577051	-0.323387176
330	1238	1.20235	0.184277975	1.79187	1.45011	1.65308	1814	0.40782	227	0.08361	19.7	0.69858	1.0541	0.10509	0.13424	0.07273	0.69229	2525108.021	0.06361	1467198.636	0.3018	0.0192	0.00405	0.09108	0.00122	0.00579	0.00026	0.02749	-0.528224979	-0.29160464
331	1239	1.28491	0.250688677	1.52042	1.28251	1.361	1220	0.27428	117	0.04309	19.6	0.69504	0.63061	0.08114	0.17825	0.05827	0.52805	2525011.955	0.06346	1522319.583	0.41568	0.02638	0.00403	0.17279	0.00167	0.01096	0.00026	0.07183	-0.354986602	-0.116368454
332	1240	1.17601	0.162127353	1.78574	1.45203	1.39397	1738	0.39074	176	0.06483	22.3	0.79078	0.70883	0.12652	0.18166	0.07528	0.71037	2524915.854	0.0633	1577462.886	0.52962	0.03352	0.00401	0.28049	0.00212	0.01775	0.00025	0.14855	-0.737522202	-0.477712937
333	1241	1.08775	0.084111343	1.73732	1.62694	1.44537	1646	0.37005	166	0.06114	22.9	0.81206	1.03725	0.12157	0.23736	0.07039	1.45137	2524819.71	0.06314	1632632.875	0.6436	0.04064	0.00399	0.41422	0.00257	0.02615	0.00025	0.2666	-0.709183349	-0.491747071
334	1242	1.05363	0.052241345	1.72816	1.57345	1.59505	1719	0.38647	259	0.0954	23.2	0.8227	0.71711	0.12889	0.32889	0.07978	0.91928	2524723.516	0.06298	1687833.904	0.75765	0.04772	0.00397	0.57404	0.00301	0.03615	0.00025	0.43492	-0.891376937	-0.739631816
335	1243	1.1499	0.139674982	1.83075	1.69278	1.29392	1569	0.35274	194	0.07145	22.6	0.80142	0.98109	0.0856	0.43995	0.06818	1.15372	2524627.264	0.06282	1743070.358	0.87178	0.05477	0.00395	0.76	0.00344	0.04775	0.00025	0.66255	-0.48531451	-0.476567768
336	1244	1.26562	0.235562121	1.83435	1.91393	1.48566	1351	0.30373	188	0.06924	21.1	0.74823	0.91053	0.06872	0.35284	0.04323	0.31475	2524530.946	0.06267	1798346.65	0.98598	0.06179	0.00393	0.97217	0.00387	0.06092	0.00025	0.95854	-0.183416858	-0.31352573
337	1245	1.41859	0.349663421	1.75159	1.81243	1.35427	1162	0.26124	131	0.04825	18.2	0.64539	0.30178	0.08419	0.32427	0.03611	0.6657	2524434.555	0.06251	1853667.226	1.10028	0.06878	0.00391	1.21062	0.0043	0.07567	0.00024	1.33203	-0.194029564	-0.482744035
338	1246	2.19481	0.786095482	1.69372	1.70724	1.53427	1394	0.3134	98	0.0361	19.7	0.69858	0.35364	0.08091	0.19582	0.04376	0.98182	2524338.083	0.06235	1909036.565	1.21468	0.07573	0.00389	1.47545	0.00472	0.09199	0.00024	1.7922	0.569745264	0.032826166
339	1261	1.49327	0.400968346	1.55016	1.78858	1.57802	2829	0.63602	562	0.207	15	0.53191	0.6613	0.09859	1.01902	0.12721	0.42275	2579552.67	0.15304	640391.4992	-1.40647	-0.21525	0.02342	1.97817	-0.03294	0.30274	0.00358	-2.78225	-0.564001608	-0.218025576
340	1262	1.70671	0.534567541	1.65508	1.89502	1.79978	2552	0.57374	738	0.27182	17	0.60284	0.37003	0.16131	0.72347	0.1388	0	2579263.484	0.15256	695658.42	-1.29229	-0.19716	0.02328	1.67001	-0.03008	0.25478	0.00355	-2.15813	-0.75392463	-0.529074825
341	1263	3.9827	1.381959981	1.75148	2.77845	2.53138	1585	0.35634	303	0.1116	12	0.42553	0.56448	0.068	0.53136	0.05976	0.08963	2578974.513	0.15209	750910.0939	-1.17813	-0.17918	0.02313	1.38799	-0.02725	0.2111	0.00352	-1.63524	2.380694875	2.436070179
342	1264	1.85595	0.618396694	1.38901	1.61944	1.89747	2805	0.63062	387	0.14254	20.6	0.7305	0.75366	0.07938	0.4193	0.16323	0	2578685.738	0.15162	806125.2228	-1.06405	-0.16133	0.02299	1.1322	-0.02446	0.17166	0.00349	-1.20472	-0.275141655	-0.400649015
343	1265	2.07232	0.728668753	1.45525	1.616	1.73101	1757	0.39501	407	0.14991	13.8	0.48936	0.41731	0.12461	0.38305	0.07017	0.14179	2578397.136	0.15114	861307.9611	-0.95004	-0.14359	0.02284	0.90257	-0.0217	0.13642	0.00345	-0.85748	0.131079733	0.077399046
344	1266	1.3965	0.333969106	1.55386	1.35785	1.52348	1077	0.24213	195	0.07182	12.2	0.43262	0	0.05575	0.10587	0.06074	0.67821	2578108.685	0.15067	916462.4647	-0.83608	-0.12597	0.0227	0.69903	-0.01898	0.10532	0.00342	-0.58445	-0.274927024	-0.423286242
345	1267	1.15687	0.145718082	1.53586	1.38594	1.37826	1053	0.23674	109	0.04015	11.9	0.42199	0.68822	0.02438	0.09765	0.0591	0.66668	2577820.363	0.15019	971592.8924	-0.72218	-0.10847	0.02256	0.52154	-0.01629	0.07833	0.00339	-0.37664	-0.218386686	-0.414313543
346	1268	1.33719	0.290570397	1.56323	1.52605	1.39904	1054	0.23696	270	0.09945	12.3	0.43617	0	0.11244	0.09286	0.06136	0	2577532.149	0.14972	1026703.408	-0.60831	-0.09108	0.02242	0.37004	-0.01364	0.0554	0.00336	-0.2251	-0.593581635	-0.675851168
347	1269	1.35301	0.30233174	1.69074	1.53701	1.65523	994	0.22347	191	0.07035	11.1	0.39362	0.54739	0.0953	0.08757	0.04928	0	2577244.021	0.14925	1081798.181	-0.49448	-0.0738	0.02227	0.24451	-0.01101	0.03649	0.00332	-0.12091	-0.323573855	-0.389097623
348	1270	1.38494	0.325656817	1.89424	1.26192	1.73251	971	0.2183	124	0.04567	10.6	0.37589	0.88093	0.05203	0.07259	0.04808	0.09434	2576955.958	0.14877	1136881.39	-0.38067	-0.05663	0.02213	0.14491	-0.00843	0.02156	0.00329	-0.05516	-0.019216224	-0.091111332
349	1271	1.83711	0.608193685	1.54343	1.13722	1.36397	877	0.19717	87	0.03204	11	0.39007	0.69194	0.04456	0.07726	0.04566	0	2576667.936	0.1483	1191957.222	-0.26688	-0.03958	0.02199	0.07123	-0.00587	0.01056	0.00326	-0.01901	0.438690785	0.413705795
350	1272	1.50944	0.411738721	1.55239	1.32794	1.77825	892	0.20054	105	0.03867	11.8	0.41844	0	0.05758	0.07649	0.04312	0.25781	2576379.935	0.14783	1247029.877	-0.15309	-0.02263	0.02185	0.02344	-0.00335	0.00346	0.00323	-0.00359	-0.082077381	-0.028951691
351	1273	1.3393	0.292147089	1.53984	1.30197	1.6712	911	0.20481	55	0.02026	11.8	0.41844	0	0.03144	0.06562	0.04674	0	2576091.932	0.14736	1302103.566	-0.03931	-0.00579	0.02171	0.00155	-0.00085	0.00023	0.0032	-6.00E-05	-0.152179932	-0.076922096
352	1274	1.48451	0.395084751	1.49904	1.30012	1.48072	938	0.21088	152	0.05599	13.1	0.46454	0.21129	0.07887	0.08274	0.0441	0	2575803.905	0.14688	1357182.518	0.07449	0.01094	0.02157	0.00555	0.00161	0.00082	0.00317	0.00041	-0.163268638	0.011380969
353	1275	1.37415	0.317835358	1.66323	1.36346	1.65317	1499	0.33701	164	0.06041	17.2	0.60993	0.37952	0.06487	0.07875	0.07447	0	2575515.832	0.14641	1412270.975	0.18831	0.02757	0.02144	0.03546	0.00404	0.00519	0.00314	0.00668	-0.326608301	-0.157375588
354	1276	1.50181	0.406671047	1.85233	1.49871	1.49744	2132	0.47932	289	0.10645	20.9	0.74113	1.03043	0.12388	0.14631	0.07911	0.40457	2575227.691	0.14594	1467373.201	0.30216	0.0441	0.0213	0.0913	0.00644	0.01332	0.00311	0.02759	-0.3506534	-0.104543678
355	1277	1.31278	0.272147026	1.60695	1.30025	1.44487	1452	0.32644	160	0.05893	18.6	0.65957	0.69312	0.12711	0.17651	0.05256	0.20422	2574939.46	0.14546	1522493.477	0.41604	0.06052	0.02116	0.17309	0.0088	0.02518	0.00308	0.07201	-0.493050745	-0.209945216
356	1278	1.25196	0.224710323	1.66714	1.40875	1.43363	1481	0.33296	131	0.04825	20.3	0.71986	0.2843	0.08168	0.22353	0.04459	0.40724	2574651.115	0.14499	1577636.11	0.52997	0.07684	0.02102	0.28087	0.01114	0.04072	0.00305	0.14885	-0.395465898	-0.166505589
357	1279	1.1666	0.154093535	1.69669	1.34479	1.48232	1627	0.36578	224	0.0825	23.5	0.83333	0.82995	0.11166	0.23749	0.06716	0.66877	2574362.634	0.14452	1632805.428	0.64396	0.09306	0.02088	0.41468	0.01345	0.05993	0.00302	0.26704	-0.613402474	-0.422529927
358	1280	1.12237	0.115442521	1.64998	1.63004	1.48165	1521	0.34195	190	0.06998	23.2	0.8227	0.96709	0.06743	0.36671	0.03237	0.0086	2574073.995	0.14404	1688005.787	0.75801	0.10918	0.02075	0.57458	0.01573	0.08276	0.00299	0.43553	-0.25447327	-0.157647835
359	1281	1.17605	0.162161366	1.67132	1.81173	1.36638	1020	0.22932	136	0.05009	20.1	0.71277	0.99223	0.0597	0.35592	0.01778	0.14347	2573785.174	0.14357	1743241.569	0.87213	0.12521	0.02061	0.76061	0.01798	0.1092	0.00296	0.66336	-0.087496517	-0.098713239
360	1282	1.08301	0.079744202	1.61644	1.29343	1.32592	416	0.09353	83	0.03057	18.8	0.66667	0.79704	0.04212	0.26314	0.01706	0	2573496.149	0.14309	1798517.189	0.98634	0.14114	0.02048	0.97286	0.0202	0.13921	0.00293	0.95957	-0.138926427	-0.319729712
361	1283	1.13775	0.129052628	1.52981	1.57667	1.48981	618	0.13894	88	0.03241	18	0.6383	0.43047	0.0457	0.16934	0.02504	0.23585	2573206.897	0.14262	1853837.092	1.10063	0.15697	0.02034	1.21139	0.02239	0.17277	0.0029	1.3333	-0.218159623	-0.597218602
362	1284	1.63112	0.489266895	1.51599	1.6917	1.47069	543	0.12208	125	0.04604	17.6	0.62411	0.68572	0.0849	0.28519	0.00971	0.52029	2572917.393	0.14214	1909153.442	1.21492	0.17269	0.0202	1.47604	0.02455	0.20981	0.00287	1.79327	0.228956796	-0.345758756
363	1299	1.51789	0.417321213	1.39299	1.48969	1.52912	2467	0.55463	514	0.18932	15.6	0.55319	1.04911	0.07794	0.85921	0.13681	0	2632554.569	0.2401	640735.4429	-1.40576	-0.33752	0.05765	1.97617	-0.08104	0.47447	0.01384	-2.77803	-0.411721186	-0.183031265
364	1300	2.35725	0.857495685	1.7228	2.66425	2.15546	1603	0.36039	474	0.17459	11.8	0.41844	0.26443	0.09315	0.34124	0.06501	1.09629	2632072.62	0.2393	696026.4724	-1.29153	-0.30907	0.05727	1.66804	-0.07396	0.39917	0.0137	-2.15432	0.551564719	0.70192198
365	1301	4.20903	1.437232217	1.71905	3.27347	2.97659	1559	0.35049	455	0.16759	13.5	0.47872	0.13622	0.0836	0.5321	0.05323	1.34953	2631591.029	0.23851	751276.8033	-1.17737	-0.28082	0.05689	1.38621	-0.06698	0.33063	0.01357	-1.63209	2.478235504	2.505232312
366	1302	1.70528	0.53372932	1.53529	1.69951	1.57523	2387	0.53665	322	0.1186	17.8	0.63121	1.36585	0.05621	0.40316	0.11897	0.69258	2631109.761	0.23772	806490.5901	-1.0633	-0.25277	0.05651	1.1306	-0.06009	0.26877	0.01343	-1.20216	0.030443244	-0.131321828
367	1303	2.19374	0.78560785	1.4453	1.77695	2.10651	2427	0.54564	502	0.1849	18.8	0.66667	0.81186	0.12543	0.45672	0.1324	0.83851	2630628.779	0.23693	861671.9872	-0.94929	-0.22492	0.05614	0.90114	-0.05329	0.21351	0.0133	-0.85544	0.021153171	-0.125878766
368	1304	1.49877	0.404644772	1.49376	1.24424	1.62293	1276	0.28687	225	0.08287	13	0.46099	0.1665	0.05823	0.17239	0.05814	0.76012	2630148.046	0.23614	916825.1501	-0.83533	-0.19726	0.05576	0.69778	-0.04658	0.16478	0.01317	-0.58288	-0.135492375	-0.306191567
369	1305	1.27662	0.24421596	1.6301	1.31016	1.32929	963	0.2165	204	0.07514	11	0.39007	0.64095	0.06866	0.0948	0.05571	1.03014	2629667.527	0.23535	971954.2377	-0.72143	-0.16979	0.05539	0.52046	-0.03996	0.12249	0.01304	-0.37548	-0.291858457	-0.454662541
370	1306	1.57434	0.453836137	1.82579	1.61017	1.37469	654	0.14703	195	0.07182	9.5	0.33688	0.41167	0.07703	0.09216	0.0307	1.04308	2629187.184	0.23456	1027063.414	-0.60757	-0.14251	0.05502	0.36914	-0.03343	0.08659	0.01291	-0.22428	0.044498151	-0.064783406
371	1307	1.5558	0.441989883	2.04725	1.7124	1.86564	1216	0.27338	179	0.06593	11.9	0.42199	0.52654	0.09007	0.0491	0.04896	0.99072	2628706.983	0.23378	1082156.847	-0.49374	-0.11542	0.05465	0.24378	-0.02698	0.05699	0.01278	-0.12036	-0.099970767	-0.177565146
372	1308	1.54625	0.435832645	1.87854	1.49553	1.52668	1425	0.32037	238	0.08766	13.6	0.48227	0.81165	0.11852	0.0895	0.05909	0.43038	2628226.886	0.23299	1137238.717	-0.37994	-0.08852	0.05428	0.14435	-0.02062	0.03363	0.01265	-0.05484	-0.228259454	-0.240972411
373	1309	1.59868	0.469178289	2.04465	1.53626	1.54957	1212	0.27248	159	0.05856	12.5	0.44326	0.68476	0.07921	0.10935	0.04898	0.22491	2627746.858	0.2322	1192313.211	-0.26615	-0.0618	0.05392	0.07083	-0.01435	0.01645	0.01252	-0.01885	0.02550072	0.034122687
374	1310	1.58159	0.45843067	1.67186	1.30826	1.41494	1497	0.33656	138	0.05083	14.9	0.52837	0.63662	0.06026	0.10641	0.08693	0.05613	2627266.86	0.23141	1247384.527	-0.15236	-0.03526	0.05355	0.02321	-0.00816	0.00537	0.01239	-0.00354	-0.106083774	-0.095693509
375	1311	1.62179	0.483530478	1.65293	1.43502	1.56344	1705	0.38332	179	0.06593	16.5	0.58511	0.53718	0.09941	0.17212	0.09086	0	2626786.857	0.23062	1302456.877	-0.03858	-0.0089	0.05319	0.00149	-0.00205	0.00034	0.01227	-6.00E-05	-0.28363168	-0.179980386
376	1312	1.96249	0.674214075	1.52436	1.27459	1.51798	776	0.17446	117	0.04309	11.4	0.40426	0	0.0627	0.17304	0.03968	0.97987	2626306.812	0.22983	1357534.49	0.07522	0.01729	0.05282	0.00566	0.00397	0.0013	0.01214	0.00043	0.365045833	0.527996611
377	1313	3.08557	1.126736405	1.59747	1.41645	2.46844	908	0.20414	148	0.05451	13.5	0.47872	0	0.07453	0.07831	0.05585	1.09812	2625826.688	0.22905	1412621.608	0.18904	0.0433	0.05246	0.03573	0.00992	0.00818	0.01202	0.00676	1.353728973	1.551309386
378	1314	2.37082	0.863235887	1.95032	1.78948	3.04178	2079	0.4674	358	0.13186	22.4	0.79433	0.85524	0.13691	0.08984	0.11365	0.98578	2625346.448	0.22826	1467722.494	0.30288	0.06913	0.0521	0.09174	0.01578	0.02094	0.01189	0.02779	0.249392861	0.474243891
379	1315	1.83872	0.609069677	2.14229	2.04174	2.03706	2465	0.55418	368	0.13554	22.1	0.78369	0.45146	0.24169	0.15578	0.12083	0.97989	2624866.054	0.22747	1522841.431	0.41676	0.0948	0.05174	0.17369	0.02156	0.03951	0.01177	0.07239	-0.878008813	-0.540942807
380	1316	1.5567	0.442568196	1.98277	1.55808	1.5718	2031	0.45661	384	0.14144	24.1	0.85461	0.52902	0.20477	0.40441	0.05272	0.96534	2624385.468	0.22668	1577982.723	0.53069	0.1203	0.05138	0.28163	0.02727	0.06384	0.01165	0.14946	-0.635811371	-0.300897284
381	1317	1.69099	0.525314156	1.93142	1.6117	1.44005	1408	0.31655	242	0.08913	22.2	0.78723	1.0034	0.08956	0.29098	0.0411	0.89141	2623904.655	0.22589	1633150.7	0.64467	0.14562	0.05103	0.4156	0.03289	0.09388	0.01153	0.26793	0.178139438	0.343289376
382	1318	1.33392	0.288121976	1.58551	2.18721	1.55342	1508	0.33903	121	0.04457	22.4	0.79433	1.12141	0.03683	0.336	0.0349	0.75925	2623423.574	0.2251	1688349.717	0.75872	0.17079	0.05067	0.57565	0.03844	0.12958	0.01141	0.43676	0.115504149	0.14413914
383	1319	1.25186	0.224630445	1.52636	1.50087	1.42923	473	0.10634	45	0.01657	19.9	0.70567	0.40237	0.02449	0.492	0.01696	1.09498	2622942.188	0.22431	1743584.157	0.87284	0.19578	0.05031	0.76185	0.04392	0.17089	0.01129	0.66497	0.026289915	-0.056049067
384	1320	1.20817	0.189106818	1.45686	1.3865	1.34792	456	0.10252	59	0.02173	19.7	0.69858	0.75858	0.02671	0.2613	0.01317	0.54106	2622460.459	0.22352	1798858.433	0.98704	0.22062	0.04996	0.97425	0.04931	0.21776	0.01117	0.96163	0.067187141	-0.176793949
385	1336	2.1098	0.746593156	1.58931	2.57832	2.05475	3499	0.78665	866	0.31897	19.5	0.69149	0.5156	0.14011	1.12003	0.14328	0.64772	2686230.113	0.32826	586105.1769	-1.51864	-0.4985	0.10775	2.30625	-0.16364	0.75705	0.03537	-3.50236	-0.246513084	0.170291416
386	1337	1.98976	0.688014028	1.52513	1.58531	1.72603	2746	0.61736	826	0.30424	17.7	0.62766	0.72021	0.14138	0.8388	0.17576	0.79805	2685554.856	0.32715	641289.6158	-1.40462	-0.45952	0.10703	1.97295	-0.15033	0.64545	0.03501	-2.77125	-0.491387055	-0.303270578
387	1338	2.09135	0.73780979	1.63725	2.38112	2.12484	1668	0.375	259	0.0954	12.9	0.45745	0	0.0459	0.40347	0.08036	0.76903	2684880.151	0.32604	696578.6293	-1.29039	-0.42072	0.1063	1.6651	-0.13717	0.54289	0.03466	-2.14862	0.366254918	0.391066327
388	1339	1.46665	0.382980889	1.3646	1.81154	2.16022	2257	0.50742	401	0.1477	18.9	0.67021	0.61213	0.05826	0.50024	0.11312	0.4536	2684205.946	0.32493	751826.9458	-1.17624	-0.3822	0.10558	1.38353	-0.12419	0.44956	0.03431	-1.62736	-0.348255918	-0.458781158
389	1340	1.78378	0.578734708	1.39229	1.53816	2.1579	2838	0.63804	442	0.1628	20.9	0.74113	0.87475	0.08701	0.35091	0.18831	0.02886	2683532.191	0.32383	807038.7195	-1.06216	-0.34396	0.10486	1.12819	-0.11138	0.36534	0.03396	-1.19832	-0.481597529	-0.707445652
390	1341	2.42147	0.884374794	1.45267	1.82058	2.34261	1921	0.43188	274	0.10092	14	0.49645	0.95756	0.06426	0.315	0.12718	0.42575	2682858.834	0.32272	862218.1045	-0.94816	-0.30599	0.10415	0.899	-0.09875	0.29013	0.03361	-0.85239	0.582443583	0.341871147
391	1342	1.68356	0.520910599	1.47764	1.63809	1.82395	1140	0.25629	366	0.13481	11.8	0.41844	0.62218	0.10452	0.13725	0.08102	0.43375	2682185.825	0.32162	917369.2565	-0.83421	-0.26829	0.10344	0.6959	-0.08629	0.22381	0.03327	-0.58053	-0.177660857	-0.346408921
392	1343	1.41302	0.345729258	1.76831	1.60611	1.42992	1497	0.33656	167	0.06151	13.3	0.47163	1.06776	0.05352	0.09823	0.06868	0.65029	2681513.114	0.32051	972496.334	-0.72031	-0.23087	0.10273	0.51885	-0.074	0.1663	0.03293	-0.37373	-0.061285999	-0.271982857
393	1344	1.76695	0.569254896	1.77389	1.48003	1.6633	1800	0.40468	183	0.0674	15.1	0.53546	0.52934	0.0802	0.10569	0.08237	0	2680840.65	0.31941	1027603.5	-0.60645	-0.1937	0.10202	0.36779	-0.06187	0.11747	0.03259	-0.22304	-0.0108174	-0.173765573
394	1345	1.49282	0.400666949	1.94231	1.44145	1.53876	1552	0.34892	226	0.08324	14.7	0.52128	0.38428	0.07689	0.14515	0.0915	0.61505	2680168.381	0.3183	1082694.925	-0.49263	-0.1568	0.10132	0.24268	-0.04991	0.07725	0.03225	-0.11955	-0.34648698	-0.479809448
395	1346	1.46071	0.378922619	1.59858	1.41036	1.48599	1163	0.26147	136	0.05009	12.9	0.45745	0.67657	0.05467	0.22202	0.04799	0.69302	2679496.257	0.3172	1137774.787	-0.37883	-0.12016	0.10061	0.14351	-0.03812	0.04552	0.03191	-0.05437	0.00166792	-0.070059332
396	1347	1.41198	0.344992975	1.92321	1.51829	1.44255	1260	0.28327	227	0.08361	13.3	0.47163	0.66502	0.1272	0.17966	0.06555	0.02568	2678824.226	0.31609	1192847.272	-0.26504	-0.08378	0.09992	0.07025	-0.02648	0.0222	0.03158	-0.01862	-0.46523558	-0.419238689
397	1348	1.64622	0.498481751	1.82039	1.37208	1.49173	1354	0.30441	169	0.06225	15	0.53191	0.65185	0.07985	0.1949	0.0687	0.44958	2678152.238	0.31499	1247916.58	-0.15126	-0.04765	0.09922	0.02288	-0.01501	0.00721	0.03125	-0.00346	-0.03553279	0.013278852
398	1349	1.3575	0.305644773	1.72277	1.33134	1.66148	859	0.19312	166	0.06114	12.7	0.45035	0.69303	0.06967	0.16329	0.05095	0.54086	2677480.241	0.31389	1302986.923	-0.03748	-0.01176	0.09852	0.0014	-0.00369	0.00044	0.03093	-5.00E-05	-0.18066064	-0.074135461
399	1350	2.89816	1.064076053	1.93846	2.02144	2.89081	998	0.22437	348	0.12818	13	0.46099	0.63219	0.18473	0.09779	0.05891	0.64929	2676808.184	0.31278	1358062.527	0.07631	0.02387	0.09783	0.00582	0.00747	0.00182	0.0306	0.00044	0.787163826	1.056658746
400	1351	4.20958	1.43736288	1.98131	2.23784	4.18825	2788	0.6268	418	0.15396	20.2	0.71631	0.68952	0.20143	0.10233	0.09331	0.54548	2676136.014	0.31168	1413147.636	0.19012	0.05926	0.09714	0.03615	0.01847	0.01127	0.03028	0.00687	1.863116285	2.152816823
401	1352	2.46325	0.901481616	1.96612	2.14949	2.79186	3275	0.73629	498	0.18343	25.3	0.89716	0.34723	0.15173	0.15463	0.20783	0	2675463.68	0.31057	1468246.513	0.30396	0.0944	0.09646	0.09239	0.02932	0.02869	0.02996	0.02808	-0.304393607	-0.149668021
402	1353	1.3872	0.327287327	2.00778	2.00388	1.48119	2318	0.52113	474	0.17459	22.6	0.80142	1.05355	0.18444	0.43271	0.07862	0	2674791.13	0.30947	1523363.44	0.41784	0.12931	0.09577	0.17459	0.04002	0.05403	0.02964	0.07295	-0.731635109	-0.437250066
403	1354	1.30479	0.266042108	1.9408	1.56444	1.42242	1909	0.42918	411	0.15138	23	0.8156	0.89099	0.14147	0.61245	0.04995	0.12342	2674118.31	0.30836	1578502.722	0.53176	0.16398	0.09509	0.28277	0.05056	0.0872	0.02932	0.15037	-0.510861699	-0.26400987
404	1355	1.45214	0.37303833	1.952	1.41808	1.305	1338	0.30081	160	0.05893	22.4	0.79433	1.01088	0.0742	0.42635	0.04242	0	2673445.169	0.30726	1633668.687	0.64574	0.19841	0.09441	0.41698	0.06096	0.12812	0.02901	0.26926	0.003699995	0.125254498
405	1356	1.26148	0.232285635	1.44551	1.93374	1.3136	369	0.08296	54	0.01989	18.2	0.64539	0.26298	0.01225	0.49686	0.00643	0.31922	2672771.653	0.30615	1688865.691	0.75979	0.23261	0.09373	0.57727	0.07121	0.17673	0.0287	0.4386	0.114329387	0.11707735
406	1357	1.57065	0.451489546	1.31719	1.3579	1.294	160	0.03597	56	0.02063	17.9	0.63475	0	0.02797	0.15739	0.00369	0	2672097.708	0.30505	1744098.116	0.8739	0.26658	0.09305	0.7637	0.08132	0.23296	0.02839	0.6674	0.310303378	0.204195432
407	1374	1.79337	0.584096531	1.51376	1.62024	1.89794	2741	0.61623	479	0.17643	16.3	0.57801	0.70249	0.05684	0.90962	0.11732	0.10596	2739421.049	0.41562	586697.3821	-1.51741	-0.63067	0.17274	2.30254	-0.26212	0.95699	0.0718	-3.4939	-0.016945575	0.244760575
408	1375	1.85568	0.618251206	1.56413	1.66812	1.80743	2521	0.56677	759	0.27956	17.1	0.60638	1.09753	0.18931	0.57003	0.14767	0.45457	2738552.889	0.4142	642028.5586	-1.40309	-0.58116	0.17156	1.96867	-0.24072	0.81542	0.07106	-2.76222	-0.62139575	-0.433237935
409	1376	1.47548	0.388983361	1.38397	1.5585	1.62383	1892	0.42536	474	0.17459	13.7	0.48582	0.7413	0.11056	0.39173	0.08908	0	2737685.435	0.41277	697314.8842	-1.28886	-0.53201	0.17038	1.66117	-0.2196	0.68569	0.07033	-2.14103	-0.428079681	-0.408752861
410	1377	1.50753	0.41047255	1.35044	1.46331	1.99855	2287	0.51416	361	0.13297	17.2	0.60993	0.76555	0.06291	0.32382	0.12599	0	2736818.624	0.41135	752560.5147	-1.17472	-0.48322	0.16921	1.37997	-0.19877	0.56765	0.0696	-1.62108	-0.360219212	-0.52615131
411	1378	3.21999	1.169378254	1.41769	2.57619	3.25589	2526	0.5679	543	0.2	16.2	0.57447	0.79936	0.1165	0.22959	0.12996	0.00566	2735952.389	0.40993	807769.6042	-1.06065	-0.43479	0.16804	1.12499	-0.17823	0.46116	0.06888	-1.19322	1.097323666	0.919651518
412	1379	2.04038	0.713136065	1.33378	1.63951	1.94327	1554	0.34937	386	0.14217	11.5	0.4078	0.9731	0.0704	0.11788	0.08244	0.52286	2735086.667	0.40851	862946.3066	-0.94665	-0.38671	0.16688	0.89615	-0.15797	0.36608	0.06817	-0.84834	0.400807483	0.179430447
413	1380	1.64708	0.499004023	1.62965	1.60496	1.64306	1506	0.33858	381	0.14033	12.7	0.45035	0	0.11602	0.07469	0.08941	0.3066	2734221.39	0.40708	918094.7772	-0.83271	-0.33898	0.16572	0.69341	-0.13799	0.28227	0.06746	-0.57741	-0.440252907	-0.616689102
414	1381	2.01815	0.70218125	2.05579	1.79142	1.87102	2090	0.46987	277	0.10203	16.3	0.57801	0.65194	0.10932	0.10865	0.0812	0	2733356.496	0.40566	973219.1746	-0.71882	-0.2916	0.16456	0.5167	-0.11829	0.20961	0.06676	-0.37141	0.140652689	-0.029311403
415	1382	1.53567	0.428966768	2.35986	1.54218	1.89466	2571	0.57801	643	0.23683	20.1	0.71277	0.4911	0.196	0.15071	0.11625	0	2732491.917	0.40424	1028323.662	-0.60497	-0.24455	0.16341	0.36598	-0.09886	0.14795	0.06606	-0.22141	-0.943197487	-1.018654851
416	1383	1.41622	0.34799135	2.15233	1.38116	1.57438	1412	0.31745	707	0.26041	13.5	0.47872	0.65861	0.22478	0.29093	0.04507	0.11693	2731627.589	0.40282	1083412.409	-0.49115	-0.19785	0.16227	0.24122	-0.0797	0.09717	0.06537	-0.11848	-0.800929113	-0.739601598
417	1384	1.66741	0.511271524	1.99138	1.46962	1.68041	890	0.20009	638	0.23499	13	0.46099	0.81406	0.25797	0.1698	0.05701	1.20362	2730763.445	0.4014	1138489.592	-0.37735	-0.15147	0.16113	0.14239	-0.0608	0.05716	0.06468	-0.05373	-0.726499254	-0.589223866
418	1385	1.7217	0.543312175	2.11648	1.50283	1.62122	1318	0.29631	807	0.29724	16.1	0.57092	0.93883	0.29666	0.14894	0.05789	0	2729899.422	0.39999	1193559.4	-0.26357	-0.10542	0.15999	0.06947	-0.04217	0.02779	0.06399	-0.01831	-0.824994647	-0.591308228
419	1386	1.8045	0.590283545	2.13004	1.76467	1.73697	1889	0.42469	557	0.20516	17.3	0.61348	0.54171	0.21461	0.16537	0.09405	0	2729035.451	0.39857	1248626.03	-0.1498	-0.0597	0.15885	0.02244	-0.0238	0.00894	0.06331	-0.00336	-0.636634286	-0.462421694
420	1387	2.16138	0.770746907	2.06302	1.66365	2.23584	2484	0.55845	579	0.21326	20	0.70922	0.37735	0.19461	0.20448	0.15446	0.45881	2728171.469	0.39715	1303693.695	-0.03602	-0.01431	0.15773	0.0013	-0.00568	0.00052	0.06264	-5.00E-05	-0.526589982	-0.373741493
421	1388	1.73224	0.549415369	1.97011	1.60773	1.97683	2821	0.63422	408	0.15028	22.2	0.78723	0.32044	0.11789	0.2245	0.15692	0.02752	2727307.407	0.39573	1358766.622	0.07777	0.03077	0.1566	0.00605	0.01218	0.00239	0.06197	0.00047	-0.633349871	-0.520983362
422	1389	1.41833	0.349480123	1.80511	1.65713	1.58594	2820	0.63399	304	0.11197	22.8	0.80851	0.65079	0.07959	0.4109	0.14289	0.08828	2726443.2	0.39431	1413849.053	0.19157	0.07554	0.15548	0.0367	0.02979	0.01447	0.06131	0.00703	-0.633765186	-0.523156752
423	1390	1.48267	0.393844516	1.73177	1.84431	1.76263	1671	0.37567	202	0.0744	19.3	0.6844	0.63346	0.04524	0.64513	0.03858	0.88791	2725578.781	0.39289	1468945.251	0.30541	0.11999	0.15436	0.09327	0.04714	0.03665	0.06065	0.02849	0.104189462	0.284309118
424	1391	1.71881	0.541632191	1.69443	1.45527	1.5404	1221	0.27451	222	0.08177	19.7	0.69858	0.83033	0.06371	0.48734	0.02871	0.00428	2724714.082	0.39147	1524059.499	0.41928	0.16413	0.15325	0.17579	0.06425	0.06882	0.05999	0.07371	0.348052221	0.545732983
425	1392	1.67116	0.513517996	1.65406	1.68235	1.77495	1352	0.30396	306	0.11271	20.9	0.74113	0.68423	0.10187	0.46273	0.05272	0.76555	2723849.036	0.39005	1579196.099	0.5332	0.20797	0.15214	0.2843	0.08112	0.11089	0.05934	0.15159	-0.023273488	0.160197142
426	1393	1.82877	0.60364361	1.47583	1.52819	1.37966	222	0.04991	151	0.05562	16.5	0.58511	0	0.07497	0.67832	0.00578	1.17924	2722983.575	0.38863	1634359.382	0.64717	0.25151	0.15103	0.41883	0.09774	0.16277	0.05869	0.27105	0.345521286	0.483329279
427	1394	1.57204	0.452374139	1.49017	1.33075	1.18148	172	0.03867	58	0.02136	17.3	0.61348	0	0.02456	0.23479	0.0059	0.68352	2722117.632	0.3872	1689552.677	0.7612	0.29474	0.14993	0.57943	0.11412	0.22436	0.05805	0.44107	0.316046554	0.298128983
428	1412	1.81757	0.597500444	1.48524	1.70739	1.80169	2412	0.54227	733	0.26998	14.5	0.51418	1.03645	0.10588	0.94327	0.09332	1.22937	2792609.076	0.50299	587624.4483	-1.5155	-0.76227	0.253	2.29673	-0.38341	1.15522	0.12725	-3.48069	-0.023369493	0.227071555
429	1413	1.70864	0.535697732	1.49205	1.49205	2.02045	1878	0.42221	557	0.20516	14.1	0.5	0.47137	0.13124	0.44959	0.10649	0.67424	2791548.022	0.50124	642952.2623	-1.40118	-0.70233	0.25124	1.96332	-0.35204	0.9841	0.12593	-2.75097	-0.432854252	-0.331033142
430	1414	1.72412	0.544716775	1.35599	1.60795	1.66893	1622	0.36466	349	0.12855	12.2	0.43262	0.6814	0.08675	0.30446	0.06264	1.22949	2790487.83	0.4995	698235.228	-1.28696	-0.64284	0.2495	1.65627	-0.3211	0.82731	0.12463	-2.13156	0.047782851	0.01129955
431	1415	1.64824	0.499708052	1.25494	1.54245	1.76083	1848	0.41547	330	0.12155	14.9	0.52837	0.46994	0.06274	0.26456	0.08999	0.90004	2789428.423	0.49776	753477.5011	-1.17283	-0.58379	0.24777	1.37552	-0.29059	0.68468	0.12333	-1.61325	-0.101358234	-0.274929169
432	1416	3.05828	1.117852666	1.49609	2.32704	2.98809	1849	0.41569	645	0.23757	14.5	0.51418	0.68916	0.1577	0.28588	0.15598	1.22276	2788369.72	0.49602	808683.2353	-1.05877	-0.52517	0.24604	1.12098	-0.2605	0.55603	0.12204	-1.18686	0.5957624	0.407712425
433	1417	1.86217	0.621742474	1.47083	1.65898	1.7923	1531	0.3442	524	0.193	12.2	0.43262	0.15413	0.1549	0.14385	0.07223	1.02705	2787311.642	0.49429	863856.5844	-0.94477	-0.46699	0.24432	0.89259	-0.23082	0.4412	0.12076	-0.8433	-0.282188069	-0.418325773
434	1418	2.13255	0.757318447	1.67111	1.82618	1.72956	1161	0.26102	320	0.11786	11	0.39007	0.11226	0.11918	0.0971	0.06108	0.73634	2786254.109	0.49255	919001.7035	-0.83084	-0.40923	0.2426	0.69029	-0.20156	0.34	0.11949	-0.57352	0.196557032	0.031559942
435	1419	2.72393	1.00207569	2.42653	1.70589	1.99626	2508	0.56385	907	0.33407	18	0.6383	0.72717	0.27819	0.09671	0.11161	0.85184	2785197.041	0.49081	974122.7508	-0.71695	-0.35189	0.2409	0.51402	-0.17271	0.25229	0.11823	-0.36852	-0.053081028	-0.07918231
436	1420	1.6483	0.499744454	1.50632	1.56305	1.92607	2522	0.567	1821	0.67072	19.9	0.70567	0.83569	0.30432	0.22601	0.11144	0.65443	2784140.358	0.48908	1029223.889	-0.60311	-0.29496	0.2392	0.36374	-0.14426	0.17789	0.11698	-0.21937	-1.222921004	-1.186064095
437	1421	1.97995	0.683071592	1.52547	2.15869	2.1528	1662	0.37365	1293	0.47624	16.3	0.57801	0.53134	0.18717	0.3436	0.07036	1.1901	2783083.981	0.48734	1084309.288	-0.48929	-0.23845	0.2375	0.23941	-0.11621	0.11667	0.11574	-0.11714	-0.22079715	-0.222270926
438	1422	1.59065	0.464142738	1.46207	1.70146	1.58415	1883	0.42334	563	0.20737	17.6	0.62411	0.71454	0.08697	0.60094	0.07386	0.48258	2782027.829	0.48561	1139383.124	-0.3755	-0.18235	0.23581	0.141	-0.08855	0.06847	0.11451	-0.05295	-0.135794861	-0.195122455
439	1423	1.75722	0.563733015	1.46617	2.03404	1.68919	1564	0.35162	472	0.17385	15.5	0.54965	1.06977	0.07151	0.73656	0.04817	0.86653	2780971.823	0.48387	1194449.585	-0.26173	-0.12664	0.23413	0.0685	-0.06128	0.03315	0.11329	-0.01793	0.304669841	0.305979688
440	1424	1.46916	0.384690809	2.08218	1.6888	1.59762	2197	0.49393	691	0.25451	19.8	0.70213	0.28457	0.18681	0.70596	0.12648	0.59253	2779915.881	0.48214	1249512.869	-0.14796	-0.07134	0.23246	0.02189	-0.0344	0.01056	0.11208	-0.00324	-1.063229647	-0.942585853
441	1425	1.38572	0.32621986	1.89376	1.64632	1.66816	2624	0.58993	439	0.16169	23.5	0.83333	0.60257	0.09951	0.55077	0.11499	0.95429	2778859.923	0.4804	1304577.187	-0.0342	-0.01643	0.23079	0.00117	-0.00789	0.00056	0.11087	-4.00E-05	-0.627027112	-0.542278143
442	1426	1.39377	0.332012306	1.77562	2.06421	1.56404	1376	0.30935	253	0.09319	17.6	0.62411	1.00848	0.06485	0.67862	0.03476	1.04677	2777803.867	0.47867	1359646.767	0.07958	0.03809	0.22912	0.00633	0.01823	0.00303	0.10967	5.00E-04	0.025418114	0.181486509
443	1427	1.45135	0.372494158	1.80672	1.44868	1.48456	1525	0.34285	186	0.06851	19.2	0.68085	0.80574	0.04481	0.61258	0.04169	0.53982	2776747.633	0.47693	1414725.85	0.19338	0.09223	0.22747	0.0374	0.04399	0.01784	0.10849	0.00723	0.095838698	0.253181439
444	1428	1.57391	0.453562969	1.45289	1.31289	1.36496	259	0.05823	168	0.06188	15.2	0.53901	0.94635	0.0552	0.53269	0.01104	0.11615	2775691.139	0.4752	1469818.7	0.30721	0.14599	0.22581	0.09438	0.06937	0.04485	0.10731	0.02899	0.354690532	0.557243536
445	1429	1.80081	0.588236564	1.3932	1.39527	1.25416	141	0.0317	117	0.04309	15.8	0.56028	0.42525	0.04048	0.25968	0.00537	0.34585	2774634.302	0.47346	1524929.598	0.42108	0.19936	0.22417	0.1773	0.09439	0.08395	0.10613	0.07466	0.565827192	0.748275283
446	1430	1.86405	0.62275154	1.51396	1.40369	1.5688	192	0.04317	80	0.02947	16.1	0.57092	0.14858	0.02932	0.18216	0.00394	0.44372	2773577.041	0.47173	1579955.856	0.53477	0.25226	0.22253	0.28597	0.119	0.1349	0.10497	0.15293	0.627906561	0.760244764
447	1449	1.58182	0.458576083	1.62199	1.93292	1.88854	1748	0.39299	584	0.2151	11.1	0.39362	1.18735	0.11168	0.99368	0.07831	0.30207	2847048.597	0.5924	533682.6513	-1.62695	-0.96381	0.35094	2.64695	-0.57096	1.56807	0.2079	-4.30645	-0.178167361	0.214848078
448	1450	1.45673	0.376194198	1.356	1.67931	1.86874	2450	0.55081	840	0.30939	14.8	0.52482	1.06317	0.11094	0.88722	0.12561	0	2845793.547	0.59034	588736.9367	-1.5132	-0.8933	0.3485	2.28977	-0.52736	1.35175	0.20574	-3.46488	-0.563005044	-0.412639686
449	1451	1.65712	0.505081156	1.38598	1.44329	1.88385	1732	0.38939	541	0.19926	14.4	0.51064	0.51014	0.12308	0.28819	0.08693	0	2844539.611	0.58828	644060.7156	-1.39889	-0.82294	0.34608	1.9569	-0.48412	1.15121	0.20359	-2.7375	-0.341366104	-0.293544894
450	1452	1.40024	0.336643651	1.38063	1.39755	1.74814	1404	0.31565	181	0.06667	12	0.42553	1.18207	0.03622	0.23153	0.05023	0	2843286.695	0.58622	699339.6495	-1.28468	-0.75311	0.34366	1.65041	-0.44149	0.96751	0.20146	-2.12025	0.120743987	-0.014109005
451	1453	1.46788	0.383819183	1.32396	1.4859	1.8852	3041	0.68368	333	0.12265	18.8	0.66667	0.74691	0.06571	0.2037	0.13698	0.36185	2842034.705	0.58417	754577.8937	-1.17055	-0.6838	0.34125	1.37019	-0.39945	0.80042	0.19935	-1.60389	-0.471484978	-0.725350718
452	1454	3.9441	1.372220791	1.60593	2.39214	3.17888	3144	0.70683	828	0.30497	20.2	0.71631	0.95443	0.17248	0.30942	0.21991	0	2840783.546	0.58211	809779.6018	-1.0565	-0.615	0.33886	1.11619	-0.358	0.64975	0.19725	-1.17926	1.151170719	0.890369612
453	1455	2.56621	0.942430102	1.42195	1.8601	1.95402	999	0.2246	220	0.08103	9.9	0.35106	0.1532	0.06357	0.18722	0.07853	0	2839533.126	0.58006	864948.927	-0.94251	-0.54671	0.33647	0.88833	-0.31713	0.51529	0.19517	-0.83727	0.80294168	0.542872982
454	1456	3.03445	1.110030189	2.02508	1.90556	2.2274	1896	0.42626	672	0.24751	13.7	0.48582	0.09839	0.15843	0.07212	0.10786	0	2838283.348	0.57801	920090.0243	-0.82859	-0.47893	0.33409	0.68656	-0.27682	0.39683	0.19311	-0.56887	0.683983239	0.506656569
455	1457	2.36946	0.862662081	1.67789	2.02345	2.116	2170	0.48786	1325	0.48803	17.5	0.62057	0.64186	0.29217	0.15699	0.11512	0	2837034.12	0.57595	975207.0515	-0.71471	-0.41164	0.33172	0.51081	-0.23709	0.2942	0.19106	-0.36508	-0.506426263	-0.52666221
456	1458	2.21153	0.793684584	1.43308	2.5934	2.30673	1685	0.37882	1095	0.40331	16.2	0.57447	0.68881	0.11113	0.28233	0.07	0	2835785.346	0.5739	1030304.171	-0.60087	-0.34484	0.32937	0.36105	-0.19791	0.20721	0.18902	-0.21694	0.389733792	0.255014526
457	1459	1.67156	0.513757322	1.40949	2.05659	1.6621	572	0.1286	1212	0.44641	11	0.39007	0.0316	0.19687	0.82436	0.013	0	2834536.933	0.57185	1085385.552	-0.48707	-0.27853	0.32702	0.23724	-0.15928	0.13566	0.187	-0.11555	-0.392104967	-0.325487929
458	1460	1.4339	0.360398005	1.43288	1.5016	1.7079	898	0.20189	523	0.19263	13.3	0.47163	0.522	0.12773	0.93853	0.02989	0.5702	2833288.786	0.5698	1140455.372	-0.37329	-0.2127	0.32468	0.13934	-0.1212	0.0794	0.185	-0.05202	-0.297622129	-0.268728476
459	1461	1.62047	0.482716231	1.61318	1.68842	1.55782	763	0.17154	487	0.17937	12.7	0.45035	0.24198	0.11982	1.27204	0.01281	0.01209	2832040.809	0.56775	1195517.817	-0.25952	-0.14735	0.32234	0.06735	-0.08366	0.03824	0.18301	-0.01748	-0.04929218	0.048319918
460	1462	1.42244	0.352373707	1.82083	1.84085	1.43706	920	0.20683	260	0.09576	14.1	0.5	0.72827	0.05759	0.8537	0.04483	0	2830792.908	0.5657	1250577.085	-0.14577	-0.08246	0.32002	0.02125	-0.04665	0.01202	0.18104	-0.0031	-0.023005655	0.030096515
461	1463	1.3613	0.308440126	1.40918	1.50634	1.44599	483	0.10859	158	0.0582	12.8	0.4539	0.90466	0.03229	0.55167	0.02384	0	2829544.987	0.56365	1305637.387	-0.03201	-0.01804	0.31771	0.00102	-0.01017	0.00058	0.17908	-3.00E-05	0.172721436	0.264980948
462	1464	1.61603	0.479972524	1.58271	1.56802	1.42855	859	0.19312	102	0.03757	14.8	0.52482	1.02058	0.02777	0.39869	0.01917	0.10102	2828296.951	0.5616	1360702.95	0.08177	0.04592	0.3154	0.00669	0.02579	0.00375	0.17713	0.00055	0.495873489	0.624497378
463	1465	1.56478	0.447745239	1.3759	1.33672	1.42024	1295	0.29114	153	0.05635	18.6	0.65957	0.64575	0.03903	0.46335	0.04381	0.21229	2827048.703	0.55955	1415778.017	0.19556	0.10942	0.3131	0.03824	0.06123	0.0214	0.1752	0.00748	0.190805073	0.33629674
464	1466	1.3734	0.317289417	1.42571	1.08422	1.2794	227	0.05103	92	0.03389	15.3	0.54255	0.94782	0.0363	0.51659	0.00901	0.40787	2825800.147	0.5575	1470866.848	0.30938	0.17248	0.31081	0.09571	0.09616	0.05336	0.17328	0.02961	0.250081094	0.423337163
465	1467	1.63712	0.492938601	1.35278	1.21089	1.33111	252	0.05665	59	0.02173	15.8	0.56028	0.41573	0.01955	0.23216	0.00983	0.31891	2824551.185	0.55545	1525973.726	0.42323	0.23509	0.30853	0.17913	0.13058	0.0995	0.17137	0.07581	0.472399371	0.611206938
466	1487	1.68785	0.52345553	1.54457	1.88089	1.79226	2017	0.45346	465	0.17127	11.1	0.39362	0.7274	0.05282	0.90959	0.05843	0.67788	2900421.902	0.68007	534666.7629	-1.62491	-1.10505	0.46249	2.64034	-0.75151	1.79562	0.31453	-4.29033	0.195717436	0.463762362
467	1488	1.69494	0.527647342	1.3796	1.50374	1.95624	2417	0.54339	833	0.30681	15.6	0.55319	0.52218	0.14081	0.62574	0.13579	0.39968	2898973.815	0.67769	590034.8337	-1.51052	-1.02366	0.45927	2.28166	-0.69373	1.54626	0.31124	-3.44649	-0.625655041	-0.517054457
468	1489	1.47919	0.391494641	1.42097	1.51836	1.75866	1310	0.29451	356	0.13112	12.4	0.43972	0.91494	0.08454	0.29017	0.06142	0.63965	2897527.013	0.67531	645353.9051	-1.39622	-0.94289	0.45605	1.94943	-0.63675	1.31648	0.30798	-2.72184	-0.131451426	-0.163663181
469	1490	1.28865	0.253595159	1.41549	1.11161	1.64264	1070	0.24056	180	0.0663	11.1	0.39362	0.91835	0.03964	0.1484	0.05711	0.78188	2896081.387	0.67294	700628.1354	-1.28202	-0.86272	0.45285	1.64357	-0.58056	1.10603	0.30474	-2.10709	-0.096746956	-0.27599054
470	1491	1.70571	0.533981446	1.50016	1.4636	2.37048	1449	0.32576	324	0.11934	12.6	0.44681	1.08477	0.09628	0.16927	0.09968	0.69059	2894636.83	0.67057	755861.6793	-1.1679	-0.78316	0.44966	1.36399	-0.52516	0.91465	0.30153	-1.59301	-0.113403831	-0.33858333
471	1492	1.95187	0.668787887	1.4142	1.71958	1.99227	2065	0.46425	424	0.15617	14.5	0.51418	0.5454	0.09548	0.19385	0.10024	0.23218	2893193.231	0.6682	811058.6903	-1.05386	-0.70418	0.44649	1.11062	-0.47053	0.74211	0.29834	-1.17043	0.019014643	-0.237557502
472	1493	3.38047	1.218014753	1.87093	2.11499	2.87771	1152	0.25899	934	0.34401	9.9	0.35106	0.51983	0.23085	0.10357	0.07611	0	2891750.482	0.66583	866223.3211	-0.93988	-0.6258	0.44333	0.88338	-0.41667	0.58818	0.29518	-0.83027	0.951065865	0.852836849
473	1494	2.90138	1.065186486	1.68442	2.26069	2.69243	2468	0.55486	1744	0.64236	17.2	0.60993	0.50913	0.30551	0.06625	0.16449	0.12157	2890308.476	0.66346	921359.7264	-0.82596	-0.54799	0.44018	0.68222	-0.36357	0.45262	0.29204	-0.56349	-0.31007174	-0.393831163
474	1495	2.58519	0.949799006	1.42068	2.18247	2.37686	2229	0.50112	1040	0.38306	17.1	0.60638	0.92231	0.10025	0.28707	0.09546	0.12734	2888867.102	0.66109	976472.0637	-0.7121	-0.47076	0.43704	0.50708	-0.31122	0.33523	0.28892	-0.36109	0.734746709	0.518457255
475	1496	1.75732	0.563789921	1.51635	2.24647	1.59119	1058	0.23786	591	0.21768	12.5	0.44326	0.57873	0.09317	0.65503	0.01987	0.45599	2887426.253	0.65872	1031564.495	-0.59827	-0.39409	0.43392	0.35793	-0.2596	0.23577	0.28583	-0.21414	0.244205817	0.136263687
476	1497	1.30565	0.266701001	1.21375	1.60056	1.46515	121	0.0272	370	0.13628	9.3	0.32979	0	0.07428	0.69932	0.00599	1.01886	2885985.819	0.65636	1086641.189	-0.48447	-0.31799	0.43081	0.23472	-0.20871	0.15406	0.28276	-0.11371	-0.175530848	-0.231311149
477	1498	1.29625	0.259475481	1.30149	1.49337	1.48316	119	0.02675	213	0.07845	9.4	0.33333	0	0.05027	0.45623	0.00653	0.53597	2884545.691	0.65399	1141706.323	-0.3707	-0.24244	0.42771	0.13742	-0.15855	0.08987	0.27972	-0.05094	-0.079106892	-0.102524408
478	1499	1.38863	0.32831765	1.45194	1.48988	1.28243	415	0.0933	252	0.09282	11.8	0.41844	0.3239	0.05489	0.68741	0.01355	1.33227	2883105.76	0.65163	1196764.082	-0.25695	-0.16744	0.42462	0.06602	-0.10911	0.04302	0.27669	-0.01696	0.026050095	0.057032109
479	1500	1.36816	0.313466771	1.44436	1.68093	1.28406	1257	0.2826	253	0.09319	15.1	0.53546	0.47806	0.05116	0.72656	0.05342	1.2313	2881665.915	0.64926	1251818.665	-0.1432	-0.09297	0.42154	0.02051	-0.06037	0.01331	0.27369	-0.00294	-0.144352636	-0.099285504
480	1501	1.28712	0.252407164	1.76541	1.7571	1.35404	598	0.13444	326	0.12007	13	0.46099	0.62272	0.08827	0.58484	0.02479	0.06585	2880226.047	0.6469	1306874.282	-0.02945	-0.01905	0.41848	0.00087	-0.01232	0.00056	0.27071	-3.00E-05	-0.219125751	-0.062733933
481	1502	1.17426	0.160638162	1.54657	1.83874	1.41495	279	0.06272	125	0.04604	13.4	0.47518	0.54474	0.03512	0.90289	0.01057	0.28351	2878786.044	0.64453	1361935.16	0.08431	0.05434	0.41542	0.00711	0.03502	0.00458	0.26775	6.00E-04	-0.037141254	0.110550229
482	1503	1.32613	0.282264926	1.50263	1.6387	1.20645	338	0.07599	77	0.02836	14.4	0.51064	1.09474	0.02066	0.40165	0.00852	0.94575	2877345.798	0.64217	1417005.54	0.19809	0.12721	0.41238	0.03924	0.08169	0.0252	0.26482	0.00777	0.307160815	0.453319675
483	1504	1.44244	0.366336124	1.37068	1.85125	1.22674	277	0.06228	58	0.02136	14.8	0.52482	0.43273	0.01793	0.60864	0.00582	0.60343	2875905.194	0.6398	1472089.684	0.3119	0.19956	0.40934	0.09728	0.12768	0.06224	0.2619	0.03034	0.30872094	0.45858239
484	1505	1.80839	0.592436947	1.34918	2.27407	1.29314	204	0.04586	78	0.02873	14.6	0.51773	0.69139	0.02892	0.66456	0.00297	0.82843	2874464.123	0.63743	1527191.873	0.42575	0.27139	0.40632	0.18126	0.17299	0.11554	0.259	0.07717	0.694194653	0.827215312
485	1524	1.59059	0.464105017	1.59591	2.32732	1.55843	1676	0.3768	402	0.14807	11.8	0.41844	0.86161	0.04982	2.03383	0.0632	0	2955433.025	0.77043	481033.9601	-1.73572	-1.33725	0.59356	3.01274	-1.03025	2.32109	0.45729	-5.22928	0.116649984	0.514906666
486	1525	2.05837	0.721914407	1.41738	1.4737	1.97079	2687	0.60409	460	0.16943	17.2	0.60993	0.99513	0.06869	0.92373	0.15232	0.03718	2953790.34	0.76773	536155.4373	-1.62184	-1.24513	0.58941	2.63036	-0.95592	2.0194	0.4525	-4.26601	0.081483066	0.200104423
487	1526	2.42095	0.884160025	1.50066	1.41607	2.19016	2538	0.57059	778	0.28656	16.9	0.59929	0.58807	0.17792	0.5364	0.14964	0.12947	2952149.233	0.76503	591518.1235	-1.50745	-1.15325	0.58527	2.27241	-0.88227	1.73847	0.44775	-3.42555	-0.122703951	-0.052157476
488	1527	1.85958	0.620350656	1.65717	1.46401	1.99053	1582	0.35567	439	0.16169	13.3	0.47163	0.11242	0.10105	0.21729	0.09343	0	2950509.583	0.76234	646831.8151	-1.39317	-1.06207	0.58116	1.94092	-0.80965	1.47964	0.44304	-2.70402	-0.156329779	-0.242347007
489	1528	2.13071	0.756455258	1.43921	1.84199	2.21143	1508	0.33903	390	0.14365	13.2	0.46809	0.49986	0.16589	0.14728	0.09398	0	2948871.266	0.75965	702100.6699	-1.27898	-0.97157	0.57706	1.63578	-0.73805	1.24262	0.43837	-2.09213	-0.09874541	-0.210381276
490	1529	1.64254	0.496243824	1.73596	3.00659	2.10693	1531	0.3442	447	0.16464	13.3	0.47163	0.85428	0.18383	0.15895	0.08306	0	2947234.158	0.75696	757328.8423	-1.16487	-0.88176	0.57299	1.35692	-0.66745	1.02713	0.43373	-1.58064	-0.53808066	-0.681020691
491	1530	2.07334	0.729160834	1.53015	2.52937	2.12673	1446	0.32509	589	0.21694	10.7	0.37943	0.50669	0.26606	0.11039	0.06048	0.02943	2945598.136	0.75427	812520.4852	-1.05084	-0.79262	0.56893	1.10426	-0.59785	0.83291	0.42912	-1.1604	-0.439783775	-0.497088659
492	1531	3.90929	1.363355772	1.98933	2.31702	3.62491	2905	0.6531	1723	0.63462	17.6	0.62411	0.88512	0.41677	0.06996	0.1508	0	2943963.078	0.75159	867679.7512	-0.93687	-0.70414	0.56488	0.87773	-0.52922	0.65969	0.42456	-0.82232	0.343305722	0.361733767
493	1532	3.21014	1.16631455	1.6263	2.6577	3.20885	2455	0.55193	1083	0.3989	16.4	0.58156	1.08992	0.10457	0.2243	0.09536	0.10411	2942328.86	0.7489	922810.7944	-0.82297	-0.61632	0.56085	0.67727	-0.46156	0.50721	0.42002	-0.55737	1.376268672	1.125631083
494	1533	1.59639	0.46774483	1.50613	1.80291	1.80407	692	0.15558	1068	0.39337	10.2	0.3617	0.40865	0.17848	0.74323	0.01981	0.01235	2940695.359	0.74622	977917.7719	-0.70911	-0.52915	0.55684	0.50284	-0.39486	0.37523	0.41553	-0.35657	-0.338152263	-0.39822518
495	1534	1.38448	0.325324618	1.39626	2.06905	1.60327	1217	0.27361	365	0.13444	13.7	0.48582	0	0.04122	0.63423	0.02722	0	2939062.451	0.74354	1033004.845	-0.59529	-0.44262	0.55285	0.35437	-0.32911	0.26349	0.41106	-0.21096	-0.053515931	-0.215185062
496	1542	2.35364	0.855963066	1.81826	4.19036	2.02062	24	0.0054	92	0.03389	13	0.46099	0.36062	0.02507	0.85115	0.00445	0.56201	2925859.129	0.72185	1473487.191	0.31479	0.22723	0.52107	0.09909	0.16403	0.07153	0.37613	0.03119	1.179188892	1.325325885
497	1543	2.14094	0.761244985	1.20461	1.73529	1.36903	31	0.00697	113	0.04162	13.2	0.46809	0.56842	0.03479	0.61739	0.00501	0.52562	2924372.51	0.71941	1528402.501	0.42825	0.30809	0.51755	0.1834	0.22164	0.13194	0.37233	0.07854	0.963885345	1.081967464
498	1562	1.88614	0.634532413	1.45055	1.84994	1.84935	2712	0.60971	775	0.28545	16.4	0.58156	0.45905	0.12548	1.11439	0.12458	0.37299	3008989.132	0.85839	482420.3788	-1.73286	-1.48747	0.73684	3.0028	-1.27683	2.57758	0.63249	-5.20344	-0.322468864	0.018899231
499	1563	2.62653	0.965663583	1.42734	1.32147	2.22142	2534	0.56969	742	0.2733	15.5	0.54965	0.48978	0.13739	0.46744	0.1421	1.06455	3007153.262	0.85538	537830.1593	-1.61838	-1.38432	0.73167	2.61914	-1.18412	2.24035	0.62585	-4.23876	0.282933081	0.416820194
500	1564	2.42086	0.884122849	1.56191	1.3054	2.2677	2073	0.46605	672	0.24751	14.6	0.51773	0.60438	0.16605	0.28505	0.09862	0.80408	3005319.157	0.85236	593186.7881	-1.504	-1.28196	0.72652	2.26203	-1.0927	1.92807	0.61926	-3.4021	0.189658614	0.233938405
501	1565	2.29813	0.832095749	2.40224	1.54175	2.51514	2281	0.51281	496	0.18269	16.6	0.58865	0	0.10672	0.15449	0.14185	0.38363	3003486.678	0.84935	648494.4276	-1.38973	-1.18038	0.7214	1.93136	-1.00256	1.64041	0.61273	-2.68407	-0.009608499	-0.177764921
502	1566	4.01786	1.390749423	2.40009	2.96933	3.04725	2180	0.49011	1855	0.68324	16.6	0.58865	0.46535	0.62765	0.22322	0.14849	0.16694	3001655.688	0.84635	703757.2351	-1.27555	-1.07956	0.7163	1.62704	-0.91368	1.37704	0.60624	-2.07538	-0.578905724	-0.276817253
503	1567	4.39231	1.479855285	2.07813	2.66941	3.42247	3635	0.81722	1736	0.63941	20.9	0.74113	1.23229	0.39533	0.30659	0.17103	1.05107	2999826.05	0.84334	758979.3648	-1.16146	-0.97951	0.71122	1.34899	-0.82606	1.13766	0.59981	-1.56679	0.895726522	0.872832817
504	1568	7.94517	2.072564197	2.13317	3.63942	5.27338	4448	1	1581	0.58232	23.1	0.81915	0.96639	0.41707	0.24376	0.24032	0.80498	2997997.626	0.84034	814164.9689	-1.04744	-0.8802	0.70617	1.09713	-0.73967	0.92196	0.59342	-1.14918	3.947077123	3.870264679
505	1569	5.13289	1.635668853	1.95998	2.92169	4.24816	3514	0.79002	1753	0.64567	24.1	0.85461	0.83382	0.24598	0.24357	0.25349	0.66599	2996170.277	0.83734	869318.1996	-0.93349	-0.78164	0.70113	0.8714	-0.6545	0.72965	0.58708	-0.81344	1.814065929	1.548583669
506	1570	1.95986	0.672873042	1.44013	1.91585	1.89135	911	0.20481	785	0.28913	11.8	0.41844	0.09319	0.1228	0.46115	0.02585	0.44676	2994343.867	0.83434	924387.4637	-0.81971	-0.68391	0.69612	0.67192	-0.57061	0.56061	0.5808	-0.55078	0.179766861	0.018820502
507	1600	2.57329	0.945185236	1.59183	1.8362	2.11046	2624	0.58993	770	0.28361	15.3	0.54255	0.90603	0.15633	1.0342	0.12382	0.58074	3062539.052	0.94635	484287.865	-1.729	-1.63624	0.89557	2.98945	-1.54845	2.82906	0.84752	-5.16876	0.323973621	0.612120663
508	1601	2.98003	1.091933368	1.76041	1.96437	2.10601	1562	0.35117	576	0.21215	11.1	0.39362	0.6209	0.20434	0.288	0.09809	0.89411	3060510.02	0.94302	539690.9087	-1.61453	-1.52253	0.88928	2.60672	-1.43577	2.45817	0.8386	-4.20863	0.581916896	0.758918875
509	1602	3.20699	1.165332803	2.13905	1.80647	2.67477	2221	0.49933	1344	0.49503	15.7	0.55674	0.53215	0.29611	0.19569	0.14219	0.87135	3058482.938	0.93969	595040.8072	-1.50017	-1.40969	0.88301	2.25052	-1.32467	2.11478	0.82975	-3.37617	0.154518832	0.247525226
510	1603	4.68745	1.544888725	1.88783	2.35717	3.20107	3045	0.68458	2591	0.95433	20.4	0.7234	0.31961	0.40882	0.20064	0.17397	0.92962	3056457.653	0.93636	650341.7224	-1.38592	-1.29772	0.87677	1.92076	-1.21513	1.79852	0.82097	-2.66202	0.921336407	1.005452099
511	1604	3.88389	1.356837229	1.68708	2.15826	3.42012	3066	0.6893	2286	0.84199	19.5	0.69149	0.94815	0.1673	0.40862	0.17087	0.93938	3054434.014	0.93304	705597.811	-1.27175	-1.18659	0.87055	1.61735	-1.10713	1.50905	0.81226	-2.05687	1.358467181	1.110402075
512	1605	1.95472	0.670246961	1.41917	2.01203	1.88457	2224	0.5	1455	0.53591	15.7	0.55674	1.07471	0.15593	0.83739	0.08569	0.79331	3052411.867	0.92971	760813.2267	-1.15767	-1.0763	0.86437	1.3402	-1.00065	1.246	0.80361	-1.55151	-0.066136962	-0.288515607
513	1606	1.72091	0.542853221	1.40103	1.93353	1.68654	1852	0.41637	1092	0.40221	14.3	0.50709	0.73052	0.189	0.74977	0.08319	0.66934	3050391.062	0.92639	815992.1213	-1.04366	-0.96685	0.85821	1.08924	-0.89568	1.00906	0.79504	-1.1368	-0.5100149	-0.700841637
514	1607	2.34858	0.85381089	1.60278	1.98148	2.49995	2605	0.58566	784	0.28877	18.7	0.66312	0.7256	0.12706	0.5636	0.1377	0.79464	3048371.446	0.92308	870993.0787	-0.93003	-0.85849	0.85207	0.86495	-0.79245	0.79842	0.78653	-0.80443	0.123780548	-0.169913659
515	1638	3.67452	1.301422512	1.74203	2.45744	2.80713	3273	0.73584	885	0.32597	18.9	0.67021	0.65997	0.25418	0.94655	0.19576	0.24571	3116082.136	1.03429	486342.0291	-1.72476	-1.7839	1.06976	2.97479	-1.84508	3.0768	1.10645	-5.13079	0.570624581	0.827001581
516	1639	2.7022	0.994066256	2.106	1.68785	2.13234	2126	0.47797	1099	0.40479	14.5	0.51418	0.33328	0.29873	0.3215	0.10659	0.04445	3113859.966	1.03064	541737.6628	-1.6103	-1.65965	1.06222	2.59308	-1.7105	2.67254	1.09477	-4.17564	-0.226186698	-0.012518903
517	1640	3.85123	1.348392578	1.72531	2.14272	3.0495	3036	0.68255	2574	0.94807	18.7	0.66312	0.87574	0.34414	0.24942	0.18622	0.61554	3111639.932	1.027	597080.1583	-1.49596	-1.53635	1.05472	2.2379	-1.57782	2.29831	1.0832	-3.34781	0.434281406	0.488899853
518	1641	4.6276	1.532038375	1.69565	2.62072	3.80739	3205	0.72055	1744	0.64236	20.2	0.71631	1.26065	0.10695	0.3301	0.12996	0.62046	3109421.865	1.02335	652373.677	-1.38172	-1.41399	1.04725	1.90914	-1.44701	1.95373	1.07171	-2.6379	2.646071997	2.399632816
519	1642	1.88952	0.636322829	1.32734	1.55434	2.09675	513	0.11533	1929	0.7105	8.2	0.29078	1.3518	0.23075	0.92557	0.01174	0.46621	3107205.601	1.01971	707622.3751	-1.26757	-1.29256	1.03981	1.60673	-1.31804	1.6384	1.06031	-2.03664	-0.040585667	-0.106722681
520	1643	1.35417	0.303188721	1.22642	1.40067	1.46379	201	0.04519	1004	0.3698	6.8	0.24113	0.6775	0.13121	1.02699	0.00826	0.21564	3104990.971	1.01608	762830.4057	-1.1535	-1.17205	1.03241	1.33057	-1.19089	1.35196	1.04901	-1.53481	-0.251805938	-0.442430799
521	1676	1.81203	0.594447764	1.96112	2.27855	2.02022	2448	0.55036	384	0.14144	14.9	0.52837	0.65118	0.10525	0.87147	0.101	0.53906	3169617.731	1.12223	488582.8464	-1.72013	-1.93037	1.25939	2.95884	-2.16631	3.32048	1.41332	-5.08958	-0.146323515	-0.033615842
522	1677	2.73358	1.005612105	1.74407	1.52521	2.22778	2549	0.57307	1415	0.52118	16.7	0.5922	0.75085	0.30221	0.5408	0.11715	0.16439	3167202.451	1.11826	543970.3967	-1.60569	-1.79558	1.2505	2.57824	-2.00792	2.88314	1.39838	-4.13986	-0.174698936	-0.025077978
523	1678	3.93753	1.370553623	1.51004	1.98175	2.89909	3149	0.70796	1475	0.54328	17.6	0.62411	0.6931	0.11621	0.43664	0.10834	0.00744	3164789.491	1.11429	599304.8166	-1.49136	-1.66182	1.24165	2.22417	-1.85176	2.47838	1.38357	-3.31704	1.90180608	1.742056249
524	1679	1.92148	0.653095722	1.29425	1.40177	2.08511	829	0.18638	1954	0.71971	9.8	0.34752	1.01636	0.21749	0.73179	0.01781	1.39602	3162378.67	1.11034	654590.2667	-1.37714	-1.52908	1.23284	1.89651	-1.6978	2.10576	1.36887	-2.61176	-0.050310774	-0.104043889
525	1680	1.28818	0.253230369	1.1801	1.35178	1.55914	101	0.02271	1060	0.39042	6.5	0.2305	0.72279	0.12403	0.71603	0.00454	1.21055	3159969.807	1.10638	709830.9029	-1.26301	-1.39736	1.22407	1.59518	-1.54601	1.76488	1.35429	-2.01472	-0.257105801	-0.443961991
526	1715	2.39942	0.875227041	1.78537	1.97891	2.46311	2092	0.47032	1239	0.45635	12.6	0.44681	1.09132	0.27428	1.16278	0.07403	1.12478	3220536.827	1.20586	546389.0833	-1.60069	-1.93021	1.4541	2.56222	-2.32757	3.08968	1.75344	-4.10133	-0.09450355	0.012805283
527	1716	2.15766	0.769024301	1.34151	1.49674	2.37416	906	0.20369	775	0.28545	10	0.35461	0.87785	0.06843	0.65859	0.03425	1.08537	3217930.971	1.20158	601714.755	-1.48638	-1.78601	1.44379	2.20934	-2.14603	2.6547	1.73483	-3.28393	0.747934615	0.566483884
528	1717	1.34222	0.29432496	1.20438	1.30897	1.55545	185	0.04159	1002	0.36906	7	0.24823	1.40122	0.13527	0.84589	0.00693	0.71721	3215327.425	1.1973	656991.4647	-1.37218	-1.64291	1.43354	1.88287	-1.96707	2.25437	1.71638	-2.58363	-0.121742749	-0.281887875
529	1718	1.55437	0.441070319	1.24092	1.55334	1.5126	1041	0.23404	1658	0.61068	9.8	0.34752	0.81319	0.24467	0.41175	0.045	0.45946	3212725.993	1.19303	712223.3675	-1.25806	-1.50091	1.42332	1.58272	-1.79063	1.88823	1.69807	-1.99116	-0.719501897	-0.827607521
530	1753	2.09791	0.740941611	1.61713	1.88396	1.94249	1651	0.37118	2090	0.7698	14.1	0.5	0.85673	0.31354	1.3049	0.06549	0.15116	3273862.445	1.29345	548993.6932	-1.59531	-2.06345	1.67301	2.54502	-2.66897	3.29185	2.16395	-4.0601	-0.580555152	-0.461254617
531	1754	2.25121	0.811467849	1.33891	1.9436	2.54427	1096	0.2464	1767	0.65083	9.6	0.34043	0.54104	0.13437	0.83564	0.03092	0.25955	3271063.725	1.28885	604309.9443	-1.48102	-1.90882	1.66114	2.19343	-2.46018	2.827	2.14096	-3.24852	0.488563812	0.356355947
532	1755	1.50542	0.409071929	1.14358	1.36847	1.65601	121	0.0272	1655	0.60958	6.3	0.2234	0.6701	0.1537	0.96153	0.00383	0	3268267.485	1.28426	659577.2417	-1.36683	-1.75537	1.64932	1.86824	-2.25435	2.3993	2.11815	-2.55357	-0.181613119	-0.32895162
533	1791	1.88374	0.633259162	1.54146	2.11414	1.90628	2210	0.49685	1942	0.71529	15.1	0.53546	0.11964	0.25061	1.57462	0.10476	0.68592	3327178.657	1.38102	551784.1947	-1.58955	-2.1952	1.90722	2.52666	-3.03161	3.48937	2.6339	-4.01624	-0.863357629	-0.872576828
534	1792	2.26212	0.816302427	1.39459	2.38614	2.70954	1369	0.30778	1298	0.47808	11.2	0.39716	0.42482	0.06793	0.43617	0.05734	0.86579	3324187.107	1.37611	607090.3529	-1.47528	-2.03014	1.89367	2.17645	-2.79369	2.99502	2.60589	-3.21086	0.642880531	0.394759199
535	1793	1.97255	0.679327122	1.18709	1.4628	1.78261	351	0.07891	1163	0.42836	7.3	0.25887	0.8457	0.10338	0.9062	0.00587	0.33075	3321198.208	1.3712	662347.5662	-1.36111	-1.86635	1.88018	1.85262	-2.55914	2.54031	2.5781	-2.52163	0.540051576	0.322932626
536	1828	1.83718	0.608231787	1.6605	2.2923	2.005	2276	0.51169	923	0.33996	12.9	0.45745	0.98229	0.15119	1.8459	0.10774	0.1233	3383672.222	1.47381	499433.3275	-1.69771	-2.5021	2.17212	2.88222	-3.68763	4.24784	3.20129	-4.89317	-0.292232477	-0.341229123
537	1829	1.98882	0.687541498	1.51203	1.80084	1.75984	1281	0.28799	1707	0.62873	9.8	0.34752	0.91245	0.26009	0.735	0.04416	0.70568	3380484.816	1.46858	554760.554	-1.5834	-2.32534	2.15671	2.50715	-3.41494	3.68193	3.1673	-3.96981	-0.329465724	-0.309652144
538	1830	2.06703	0.726112794	1.42716	1.67163	2.06425	1287	0.28934	1973	0.7267	10	0.35461	0.83435	0.16038	0.26674	0.04886	0.60725	3377300.472	1.46335	610055.947	-1.46915	-2.14988	2.14138	2.1584	-3.14601	3.15849	3.13358	-3.17102	0.15932957	-0.001866118
539	1831	1.68199	0.519977616	1.18291	1.59832	1.68635	380	0.08543	1423	0.52413	7.4	0.26241	0.59517	0.11441	0.72107	0.00908	0	3374118.95	1.45812	665302.4047	-1.35501	-1.97576	2.12611	1.83604	-2.8809	2.67717	3.10013	-2.48785	0.130361358	-0.081132701
540	1865	1.99518	0.690734272	1.50493	2.23631	2.11516	2296	0.51619	1060	0.39042	15.3	0.54255	1.03855	0.09767	1.1821	0.13731	0.04914	3440544.465	1.56722	448080.0916	-1.80381	-2.82698	2.45619	3.25373	-4.4305	5.09933	3.8494	-5.86912	-0.028356923	-0.064011742
541	1866	1.99399	0.690137656	1.45774	1.69947	2.00409	1500	0.33723	991	0.36501	10.1	0.35816	0.73122	0.19194	0.98845	0.0492	0.0635	3437160.619	1.56167	502585.697	-1.6912	-2.64108	2.4388	2.86014	-4.12449	4.46659	3.80859	-4.83706	-0.079968276	-0.062032251
542	1867	1.75685	0.563522433	1.48674	2.02338	1.68813	1597	0.35904	692	0.25488	11.4	0.40426	0.99566	0.14695	0.27082	0.06116	1.32031	3433780.274	1.55611	557922.7348	-1.57686	-2.45378	2.42149	2.4865	-3.81836	3.86928	3.76811	-3.92087	-0.117442822	-0.255424681
543	1868	2.58217	0.948630131	1.52966	2.40649	2.18661	2188	0.49191	2715	1	15.1	0.53546	0.70756	0.27403	0.29766	0.10622	1.10669	3430403.175	1.55057	613206.6906	-1.46264	-2.26792	2.40426	2.13932	-3.51657	3.31716	3.72796	-3.12906	-0.153227632	-0.251439169
544	1869	2.11994	0.751387786	1.19594	1.74638	2.03959	395	0.0888	1801	0.66335	7.4	0.26241	0.5036	0.15844	0.7233	0.01055	1.12394	3427029.067	1.54502	668441.7212	-1.34852	-2.0835	2.3871	1.81851	-3.21905	2.80964	3.68813	-2.45229	0.342488437	0.177803494
545	1903	2.01512	0.700678747	1.59063	2.32001	1.8868	2572	0.57824	1857	0.68398	15.6	0.55319	1.08806	0.16503	1.82137	0.1274	0.96013	3494214.572	1.65538	450563.6317	-1.79868	-2.97749	2.74027	3.23525	-4.92888	5.35555	4.53619	-5.81917	-0.252776617	-0.242933816
546	1904	1.74714	0.557980165	1.41043	1.66012	2.29404	1246	0.28013	882	0.32486	9.4	0.33333	0.91322	0.14435	0.43045	0.03041	0.69728	3490637.627	1.6495	505945.7816	-1.68425	-2.77818	2.72086	2.83671	-4.58262	4.67916	4.48806	-4.77774	0.020982108	-0.022082965
547	1905	2.84557	1.045763399	1.45292	1.81629	2.42338	2473	0.55598	917	0.33775	16.4	0.58156	1.09743	0.15435	0.21756	0.19674	1.03613	3487064.382	1.64363	561270.6987	-1.56995	-2.58042	2.70153	2.46473	-4.24126	4.05112	4.44033	-3.8695	0.28091751	0.015414709
548	1906	2.63253	0.967945361	1.50973	2.50502	2.09558	2384	0.53597	2172	0.8	16.2	0.57447	0.77546	0.22564	0.46314	0.12623	1.11348	3483494.569	1.63777	616542.5453	-1.45575	-2.38418	2.68229	2.11921	-3.90474	3.47077	4.39297	-3.08503	0.030136367	-0.141754542
549	1907	2.20774	0.791969368	1.29515	1.76154	2.17126	578	0.12995	1261	0.46446	8.4	0.29787	0.73958	0.12344	0.60898	0.01248	0.66255	3479927.918	1.63191	671765.4776	-1.34165	-2.18946	2.66314	1.80003	-3.573	2.93749	4.346	-2.41502	0.628950348	0.427932753
550	1908	1.26716	0.236778176	1.14712	1.77617	1.48451	19	0.00427	540	0.1989	5	0.1773	0	0.06092	1.19633	0.00617	0.35591	3476600.676	1.62645	726943.6464	-1.22765	-1.9967	2.64533	1.50712	-3.24753	2.45125	4.30249	-1.85021	-0.154533784	-0.406424075
551	1941	2.10741	0.745459705	1.45487	1.6925	1.98614	2214	0.49775	1947	0.71713	14.3	0.50709	0.61395	0.26572	0.55883	0.11889	0.5451	3547412.42	1.74276	454122.9376	-1.79133	-3.12184	3.0372	3.20885	-5.44061	5.59223	5.29309	-5.74809	-0.673716002	-0.572449061
552	1942	2.19297	0.785256789	1.35862	1.52834	2.28357	2056	0.46223	589	0.21694	13.8	0.48936	0.72214	0.1034	0.48753	0.15926	0	3544102.594	1.73732	509492.2811	-1.67693	-2.91336	3.01828	2.81208	-5.06143	4.88548	5.24371	-4.71565	-0.033519405	-0.251087191
553	1943	2.68091	0.986156289	1.36482	1.4929	2.54053	2101	0.47235	1094	0.40295	13.1	0.46454	0.46915	0.11817	0.44618	0.14127	0	3540336.493	1.73113	564804.405	-1.56265	-2.70515	2.99682	2.44186	-4.68297	4.22719	5.1879	-3.81576	0.423960776	0.169852208
554	1944	1.90049	0.642111748	1.45011	2.24773	1.99713	2335	0.52496	1763	0.64936	16.4	0.58156	1.25535	0.146	0.27672	0.11479	0	3536574.009	1.72495	620063.4708	-1.44847	-2.49855	2.97546	2.09808	-4.30988	3.61909	5.13254	-3.03901	-0.182751655	-0.43188653
555	1945	2.23169	0.802759146	1.29456	2.02944	2.05314	679	0.15265	1265	0.46593	8.1	0.28723	1.13315	0.11097	0.66268	0.02134	0	3532814.858	1.71878	675273.6334	-1.3344	-2.29355	2.9542	1.78063	-3.9421	3.06052	5.07762	-2.37609	0.748513508	0.533315767
556	1946	1.15295	0.142323875	1.15063	1.8084	1.50712	11	0.00247	703	0.25893	5.2	0.1844	0.06615	0.09747	1.63483	0.00684	0	3529058.758	1.71261	730439.043	-1.22043	-2.09011	2.93303	1.48944	-3.57955	2.55083	5.02314	-1.81775	-0.423255402	-0.619237282
557	1980	2.22672	0.800529651	1.39774	2.09996	2.11915	2148	0.48291	2164	0.79705	14.4	0.51064	0.5527	0.2337	0.22064	0.10224	1.14133	3597253.283	1.82462	513225.1523	-1.66921	-3.04568	3.32924	2.78627	-5.55721	5.08389	6.07459	-4.65089	-0.339355757	-0.373574715
558	1981	1.7266	0.546154157	1.33775	2.26817	1.52174	2039	0.45841	963	0.3547	13.2	0.46809	1.09861	0.0857	0.51693	0.09276	1.08808	3593595.96	1.81861	568523.8108	-1.55496	-2.82787	3.30735	2.4179	-5.1428	4.39723	6.01479	-3.75974	-0.007120305	-0.258776753
559	1982	1.38291	0.324189975	1.42292	1.61492	1.56848	1767	0.39726	506	0.18637	12.8	0.4539	1.35957	0.04172	0.26314	0.08431	0.54703	3589640.851	1.81212	623769.424	-1.44082	-2.61093	3.28376	2.07596	-4.7313	3.76187	5.95056	-2.99107	-0.054304992	-0.379718911
560	1983	1.63702	0.492877516	1.18165	1.82846	1.86925	238	0.05351	26	0.00958	10.2	0.3617	0	0.06948	0.34173	0.00349	0.90865	3585689.245	1.80563	678966.146	-1.32678	-2.39566	3.26028	1.76033	-4.32566	3.1785	5.88685	-2.33557	0.190046942	-0.024300343
561	1984	1.25483	0.227000105	1.26452	1.69386	1.69456	35	0.00787	572	0.21068	5.2	0.1844	0.07767	0.07298	0.74887	0.0042	1.08573	3581740.847	1.79914	734118.1258	-1.21283	-2.18204	3.2369	1.47095	-3.9258	2.64644	5.82364	-1.784	-0.195020447	-0.391913701
562	2019	1.72023	0.542458003	1.30744	1.58621	1.57594	1503	0.3379	600	0.22099	10.6	0.37589	0.70682	0.05546	0.23105	0.06983	0	3646842.136	1.90607	571939.3241	-1.5479	-2.95041	3.6331	2.39601	-5.62369	4.56695	6.92494	-3.70879	0.154740956	-0.0966577
563	2021	1.22938	0.206509977	1.18632	1.85859	1.6123	153	0.0344	38	0.014	19.8	0.70213	0.49756	0.07445	0.55539	0.00443	0	3638550.437	1.89245	682842.9706	-1.31877	-2.4957	3.58137	1.73914	-4.72298	3.29124	6.77756	-2.29352	-0.139086958	-0.331315112
564	2022	1.08529	0.081847232	1.17083	1.60618	1.46385	103	0.02316	399	0.14696	5.7	0.20213	0.49501	0.05639	0.50933	0.00376	0	3634409.788	1.88565	737980.8503	-1.20484	-2.27191	3.55567	1.45165	-4.28403	2.7373	6.70475	-1.74901	-0.198733311	-0.389205033
565	2060	1.11674	0.110413727	1.16983	1.05094	1.3861	149	0.0335	226	0.08324	6.1	0.21631	1.04747	0.03483	0.39691	0.005	0.94864	3687064.941	1.97214	742027.1694	-1.19648	-2.35963	3.88932	1.43157	-4.65351	2.82326	7.67026	-1.71286	0.041298411	-0.145939432
566	2061	1.10047	0.095737361	1.14625	1.38797	1.39066	198	0.04451	176	0.06483	6.3	0.2234	0.25612	0.02949	0.78358	0.00615	1.18713	3682735.285	1.96502	797109.7038	-1.08268	-2.12749	3.86132	1.17219	-4.18057	2.30338	7.58758	-1.26911	-0.12466199	-0.270903904
567	2098	1.23505	0.211111455	1.14764	1.05808	1.35555	271	0.06093	173	0.06372	6.6	0.23404	1.00E-05	0.02828	0.25533	0.01296	0	3739705.667	2.0586	746257.0341	-1.18774	-2.44509	4.23783	1.41074	-5.03346	2.90414	8.72398	-1.6756	-0.073088506	-0.224557377
568	2099	1.30647	0.267328844	1.12775	1.07728	1.47519	252	0.05665	158	0.0582	6.6	0.23404	0.84504	0.03416	0.43947	0.00879	0.31985	3735184.004	2.05117	801324.1395	-1.07397	-2.2029	4.2073	1.15341	-4.51852	2.36585	8.6299	-1.23873	0.172095922	0.063405486
569	2100	1.27677	0.244333451	1.17966	1.20534	1.66122	251	0.05643	142	0.0523	6.5	0.2305	0.62904	0.02784	0.27222	0.00869	0.68825	3730665.335	2.04375	856354.8218	-0.96027	-1.96255	4.17691	0.92212	-4.01097	1.88458	8.53656	-0.88549	0.125587597	0.062625253
570	2101	1.22144	0.200030491	1.16925	1.11415	1.43879	326	0.07329	249	0.09171	6.4	0.22695	0.02266	0.04028	0.38917	0.00651	0	3726678.919	2.0372	911353.2215	-0.84664	-1.72477	4.15019	0.7168	-3.51371	1.46026	8.45478	-0.60687	-0.103848798	-0.09034144
571	2102	1.06472	0.062711854	1.26003	1.65809	1.48387	104	0.02338	289	0.10645	6	0.21277	1.05909	0.0639	0.40945	0.00385	0	3721635.621	2.02892	966473.9581	-0.73275	-1.4867	4.11651	0.53693	-3.01638	1.08938	8.35206	-0.39344	-0.13389626	-0.049939687
572	2136	1.24627	0.22015509	1.13099	1.08431	1.21415	209	0.04699	105	0.03867	6.5	0.2305	0.39519	0.01853	0.40666	0.01396	0.95244	3792331.325	2.14504	750670.3928	-1.17863	-2.5282	4.60118	1.38916	-5.42307	2.9798	9.8697	-1.6373	0.061128338	-0.062457457
573	2137	1.13094	0.123049145	1.1852	1.08534	1.28458	246	0.05531	99	0.03646	7.1	0.25177	0.66821	0.01791	0.2149	0.01753	0.67702	3787617.711	2.13729	805721.4001	-1.06489	-2.27597	4.56803	1.13398	-4.86442	2.42365	9.76321	-1.20756	-0.011279909	-0.097731481
574	2138	1.13046	0.12262463	1.13343	1.24145	1.36003	160	0.03597	114	0.04199	7	0.24823	1.07622	0.02731	0.19562	0.01067	0.87604	3782907.218	2.12956	860735.9949	-0.95122	-2.02568	4.53501	0.90482	-4.31379	1.92686	9.65757	-0.86068	0.066739144	0.042802374
575	2139	1.20727	0.188361612	1.10793	1.03733	1.42249	235	0.05283	116	0.04273	6.5	0.2305	0.59252	0.02724	0.16544	0.00758	0.79956	3778199.492	2.12182	915718.3164	-0.83762	-1.77728	4.50214	0.70161	-3.77108	1.48869	9.55275	-0.58768	0.056598393	0.0938922
576	2140	1.19668	0.179551056	1.12862	1.12766	1.57559	145	0.0326	53	0.01952	6.4	0.22695	0.37891	0.00998	0.31877	0.00623	0.4558	3773494.179	2.1141	970672.5055	-0.72408	-1.53077	4.4694	0.52429	-3.2362	1.1084	9.44874	-0.37963	0.085412812	0.159486343
577	2141	1.35926	0.306940434	1.17808	1.45486	1.53566	106	0.02383	316	0.11639	5.6	0.19858	0.06892	0.072	0.20446	0.0075	0.87318	3768790.923	2.10637	1025602.706	-0.61059	-1.28612	4.4368	0.37282	-2.70905	0.78529	9.34554	-0.22764	-0.104534412	0.084758428
578	2174	1.08381	0.080482611	1.1272	1.08913	1.30538	287	0.06452	267	0.09834	5.8	0.20567	0.50367	0.04496	0.54178	0.00676	0.41121	3844941.276	2.23145	755267.1919	-1.16913	-2.60885	4.97936	1.36686	-5.82152	3.05008	11.11119	-1.59804	-0.161723697	-0.20315864
579	2175	1.2639	0.234202179	1.16353	1.06538	1.22909	242	0.05441	166	0.06114	6.2	0.21986	0	0.03155	0.33086	0.01121	0.41851	3840035.768	2.22339	810301.432	-1.05542	-2.34662	4.94347	1.11392	-5.21745	2.47667	10.99126	-1.17565	-0.050263122	-0.059267459
580	2176	1.20805	0.189007489	1.14738	1.26461	1.21131	191	0.04294	64	0.02357	6.5	0.2305	0	0.01352	0.39576	0.00645	0.57946	3835133.509	2.21534	865299.2707	-0.94179	-2.08639	4.90773	0.88697	-4.62205	1.96494	10.87228	-0.83534	-0.000794611	0.025690311
581	2177	1.32697	0.282898148	1.1182	1.13113	1.35084	158	0.03552	94	0.03462	5.9	0.20922	0.49781	0.02285	0.44122	0.00628	0.03081	3830234.128	2.20729	920264.8459	-0.82823	-1.82814	4.87214	0.68596	-4.03523	1.51411	10.75423	-0.56813	0.182532283	0.265597936
582	2178	1.23133	0.208094886	1.09127	1.05202	1.5895	156	0.03507	95	0.03499	6	0.21277	1.04838	0.01961	0.29402	0.00666	0	3825337.258	2.19925	975202.2971	-0.71472	-1.57185	4.83669	0.51082	-3.45688	1.12343	10.63709	-0.3651	0.216569211	0.338710847
583	2179	1.14206	0.132833649	1.11023	1.25554	1.41584	34	0.00764	215	0.07919	5.3	0.18794	0.23327	0.0425	0.36153	0.00492	0.27733	3820442.529	2.19121	1030115.767	-0.60126	-1.31749	4.8014	0.36152	-2.8869	0.79216	10.52086	-0.21737	-0.140575223	0.058469539
584	2213	1.46236	0.380051569	1.15573	1.10904	1.37494	141	0.0317	229	0.08435	5.2	0.1844	0	0.04547	0.491	0.0063	0.58639	3892437.539	2.30946	815064.1796	-1.04558	-2.41473	5.33361	1.09324	-5.57673	2.5248	12.31777	-1.14307	0.10985042	0.174201899
585	2214	1.35714	0.305379544	1.15009	1.2631	1.37055	117	0.0263	137	0.05046	5.3	0.18794	0.21856	0.03342	1.13586	0.00474	0.83286	3887343.571	2.30109	870044.5936	-0.93199	-2.14459	5.29504	0.8686	-4.9349	1.99873	12.18438	-0.80952	0.113323472	0.213656659
586	2215	1.15263	0.142046288	1.08713	1.3709	1.35527	144	0.03237	120	0.0442	5.5	0.19504	1.00367	0.02659	0.53528	0.006	0.44392	3882252.596	2.29273	924992.7544	-0.81846	-1.8765	5.25662	0.66987	-4.30232	1.53584	12.05203	-0.54826	0.100126488	0.233088405
587	2216	1.3058	0.26681588	1.09584	1.09797	1.52734	24	0.0054	89	0.03278	5.1	0.18085	0.69257	0.01974	0.61916	0.00505	0.85118	3877164.229	2.28437	979912.8002	-0.70499	-1.61045	5.21837	0.49701	-3.67888	1.13535	11.92071	-0.35038	0.222939745	0.397997789
588	2217	1.14599	0.136268892	1.08891	1.01673	1.24169	20	0.0045	166	0.06114	5.4	0.19149	0.42516	0.03009	0.38316	0.0039	0.96967	3872078.087	2.27602	1034808.872	-0.59157	-1.34642	5.18027	0.34995	-3.06447	0.79649	11.7904	-0.20702	-0.034691796	0.192267543
589	2252	1.43674	0.362376658	1.13706	1.5202	1.32615	29	0.00652	134	0.04936	4.4	0.15603	0.54678	0.02906	1.37331	0.00339	0.63817	3939536.772	2.38682	874971.9061	-0.92181	-2.20019	5.69692	0.84973	-5.25146	2.02815	13.59753	-0.78328	0.289096675	0.438980405
590	2253	1.10616	0.100894558	1.11466	1.04402	1.22185	39	0.00877	102	0.03757	4.4	0.15603	0.06781	0.01924	1.59114	0.0016	0.42834	3934254.264	2.37815	929901.9847	-0.80831	-1.92229	5.65558	0.65337	-4.57149	1.55382	13.44978	-0.52813	-0.089864981	0.10301979
591	2254	1.1876	0.171934464	1.07648	1.21799	1.29218	16	0.0036	62	0.02284	4.7	0.16667	0.27728	0.0098	0.77207	0.00285	0.13347	3928974.462	2.36947	984803.9574	-0.69488	-1.6465	5.6144	0.48286	-3.90135	1.14412	13.30318	-0.33553	0.072477169	0.292768174
592	2255	1.17162	0.158387406	1.08679	1.03517	1.24574	16	0.0036	47	0.01731	5.2	0.1844	0.61267	0.00778	1.32695	0.00336	0	3923696.968	2.3608	1039681.964	-0.5815	-1.3728	5.5734	0.33814	-3.24092	0.79828	13.15771	-0.19663	0.134307676	0.379433863
593	2256	1.34524	0.296572436	1.23462	1.13883	1.46328	33	0.00742	364	0.13407	5.3	0.18794	0.62576	0.10348	0.60057	0.00367	0	3918421.384	2.35214	1094540.15	-0.46815	-1.10117	5.53256	0.21917	-2.5901	0.51552	13.01336	-0.10261	-0.123412592	0.241502514
594	2292	1.31469	0.273600896	1.11198	1.54553	1.41009	33	0.00742	88	0.03241	4.7	0.16667	0.28584	0.01541	0.75076	0.00323	0.33175	3980767.327	2.45454	989875.7095	-0.6844	-1.6799	6.02478	0.46841	-4.12338	1.14973	14.78809	-0.32058	0.174125953	0.451242204
595	2293	1.20283	0.184677114	1.11584	1.23309	1.25204	22	0.00495	112	0.04125	4.9	0.17376	0.05244	0.02539	0.31231	0.00184	0.29878	3975298.546	2.44556	1044734.984	-0.57106	-1.39656	5.98077	0.32611	-3.41536	0.79751	14.62633	-0.18623	-0.025458792	0.290853969
596	2294	1.61367	0.478511088	1.2806	1.32572	1.54232	28	0.00629	423	0.1558	5.2	0.1844	0	0.10051	0.71877	0.00263	0.52138	3969831.743	2.43658	1099042.157	-0.45885	-1.11803	5.93693	0.21055	-2.72418	0.51301	14.46581	-0.09661	0.030743698	0.437098786
597	2331	1.22018	0.198998389	1.1029	1.05988	1.38362	26	0.00585	125	0.04604	4.9	0.17376	0	0.02122	1.27013	0.00334	0.67062	4025688.262	2.52833	1049967.87	-0.56025	-1.41648	6.39243	0.31388	-3.58134	0.79358	16.16216	-0.17585	-0.007904655	0.347791274
598	2332	1.512	0.413433278	1.25359	1.52096	1.54472	28	0.00629	312	0.11492	5.1	0.18085	0	0.0648	0	0.00198	0.99176	4021313.303	2.52114	1104787.938	-0.44698	-1.1269	6.35615	0.19979	-2.84108	0.50371	16.02474	-0.0893	0.093737756	0.499485364
