# Supplementary material for: Environmental heterogeneity explains coarse–scale β–diversity of terrestrial vertebrates in Mexico
Source: PLoS One. 2019 Jan 25;14(1):e0210890. doi: 10.1371/journal.pone.0210890 (PMC6347424; doi:10.1371/journal.pone.0210890)
Supplement: S2 Appendix — (ZIP) [file pone.0210890.s002.zip › S2_Appendix_Zip_File/OneDregree.txt]

ID	Ampbetap	Ampbetaln	Ampbetalog	Ampbetar2	Ampbetasqrt	Birdsbetap	Birdsbetaln	Birdsbetalog	Birdsbetar2	Birdsbetasqrt	Mambetap	Mambetaln	Mambetalog	Mambetar2	Mambetasqrt	Repbetap	Repbetaln	Repbetalog	Repbetar2	Repbetasqrt	DELEVp	DPPp	DTp	VEG_SH	SOIL_SH	CV_PP	CV_ELEVATI	TM_CV	X_COORD	X_st	Y_COORD	Y_st	xy_st	x2_st	y2_st	x2y	xy2	x3	y3	ID	Mam1d	Anf1d	Bird1d	Rep1d
55	5.98104	1.78859	0.77678	35.77284	2.44562	2.17659	0.77776	0.33778	4.73754	1.47533	3.84621	1.34709	0.58503	14.79333	1.96118	2.67713	0.98475	0.42767	7.16703	1.63619	0.51607	0.10895	1	0.44562	1.18679	0.4956	0.72457	0.1852	1213588.374	-2.40022	2219555.544	1.96886	-4.7257	5.76105	3.87642	11.34271	-9.30425	-13.82777	7.63214	55	74	14	281	59
89	1.48364	0.3945	0.17133	2.20119	1.21805	1.66458	0.50957	0.2213	2.77083	1.29019	2.1237	0.75316	0.32709	4.5101	1.45729	1.84143	0.61054	0.26516	3.39086	1.35699	0.27717	0.02683	0.59801	0.18391	0.98391	0.11031	1.23679	0.04204	1368173.568	-2.11497	1760883.126	0.99314	-2.10046	4.47311	0.98632	4.44241	-2.08604	-9.4605	0.97955	89	42	2	220	43
129	1.56098	0.44531	0.1934	2.43666	1.24939	1.94758	0.66659	0.2895	3.79307	1.39556	1.72248	0.54377	0.23615	2.96694	1.31243	1.64202	0.49593	0.21538	2.69623	1.28141	0.19524	0.06159	0.70432	0.02858	0.97591	0.22496	0.62557	0.05436	1579308.41	-1.72538	1967289.031	1.43222	-2.47112	2.97694	2.05125	4.26363	-3.53919	-5.13635	2.93785	129	63	13	241	62
130	2.03102	0.70854	0.30771	4.12504	1.42514	2.36153	0.85931	0.37319	5.57682	1.53673	2.06797	0.72657	0.31554	4.2765	1.43804	1.72959	0.54788	0.23794	2.99148	1.31514	0.2506	0.08514	0.701	0.23771	0.57237	0.16677	0.26037	0.034	1586652.865	-1.71183	2078010.828	1.66776	-2.85491	2.93035	2.78141	4.88712	-4.7613	-5.01626	4.63872	130	84	17	277	67
147	1.89204	0.63766	0.27693	3.57982	1.37551	1.92431	0.65457	0.28428	3.70297	1.3872	2.12022	0.75152	0.32638	4.49533	1.4561	1.66431	0.50941	0.22123	2.76993	1.29008	0.20546	0.10183	0.60465	0.7613	0.56901	0.20724	0.50223	0.02292	1669523.608	-1.55891	1850661.108	1.18412	-1.84594	2.43021	1.40214	2.87766	-2.18581	-3.78848	1.6603	147	95	19	257	76
148	1.55628	0.4423	0.19209	2.42201	1.24751	2.29276	0.82976	0.36036	5.25675	1.51419	1.91962	0.65213	0.28322	3.68494	1.3855	1.71737	0.54079	0.23486	2.94936	1.31048	0.34943	0.09526	0.80731	1.33181	0.91298	0.13184	0.43402	0.05402	1676082.773	-1.54681	1961209.509	1.41929	-2.19537	2.39262	2.01438	3.39581	-3.11586	-3.70092	2.85898	148	105	19	292	81
149	1.31012	0.27012	0.11731	1.71641	1.1446	1.82788	0.60316	0.26195	3.34115	1.35199	2.05671	0.72111	0.31317	4.23006	1.43412	1.822	0.59993	0.26055	3.31968	1.34981	0.33754	0.08267	0.81728	1.28624	0.06284	0.09173	0.2235	0.05594	1682655.042	-1.53468	2071979.83	1.65493	-2.53979	2.35525	2.73878	3.89776	-4.20316	-3.61455	4.53249	149	99	19	281	78
165	1.7275	0.54668	0.23742	2.98426	1.31434	2.4401	0.89204	0.38741	5.95409	1.56208	2.08217	0.73341	0.31852	4.33543	1.44297	1.98583	0.68604	0.29794	3.94352	1.40919	0.35854	0.24446	0.76412	1.26566	0.92046	0.36306	0.93075	0.04812	1761545.477	-1.38911	1734807.898	0.93767	-1.30252	1.92963	0.87922	1.80935	-1.22133	-2.68047	0.82442	165	123	24	399	94
166	2.15948	0.76987	0.33435	4.66335	1.46952	2.24948	0.8107	0.35208	5.06016	1.49983	1.80293	0.58941	0.25598	3.25056	1.34273	2.24674	0.80948	0.35155	5.04784	1.49891	0.39569	0.18916	0.78738	0.56167	1.22966	0.1857	0.58203	0.08305	1767108.985	-1.37884	1845213.442	1.17253	-1.61674	1.90121	1.37483	2.22923	-1.89568	-2.62148	1.61203	166	125	28	369	90
167	1.76897	0.5704	0.24772	3.12925	1.33003	2.43722	0.89086	0.38689	5.94004	1.56116	2.10494	0.74429	0.32324	4.43077	1.45084	2.06847	0.72681	0.31565	4.27857	1.43822	0.37284	0.06953	0.89369	0.99112	1.02368	0.07059	0.32736	0.05733	1772897.192	-1.36816	1955804.895	1.40779	-1.92609	1.87187	1.98187	2.6352	-2.71153	-2.56103	2.79006	167	127	24	346	81
168	1.47468	0.38844	0.1687	2.17468	1.21436	2.30724	0.83605	0.36309	5.32336	1.51896	2.38156	0.86776	0.37686	5.67183	1.54323	1.8173	0.59735	0.25943	3.30258	1.34807	0.37061	0.09034	0.87708	0.83142	0.49569	0.14313	0.24703	0.07085	1778696.956	-1.35746	2066618.354	1.64352	-2.23102	1.8427	2.70116	3.02852	-3.66673	-2.5014	4.43942	168	107	19	295	73
183	2.0543	0.71994	0.31266	4.22015	1.43328	2.02653	0.70632	0.30675	4.10682	1.42356	1.92046	0.65256	0.28341	3.68817	1.38581	2.30507	0.83511	0.36268	5.31335	1.51825	0.41798	0.20367	0.68106	1.03694	0.8827	0.23303	0.82561	0.06345	1854719.561	-1.21718	1619710.441	0.69282	-0.84329	1.48153	0.48	1.02644	-0.58425	-1.8033	0.33256	183	130	30	398	102
184	2.40816	0.87886	0.38169	5.79923	1.55182	1.73811	0.5528	0.24008	3.02103	1.31837	1.77653	0.57466	0.24957	3.15606	1.33287	2.9799	1.09189	0.4742	8.8798	1.72624	0.48282	0.15439	0.84385	1.09365	1.17352	0.12331	0.47681	0.13419	1859721.396	-1.20795	1730003.168	0.92745	-1.12031	1.45915	0.86016	1.35328	-1.03903	-1.76259	0.79775	184	123	33	378	101
185	1.72861	0.54732	0.2377	2.98809	1.31477	1.81219	0.59454	0.2582	3.28403	1.34618	1.93106	0.65807	0.2858	3.72899	1.38963	2.76262	1.01618	0.44132	7.63207	1.66211	0.41092	0.14837	0.81395	0.86153	1.03447	0.16031	0.2545	0.11283	1864729.992	-1.19871	1840446.323	1.16239	-1.39337	1.43691	1.35115	1.67025	-1.61964	-1.72244	1.57056	185	125	25	351	75
186	2.04879	0.71725	0.3115	4.19754	1.43136	2.44091	0.89237	0.38755	5.95804	1.56234	2.29856	0.83228	0.36146	5.28338	1.5161	3.29901	1.19362	0.51838	10.88347	1.81632	0.43154	0.13222	0.9103	1.03778	1.18168	0.12484	0.28757	0.13944	1869746.959	-1.18945	1951075.451	1.39773	-1.66253	1.4148	1.95365	1.97751	-2.32377	-1.68284	2.73067	186	118	22	350	74
187	1.77156	0.57186	0.24836	3.13842	1.331	2.64454	0.9725	0.42235	6.99359	1.6262	1.75379	0.56178	0.24398	3.07578	1.32431	2.01846	0.70233	0.30502	4.07418	1.42073	0.3251	0.09554	0.86047	1.03039	0.50663	0.16316	0.19296	0.08177	1874773.936	-1.18018	2061926.661	1.63354	-1.92787	1.39282	2.66846	2.27523	-3.14925	-1.64377	4.35903	187	104	23	292	81
201	1.93921	0.66228	0.28762	3.76054	1.39256	1.74541	0.55699	0.2419	3.04646	1.32114	1.76761	0.56963	0.24739	3.12445	1.32951	2.26165	0.81609	0.35443	5.11506	1.50388	0.58778	0.22064	0.81395	1.16994	0.88206	0.1762	0.85237	0.11611	1949682.446	-1.04195	1505350.157	0.44955	-0.46841	1.08567	0.20209	0.48806	-0.21057	-1.13122	0.09085	201	137	30	405	87
202	2.83087	1.04058	0.45192	8.01382	1.68252	1.7238	0.54453	0.23649	2.97149	1.31294	2.03065	0.70836	0.30764	4.12354	1.42501	3.59037	1.27826	0.55514	12.89076	1.89483	0.47353	0.15795	0.7608	1.05147	0.69612	0.13416	0.4051	0.15309	1953910.776	-1.03415	1615559.662	0.68399	-0.70735	1.06947	0.46785	0.73151	-0.48382	-1.106	0.32	202	130	30	381	80
203	2.13828	0.76	0.33006	4.57224	1.46229	2.25476	0.81304	0.3531	5.08394	1.50159	2.43332	0.88926	0.3862	5.92105	1.55991	3.30492	1.19541	0.51916	10.9225	1.81794	0.48337	0.16671	0.83389	0.61644	1.01146	0.17269	0.16851	0.10402	1958143.474	-1.02634	1725884.586	0.91868	-0.94288	1.05338	0.84398	0.96772	-0.86621	-1.08113	0.77535	203	129	25	357	75
204	1.72049	0.54261	0.23565	2.96009	1.31167	1.8947	0.63906	0.27754	3.58989	1.37648	2.06579	0.72551	0.31509	4.26749	1.43729	2.40991	0.87959	0.382	5.80767	1.55239	0.25042	0.14947	0.68439	1.09315	0.35453	0.20537	0.09082	0.0635	1962381.883	-1.01852	1836359.983	1.1537	-1.17506	1.03738	1.33102	1.19683	-1.35567	-1.0566	1.53559	204	82	17	251	56
205	1.68277	0.52044	0.22602	2.83171	1.29722	1.96299	0.67447	0.29292	3.85333	1.40107	1.9295	0.65726	0.28544	3.72297	1.38906	2.19872	0.78788	0.34217	4.83437	1.48281	0.28293	0.10704	0.7608	1.17967	0.77777	0.18608	0.13067	0.08192	1966627.368	-1.01069	1947021.407	1.38911	-1.40395	1.02149	1.92961	1.41895	-1.95024	-1.0324	2.68044	205	86	17	227	68
206	1.86655	0.62409	0.27104	3.48401	1.36622	2.09372	0.73894	0.32092	4.38366	1.44697	1.45451	0.37467	0.16272	2.1156	1.20603	1.42637	0.35513	0.15423	2.03453	1.19431	0.23909	0.06488	0.78738	0.86723	0.89561	0.13307	0.12825	0.04888	1970881.312	-1.00284	2057904.979	1.62499	-1.6296	1.00568	2.64058	1.63422	-2.64807	-1.00854	4.2909	206	88	18	205	68
219	2.36505	0.8608	0.37384	5.59346	1.53787	1.78184	0.57765	0.25087	3.17495	1.33486	1.69614	0.52836	0.22946	2.87689	1.30236	2.92327	1.0727	0.46587	8.54551	1.70976	0.55192	0.29455	0.78405	1.01689	0.70926	0.18221	0.72376	0.16304	2046211.432	-0.86384	1391708.794	0.2078	-0.1795	0.74621	0.04318	0.15506	-0.0373	-0.64461	0.00897	219	132	32	424	92
220	3.73162	1.31684	0.5719	13.92499	1.93174	1.80907	0.59281	0.25746	3.27273	1.34502	2.61768	0.96229	0.41792	6.85225	1.61792	5.18131	1.64506	0.71444	26.84597	2.27625	0.53502	0.24829	0.79402	0.57488	0.70474	0.18035	0.28598	0.16787	2049668.748	-0.85746	1501864.284	0.44213	-0.37911	0.73523	0.19548	0.32507	-0.16761	-0.63043	0.08643	220	143	27	393	62
221	2.45079	0.89641	0.38931	6.00637	1.5655	2.10164	0.74272	0.32256	4.41689	1.4497	2.40571	0.87785	0.38124	5.78744	1.55104	2.85421	1.0488	0.45549	8.14651	1.68944	0.38845	0.18396	0.67442	0.78167	0.99528	0.19382	0.13586	0.10281	2053128.539	-0.85107	1612100.594	0.67663	-0.57586	0.72432	0.45783	0.4901	-0.38965	-0.61645	0.30979	221	122	20	348	50
222	2.21914	0.79712	0.34618	4.92458	1.48968	1.86427	0.62287	0.27051	3.4755	1.36538	1.5482	0.43709	0.18983	2.39692	1.24427	1.82657	0.60244	0.26164	3.33636	1.35151	0.26639	0.08924	0.68439	1.0964	1.2059	0.12501	0.15026	0.07658	2056591.894	-0.84468	1722452.352	0.91138	-0.76983	0.71349	0.83062	0.65026	-0.70161	-0.60267	0.75701	222	109	20	271	58
223	1.72659	0.54615	0.23719	2.98111	1.314	2.1064	0.74498	0.32354	4.43692	1.45134	1.50196	0.40677	0.17666	2.25588	1.22554	1.7027	0.53222	0.23114	2.89919	1.30488	0.26398	0.0542	0.75748	0.98197	1.49572	0.07359	0.13039	0.07511	2060059.911	-0.83828	1832954.62	1.14645	-0.96105	0.70272	1.31435	0.80563	-1.1018	-0.58908	1.50685	223	95	18	252	64
224	1.22982	0.20687	0.08984	1.51246	1.10897	2.19353	0.78551	0.34114	4.81157	1.48106	1.68577	0.52222	0.2268	2.84182	1.29837	1.72725	0.54653	0.23736	2.98339	1.31425	0.30299	0.06898	0.80399	1.05638	1.4948	0.1481	0.17381	0.08644	2063533.707	-0.83187	1943642.961	1.38192	-1.14958	0.69201	1.9097	0.9563	-1.58863	-0.57567	2.63905	224	88	15	234	66
225	2.58153	0.94838	0.41188	6.6643	1.60671	2.31385	0.83891	0.36434	5.3539	1.52113	1.6192	0.48193	0.2093	2.62181	1.27248	1.51466	0.41519	0.18032	2.29419	1.23072	0.19394	0.04134	0.77076	0.7689	0.99227	0.10736	0.10564	0.04454	2067014.412	-0.82545	2054553.503	1.61786	-1.33546	0.68137	2.61746	1.10235	-2.16058	-0.56243	4.23467	225	79	15	213	57
237	2.94684	1.08073	0.46936	8.68387	1.71664	1.70085	0.53113	0.23067	2.89289	1.30417	1.99361	0.68995	0.29964	3.97448	1.41195	3.45045	1.2385	0.53788	11.90561	1.85754	0.53502	0.22447	0.72757	0.92471	1.14078	0.13719	0.51652	0.19545	2144299.675	-0.68284	1278768.383	-0.03246	0.02216	0.46627	0.00105	-0.01513	-0.00072	-0.31839	-0.00003	237	141	42	429	110
238	3.55186	1.26747	0.55046	12.61571	1.88464	1.77179	0.57199	0.24841	3.13924	1.33109	2.96696	1.08754	0.47231	8.80285	1.72249	4.52297	1.50917	0.65542	20.45726	2.12673	0.49489	0.21215	0.69767	0.57826	1.28792	0.20974	0.15949	0.1155	2146987.77	-0.67788	1388898.73	0.20182	-0.13681	0.45952	0.04073	0.09274	-0.02761	-0.3115	0.00822	238	144	28	402	79
239	1.3884	0.32815	0.14251	1.92765	1.1783	1.91411	0.64925	0.28197	3.66382	1.38351	1.67608	0.51646	0.22429	2.80924	1.29464	2.30398	0.83464	0.36248	5.30832	1.51789	0.31562	0.19025	0.65449	1.08717	1.14094	0.21847	0.1614	0.11013	2149676.942	-0.67292	1499075.65	0.4362	-0.29353	0.45282	0.19027	0.19752	-0.12804	-0.30471	0.08299	239	121	16	341	59
240	1.29905	0.26163	0.11363	1.68753	1.13976	1.70353	0.5327	0.23135	2.90201	1.30519	1.43461	0.36089	0.15673	2.05811	1.19775	1.756	0.56304	0.24452	3.08354	1.32514	0.29537	0.07966	0.65116	1.12786	1.593	0.1016	0.14102	0.07467	2152368.028	-0.66795	1609333.406	0.67075	-0.44803	0.44616	0.4499	0.29926	-0.30051	-0.29801	0.30177	240	114	17	271	60
241	1.24685	0.22062	0.09581	1.55463	1.11662	1.74488	0.55669	0.24177	3.04461	1.32094	1.27749	0.2449	0.10636	1.63198	1.13026	1.34325	0.29509	0.12816	1.80432	1.15899	0.20769	0.06187	0.61794	0.77384	0.82809	0.11432	0.10422	0.0409	2155061.872	-0.66298	1719706.633	0.90554	-0.60036	0.43954	0.82001	0.39803	-0.54365	-0.29141	0.74255	241	96	15	259	59
242	1.38607	0.32647	0.14179	1.92119	1.17731	1.7712	0.57166	0.24827	3.13715	1.33086	1.30927	0.26947	0.11703	1.71419	1.14423	1.26744	0.237	0.10293	1.6064	1.12581	0.2363	0.03887	0.73422	0.60374	0.75901	0.07636	0.12615	0.03903	2157759.328	-0.658	1830230.4	1.14066	-0.75056	0.43297	1.3011	0.49387	-0.85613	-0.2849	1.48411	242	93	16	236	63
243	3.26333	1.18275	0.51366	10.64932	1.80647	2.19214	0.78488	0.34087	4.80548	1.48059	2.24149	0.80714	0.35054	5.02428	1.49716	1.98739	0.68682	0.29828	3.94972	1.40975	0.25525	0.03066	0.7907	0.6156	0.64258	0.06147	0.12767	0.04596	2160461.265	-0.65302	1940940.276	1.37617	-0.89866	0.42643	1.89384	0.58684	-1.23671	-0.27847	2.60625	243	78	16	218	57
253	1.64155	0.49564	0.21525	2.69469	1.28123	1.57436	0.45385	0.1971	2.47861	1.25474	1.86855	0.62516	0.2715	3.49148	1.36695	1.99667	0.69148	0.30031	3.98669	1.41304	0.4778	0.26773	0.58804	1.49168	0.72629	0.19833	0.30785	0.10774	2240099.304	-0.50607	946146.8572	-0.74004	0.37451	0.2561	0.54766	-0.18953	-0.27715	-0.12961	-0.40529	253	160	36	443	93
254	1.75936	0.56495	0.24535	3.09535	1.32641	1.64022	0.49483	0.2149	2.69032	1.28071	2.13963	0.76063	0.33034	4.57802	1.46275	2.16296	0.77148	0.33505	4.6784	1.4707	0.5079	0.27922	0.59468	1.50589	1.13654	0.17676	0.45829	0.10227	2242020.726	-0.50252	1056356.319	-0.50559	0.25407	0.25253	0.25562	-0.12768	-0.12846	-0.1269	-0.12924	254	177	35	446	88
255	2.69251	0.99047	0.43016	7.24961	1.64089	1.81921	0.5984	0.25988	3.30953	1.34878	1.70399	0.53297	0.23147	2.90358	1.30537	3.30307	1.19485	0.51892	10.91027	1.81744	0.54486	0.30687	0.67442	1.17234	0.7468	0.27701	0.38935	0.14111	2243941.137	-0.49898	1166511.192	-0.27126	0.13535	0.24898	0.07358	-0.06754	-0.03672	-0.12424	-0.01996	255	142	35	436	77
256	1.90608	0.64505	0.28014	3.63314	1.38061	1.93003	0.65754	0.28556	3.72502	1.38926	1.65061	0.50114	0.21764	2.72451	1.28476	2.13502	0.75848	0.3294	4.55831	1.46117	0.48839	0.21982	0.68439	1.36912	1.32443	0.25757	0.18345	0.1232	2245861.123	-0.49544	1276644.984	-0.03697	0.01832	0.24546	0.00137	-0.00908	-0.00068	-0.12161	-0.00005	256	143	22	384	69
257	1.33452	0.28857	0.12533	1.78094	1.15521	1.89149	0.63736	0.2768	3.57773	1.37531	1.46402	0.38119	0.16555	2.14335	1.20997	2.02917	0.70763	0.30732	4.11753	1.42449	0.26658	0.09554	0.58804	1.13271	1.50827	0.1139	0.11234	0.07325	2247781.27	-0.49189	1386791.398	0.19734	-0.09707	0.24196	0.03894	0.04775	-0.01916	-0.11902	0.00768	257	120	17	323	74
258	1.44874	0.37069	0.16099	2.09885	1.20364	1.93545	0.66034	0.28678	3.74597	1.3912	1.46731	0.38343	0.16652	2.153	1.21133	1.64143	0.49557	0.21522	2.69429	1.28118	0.28404	0.07692	0.60465	0.97987	0.70214	0.15524	0.13616	0.06393	2249702.169	-0.48835	1496984.391	0.43175	-0.21084	0.23848	0.18641	0.10297	-0.09103	-0.11646	0.08048	258	108	16	271	64
259	1.58239	0.45894	0.19931	2.50396	1.25793	1.62073	0.48288	0.20971	2.62677	1.27308	1.32785	0.28356	0.12315	1.76319	1.15232	1.38864	0.32832	0.14259	1.92832	1.17841	0.17351	0.04708	0.53488	0.61748	0.89778	0.10991	0.13059	0.03407	2251624.417	-0.4848	1607258.233	0.66633	-0.32304	0.23503	0.444	0.15661	-0.21525	-0.11394	0.29585	259	105	15	221	60
260	1.60063	0.4704	0.20429	2.56202	1.26516	1.67661	0.51677	0.22443	2.81102	1.29484	1.17305	0.15961	0.06932	1.37605	1.08307	1.27931	0.24632	0.10698	1.63663	1.13107	0.18428	0.04134	0.64784	0.58758	0.59422	0.04993	0.09527	0.04093	2253548.619	-0.48125	1717647.563	0.90116	-0.43369	0.2316	0.81209	0.20871	-0.39082	-0.11146	0.73183	260	96	13	215	57
261	1.27411	0.24225	0.10521	1.62336	1.12876	1.69913	0.53012	0.23023	2.88704	1.30351	1.32925	0.28461	0.12361	1.76691	1.15293	1.20168	0.18372	0.07979	1.44403	1.09621	0.16756	0.03093	0.69767	0.66302	0.96419	0.0565	0.09964	0.03351	2255475.383	-0.4777	1828187.455	1.13631	-0.54281	0.22819	1.2912	0.2593	-0.6168	-0.10901	1.46721	261	97	11	207	54
271	1.6846	0.52153	0.2265	2.83788	1.29792	1.63366	0.49082	0.21316	2.66884	1.27815	1.80472	0.59041	0.25641	3.25701	1.3434	2.24141	0.80711	0.35052	5.02392	1.49713	0.73584	0.18259	0.77076	1.26899	1.64364	0.13579	0.45171	0.14181	2342823.726	-0.31652	834391.3693	-0.97777	0.30948	0.10018	0.95604	-0.09796	-0.3026	-0.03171	-0.93479	271	181	38	458	117
272	1.4967	0.40326	0.17513	2.24011	1.2234	1.46547	0.38218	0.16598	2.1476	1.21057	2.01279	0.69952	0.3038	4.05132	1.41873	2.02403	0.70509	0.30622	4.0967	1.42268	0.44418	0.13496	0.6113	1.40697	0.82765	0.08596	0.18423	0.08408	2343977.644	-0.31439	944699.5091	-0.74312	0.23363	0.09884	0.55222	-0.07345	-0.17361	-0.03107	-0.41037	272	177	32	396	81
273	2.223	0.79886	0.34694	4.94173	1.49097	1.60305	0.47191	0.20495	2.56977	1.26612	1.68019	0.51891	0.22536	2.82304	1.29622	2.48709	0.91111	0.39569	6.18562	1.57705	0.43935	0.121	0.61794	1.30673	0.82014	0.10391	0.2371	0.10496	2345130.584	-0.31226	1054919.687	-0.50865	0.15883	0.09751	0.25872	-0.0496	-0.08079	-0.03045	-0.1316	273	157	28	371	66
274	1.72296	0.54404	0.23628	2.96859	1.31262	1.94865	0.66714	0.28973	3.79724	1.39594	1.61596	0.47993	0.20843	2.61133	1.2712	2.48876	0.91178	0.39598	6.19393	1.57758	0.35928	0.11169	0.6113	1.30746	1.27479	0.12745	0.14975	0.08528	2346282.895	-0.31013	1165085.272	-0.27429	0.08507	0.09618	0.07524	-0.02638	-0.02333	-0.02983	-0.02064	274	141	19	348	54
275	1.28404	0.25001	0.10858	1.64876	1.13315	1.63121	0.48932	0.21251	2.66085	1.27719	1.43566	0.36162	0.15705	2.06112	1.19819	1.62779	0.48722	0.2116	2.6497	1.27585	0.282	0.07501	0.52824	1.099	1.24572	0.11044	0.0879	0.05967	2347434.926	-0.30801	1275229.773	-0.03999	0.01232	0.09487	0.0016	-0.00379	-0.00049	-0.02922	-0.00006	275	129	15	276	54
276	1.57967	0.45722	0.19857	2.49536	1.25685	1.80879	0.59266	0.25739	3.27172	1.34491	1.31686	0.27525	0.11954	1.73412	1.14755	1.49724	0.40362	0.17529	2.24173	1.22362	0.25636	0.08431	0.56146	0.85723	1.15122	0.17788	0.13566	0.07867	2348587.031	-0.30588	1385386.899	0.19435	-0.05945	0.09356	0.03777	0.01818	-0.01155	-0.02862	0.00734	276	114	16	254	57
277	1.98961	0.68794	0.29877	3.95855	1.41054	1.73314	0.54993	0.23883	3.00377	1.31649	1.50043	0.40575	0.17622	2.25129	1.22492	1.69866	0.52984	0.23011	2.88545	1.30333	0.36634	0.05612	0.6711	0.0547	0.6836	0.16857	0.21237	0.05604	2349739.564	-0.30376	1495590.609	0.42878	-0.13025	0.09227	0.18386	0.03956	-0.05585	-0.02803	0.07883	277	95	14	225	70
278	1.42064	0.35111	0.15248	2.01822	1.19191	1.51314	0.41419	0.17988	2.28959	1.2301	1.29897	0.26157	0.1136	1.68732	1.13972	1.31272	0.2721	0.11817	1.72323	1.14574	0.26807	0.04626	0.67774	0.5867	0.75901	0.11863	0.1264	0.03949	2350892.882	-0.30163	1605875.175	0.66339	-0.2001	0.09098	0.44009	0.06036	-0.13274	-0.02744	0.29195	278	96	10	200	60
279	1.23514	0.21118	0.09172	1.52557	1.11137	1.62786	0.48727	0.21162	2.64993	1.27588	1.17465	0.16097	0.06991	1.3798	1.08381	1.20998	0.1906	0.08278	1.46405	1.09999	0.26547	0.07227	0.69767	0.2813	0.70882	0.12483	0.14441	0.04001	2352047.347	-0.2995	1716275.241	0.89824	-0.26902	0.0897	0.80684	0.08057	-0.24165	-0.02686	0.72474	279	93	9	209	54
280	1.54458	0.43475	0.18881	2.38573	1.24281	1.93031	0.65768	0.28563	3.7261	1.38936	1.49659	0.40319	0.1751	2.23978	1.22335	1.29606	0.25933	0.11263	1.67977	1.13845	0.37005	0.03942	0.81728	0.59214	0.7419	0.10547	0.22597	0.06059	2353203.326	-0.29737	1826825.885	1.13342	-0.33704	0.08843	1.28463	0.10022	-0.382	-0.02629	1.45602	280	92	10	225	51
290	1.88427	0.63354	0.27514	3.55047	1.37269	1.64609	0.4984	0.21645	2.70961	1.283	1.7863	0.58015	0.25195	3.19087	1.33653	2.35902	0.85825	0.37273	5.56498	1.53591	0.65818	0.22913	0.80399	1.03737	1.3489	0.17216	0.52816	0.20484	2447478.802	-0.12341	833662.986	-0.97932	0.12085	0.01523	0.95907	-0.01491	-0.11835	-0.00188	-0.93924	290	165	38	421	103
291	1.50407	0.40817	0.17727	2.26223	1.22641	1.43935	0.36419	0.15817	2.07173	1.19973	2.06021	0.72281	0.31391	4.24447	1.43534	1.99322	0.68975	0.29956	3.97293	1.41181	0.24447	0.06652	0.4186	1.48217	1.24653	0.04439	0.11764	0.05144	2447863.569	-0.1227	943976.4876	-0.74465	0.09137	0.01505	0.55451	-0.01121	-0.06804	-0.00185	-0.41292	291	164	30	367	60
292	1.83062	0.60465	0.2626	3.35117	1.353	1.67062	0.51319	0.22288	2.79097	1.29252	1.63158	0.48955	0.21261	2.66205	1.27733	2.12942	0.75585	0.32826	4.53443	1.45925	0.26008	0.10649	0.47176	1.45857	0.79334	0.11643	0.09655	0.0477	2448247.971	-0.12199	1054202.024	-0.51017	0.06223	0.01488	0.26028	-0.00759	-0.03175	-0.00182	-0.13279	292	141	24	332	55
293	1.49107	0.39949	0.1735	2.22329	1.22109	1.87463	0.62841	0.27292	3.51424	1.36917	1.54715	0.43641	0.18953	2.39367	1.24384	1.97935	0.68277	0.29652	3.91783	1.40689	0.26918	0.09745	0.48505	1.30309	1.44912	0.16335	0.08517	0.05514	2448632.125	-0.12128	1164372.964	-0.27581	0.03345	0.01471	0.07607	-0.00406	-0.00923	-0.00178	-0.02098	293	134	16	284	52
294	1.4192	0.35009	0.15204	2.01413	1.1913	1.73051	0.54842	0.23817	2.99466	1.31549	1.386	0.32642	0.14176	1.921	1.17729	1.52206	0.42006	0.18243	2.31667	1.23372	0.17444	0.04736	0.43854	0.62729	1.05651	0.07187	0.05683	0.03241	2449016.147	-0.12057	1274522.82	-0.04149	0.005	0.01454	0.00172	-0.0006	-0.00021	-0.00175	-0.00007	294	114	13	230	47
295	1.36121	0.30837	0.13393	1.85289	1.16671	1.64866	0.49996	0.21713	2.71808	1.284	1.36273	0.30949	0.13441	1.85703	1.16736	1.60134	0.47084	0.20448	2.56429	1.26544	0.2454	0.05612	0.50498	0.29365	0.77755	0.09625	0.10451	0.05356	2449400.154	-0.11986	1384685.302	0.19286	-0.02312	0.01437	0.03719	0.00277	-0.00446	-0.00172	0.00717	295	104	10	208	48
296	2.07718	0.73101	0.31747	4.31468	1.44124	1.91594	0.65021	0.28238	3.67083	1.38417	1.90865	0.6464	0.28073	3.64294	1.38154	1.65948	0.5065	0.21997	2.75387	1.28821	0.3394	0.08048	0.66777	0.18302	0.91831	0.25011	0.20677	0.05432	2449784.264	-0.11915	1494894.37	0.4273	-0.05091	0.0142	0.18259	0.00607	-0.02176	-0.00169	0.07802	296	113	12	242	58
297	1.25151	0.22435	0.09743	1.56628	1.11871	1.8111	0.59393	0.25794	3.28008	1.34577	1.51895	0.41802	0.18154	2.30721	1.23246	1.59358	0.46598	0.20237	2.5395	1.26237	0.33847	0.04079	0.72425	0.09987	1.02313	0.12962	0.24742	0.06869	2450168.595	-0.11844	1605184.3	0.66192	-0.0784	0.01403	0.43814	0.00929	-0.05189	-0.00166	0.29001	297	92	9	223	70
298	1.17714	0.16309	0.07083	1.38566	1.08496	1.83655	0.60789	0.264	3.37292	1.35519	1.39567	0.33337	0.14478	1.94789	1.18138	1.49862	0.40454	0.17569	2.24586	1.22418	0.40646	0.08212	0.83056	0.31857	0.66933	0.17863	0.2116	0.06829	2450553.269	-0.11773	1715589.735	0.89678	-0.10558	0.01386	0.80422	0.01243	-0.09468	-0.00163	0.72121	298	94	9	236	69
299	1.27782	0.24516	0.10647	1.63282	1.13041	1.97046	0.67827	0.29457	3.88271	1.40373	1.83572	0.60744	0.26381	3.36987	1.35489	1.44289	0.36665	0.15923	2.08193	1.2012	0.35891	0.09472	0.80399	0.88645	1.05035	0.21357	0.22375	0.06702	2450938.406	-0.11702	1826145.756	1.13197	-0.13246	0.01369	1.28135	0.0155	-0.14995	-0.0016	1.45045	299	91	9	239	56
308	3.02184	1.10587	0.48027	9.13152	1.73834	2.06481	0.72504	0.31488	4.26344	1.43694	2.77202	1.01958	0.4428	7.68409	1.66494	2.86866	1.05385	0.45768	8.22921	1.69371	0.48746	0.23624	0.56811	0.89073	0.99666	0.19842	0.63168	0.0961	2552906.446	0.07113	723228.2376	-1.21425	-0.08637	0.00506	1.4744	-0.00614	0.10488	0.00036	-1.79029	308	160	33	444	91
309	2.12904	0.75567	0.32818	4.53281	1.45912	1.49508	0.40218	0.17466	2.23526	1.22273	1.68385	0.52108	0.2263	2.83535	1.29763	2.40948	0.87941	0.38192	5.80559	1.55225	0.55044	0.18834	0.73754	1.12294	1.20523	0.14386	0.29521	0.17026	2552521.198	0.07042	833662.986	-0.97932	-0.06897	0.00496	0.95907	-0.00486	0.06754	0.00035	-0.93924	309	163	41	397	97
310	1.83805	0.60871	0.26436	3.37843	1.35575	1.60249	0.47156	0.2048	2.56797	1.26589	1.68281	0.52047	0.22604	2.83185	1.29723	1.92618	0.65554	0.2847	3.71017	1.38787	0.21178	0.07966	0.41196	1.07219	0.63048	0.07423	0.09219	0.0556	2552136.431	0.06971	943976.4876	-0.74465	-0.05191	0.00486	0.55451	-0.00362	0.03866	0.00034	-0.41292	310	130	27	354	51
311	1.59704	0.46815	0.20332	2.55054	1.26374	1.8096	0.59311	0.25758	3.27465	1.34521	1.58521	0.46072	0.20009	2.51289	1.25905	2.22013	0.79757	0.34638	4.92898	1.49001	0.22032	0.10293	0.42525	1.44335	1.0368	0.15664	0.09281	0.06606	2551752.029	0.069	1054202.024	-0.51017	-0.0352	0.00476	0.26028	-0.00243	0.01796	0.00033	-0.13279	311	127	20	318	58
312	2.12874	0.75553	0.32812	4.53153	1.45902	1.97726	0.68171	0.29606	3.90956	1.40615	1.29283	0.25683	0.11154	1.67141	1.13703	2.10474	0.74419	0.3232	4.42993	1.45077	0.22422	0.04791	0.40532	0.88637	1.15876	0.09046	0.07412	0.04513	2551367.875	0.06829	1164372.964	-0.27581	-0.01884	0.00466	0.07607	-0.00129	0.0052	0.00032	-0.02098	312	106	17	259	58
313	1.46464	0.38161	0.16573	2.14517	1.21022	1.80457	0.59032	0.25637	3.25647	1.34334	1.33935	0.29218	0.12689	1.79386	1.1573	1.94795	0.66678	0.28958	3.79451	1.39569	0.17258	0.03367	0.4186	0.08733	0.33505	0.06581	0.06674	0.04538	2550983.853	0.06759	1274522.82	-0.04149	-0.0028	0.00457	0.00172	-0.00019	0.00012	0.00031	-0.00007	313	99	9	229	47
314	1.33284	0.28731	0.12478	1.77646	1.15449	1.80963	0.59312	0.25759	3.27476	1.34522	1.35978	0.30732	0.13347	1.849	1.1661	1.97039	0.67823	0.29455	3.88244	1.40371	0.30429	0.06241	0.5814	0.23745	0.87699	0.11641	0.1112	0.06318	2550599.846	0.06688	1384685.302	0.19286	0.0129	0.00447	0.03719	0.00086	0.00249	0.0003	0.00717	314	99	9	231	55
315	1.54193	0.43303	0.18806	2.37755	1.24174	1.90798	0.64605	0.28057	3.64039	1.3813	1.53384	0.42777	0.18578	2.35267	1.23848	1.78411	0.57892	0.25142	3.18305	1.33571	0.48467	0.10211	0.72757	0.35111	1.0539	0.20631	0.26713	0.08681	2550215.736	0.06617	1494894.37	0.4273	0.02827	0.00438	0.18259	0.00187	0.01208	0.00029	0.07802	315	117	14	265	76
316	1.25377	0.22616	0.09822	1.57194	1.11972	1.85849	0.61976	0.26916	3.45399	1.36326	1.50008	0.40552	0.17611	2.25024	1.22478	1.71519	0.53952	0.23431	2.94188	1.30965	0.41352	0.08103	0.81063	0.36957	1.09827	0.16044	0.33338	0.07162	2549831.405	0.06546	1605184.3	0.66192	0.04333	0.00428	0.43814	0.00284	0.02868	0.00028	0.29001	316	97	11	248	83
317	1.14876	0.13868	0.06023	1.31965	1.0718	1.88258	0.63264	0.27475	3.54411	1.37207	1.72764	0.54676	0.23745	2.98474	1.3144	1.80549	0.59083	0.2566	3.25979	1.34369	0.34516	0.10129	0.80066	0.67514	1.09175	0.14642	0.53419	0.07114	2549446.731	0.06475	1715589.735	0.89678	0.05807	0.00419	0.80422	0.00376	0.05207	0.00027	0.72121	317	98	10	251	80
318	1.26888	0.23813	0.10342	1.61006	1.12645	1.89991	0.64181	0.27873	3.60966	1.37837	1.82917	0.60386	0.26225	3.34586	1.35247	1.71492	0.53937	0.23424	2.94095	1.30955	0.26379	0.07063	0.71429	0.98047	0.826	0.10996	0.37252	0.04638	2549061.594	0.06404	1826145.756	1.13197	0.07249	0.0041	1.28135	0.00464	0.08206	0.00026	1.45045	318	84	10	246	60
326	2.6262	0.96554	0.41933	6.89693	1.62056	1.67839	0.51784	0.22489	2.81699	1.29553	2.00852	0.6974	0.30288	4.03415	1.41722	2.31281	0.83846	0.36414	5.34909	1.52079	0.65001	0.25322	0.66113	1.60197	1.02462	0.13947	0.6347	0.16141	2659488.436	0.2678	613759.7888	-1.44712	-0.38754	0.07172	2.09415	-0.10378	0.56082	0.01921	-3.03049	326	156	49	453	107
327	2.86378	1.05214	0.45694	8.20124	1.69227	1.7607	0.56571	0.24569	3.10006	1.32691	2.98717	1.09433	0.47526	8.92318	1.72834	3.34127	1.20635	0.52391	11.16409	1.82791	0.44455	0.16397	0.65781	0.77664	0.37724	0.11293	0.56542	0.09919	2658331.518	0.26567	723961.9882	-1.21269	-0.32217	0.07058	1.47061	-0.08559	0.39069	0.01875	-1.78339	327	172	29	390	88
328	2.34801	0.85357	0.3707	5.51315	1.53232	1.52268	0.42047	0.18261	2.31855	1.23397	1.8475	0.61383	0.26658	3.41326	1.35923	2.66157	0.97892	0.42514	7.08395	1.63143	0.58685	0.15494	0.77409	1.14146	1.44498	0.10907	0.36295	0.23076	2657176.274	0.26354	834391.3693	-0.97777	-0.25768	0.06945	0.95604	-0.06791	0.25195	0.0183	-0.93479	328	165	36	390	78
329	2.03026	0.70816	0.30755	4.12196	1.42487	1.75109	0.56024	0.24331	3.06632	1.32329	1.88165	0.63215	0.27454	3.54061	1.37173	2.11478	0.74895	0.32527	4.47229	1.45423	0.2781	0.12538	0.4485	1.68617	0.89951	0.1447	0.11735	0.08147	2656022.356	0.26141	944699.5091	-0.74312	-0.19426	0.06833	0.55222	-0.05078	0.14435	0.01786	-0.41037	329	147	26	359	57
330	1.87537	0.62881	0.27309	3.51701	1.36944	2.27271	0.82097	0.35654	5.16521	1.50755	1.77643	0.57461	0.24955	3.1557	1.33283	2.38612	0.86967	0.37769	5.69357	1.54471	0.3381	0.08596	0.50498	1.44092	0.76462	0.1297	0.15887	0.08268	2654869.416	0.25928	1054919.687	-0.50865	-0.13188	0.06723	0.25872	-0.03419	0.06708	0.01743	-0.1316	330	154	22	356	74
331	1.75156	0.56051	0.24343	3.06796	1.32347	1.98486	0.68555	0.29773	3.93967	1.40885	1.59313	0.4657	0.20225	2.53806	1.26219	1.79407	0.58449	0.25384	3.21869	1.33943	0.32454	0.0709	0.50498	0.8252	0.8203	0.12447	0.20499	0.08262	2653717.105	0.25715	1165085.272	-0.27429	-0.07054	0.06613	0.07524	-0.01814	0.01935	0.017	-0.02064	331	143	19	296	79
332	1.846	0.61302	0.26623	3.40772	1.35868	1.83825	0.60881	0.2644	3.37916	1.35582	1.43266	0.35953	0.15614	2.05251	1.19694	1.95236	0.66904	0.29056	3.81171	1.39727	0.37024	0.05694	0.6113	0.38144	0.68163	0.09353	0.16517	0.08217	2652565.074	0.25503	1275229.773	-0.03999	-0.0102	0.06504	0.0016	-0.0026	0.00041	0.01659	-0.00006	332	103	15	237	71
333	4.25726	1.44863	0.62913	18.12426	2.06331	2.18563	0.7819	0.33958	4.77698	1.47839	2.34874	0.85388	0.37083	5.51658	1.53256	4.04941	1.39857	0.60739	16.39772	2.01231	0.51793	0.12045	0.6711	0.63842	0.52367	0.19835	0.12087	0.0772	2651412.969	0.2529	1385386.899	0.19435	0.04915	0.06396	0.03777	0.01243	0.00955	0.01618	0.00734	333	135	19	302	85
334	2.21103	0.79346	0.34459	4.88865	1.48695	2.29306	0.82989	0.36042	5.25812	1.51429	2.24186	0.80731	0.35061	5.02594	1.49728	2.59201	0.95243	0.41364	6.71852	1.60997	0.61286	0.19354	0.87375	0.84952	0.90754	0.34731	0.53375	0.18433	2650260.436	0.25077	1495590.609	0.42878	0.10753	0.06289	0.18386	0.02697	0.04611	0.01577	0.07883	334	147	21	362	103
335	1.65023	0.50091	0.21754	2.72326	1.28461	2.32234	0.84258	0.36593	5.39326	1.52392	1.75411	0.56196	0.24406	3.0769	1.32443	1.73691	0.55211	0.23978	3.01686	1.31792	0.44696	0.16397	0.86379	0.18328	1.12296	0.2412	0.42886	0.05374	2649107.118	0.24865	1605875.175	0.66339	0.16495	0.06182	0.44009	0.04101	0.10943	0.01537	0.29195	335	113	16	321	79
336	1.56785	0.44971	0.1953	2.45815	1.25214	1.65443	0.50346	0.21865	2.73714	1.28625	2.25723	0.81414	0.35358	5.09509	1.50241	1.76032	0.5655	0.24559	3.09873	1.32677	0.29426	0.03312	0.74751	0.27858	0.62717	0.03432	0.42243	0.0202	2647952.653	0.24652	1716275.241	0.89824	0.22143	0.06077	0.80684	0.05459	0.1989	0.01498	0.72474	336	93	10	236	64
345	2.22481	0.79967	0.34729	4.94978	1.49158	1.66165	0.50781	0.22054	2.76108	1.28905	1.74066	0.55426	0.24071	3.0299	1.31934	2.18941	0.78363	0.34033	4.79352	1.47967	0.52629	0.28579	0.56811	1.28662	1.09598	0.21509	0.45507	0.12034	2765676.827	0.46374	614857.6818	-1.44478	-0.67001	0.21506	2.0874	-0.31071	0.96802	0.09973	-3.01584	345	160	52	458	131
346	2.12313	0.75289	0.32698	4.50768	1.4571	1.42517	0.35429	0.15387	2.03111	1.1938	1.6548	0.50368	0.21875	2.73836	1.28639	2.33613	0.8485	0.3685	5.4575	1.52844	0.46963	0.16261	0.63787	0.96743	1.05548	0.13077	0.35159	0.12657	2763748.892	0.46019	725430.7967	-1.20956	-0.55662	0.21177	1.46304	-0.25615	0.67327	0.09745	-1.76964	346	161	38	382	108
347	3.67044	1.30031	0.56472	13.47213	1.91584	1.5846	0.46033	0.19992	2.51096	1.25881	2.30026	0.83302	0.36178	5.2912	1.51666	3.68323	1.30379	0.56623	13.56618	1.91917	0.46926	0.22009	0.57143	1.25053	0.56208	0.18712	0.12706	0.12783	2761823.708	0.45663	835849.4419	-0.97467	-0.44507	0.20851	0.94998	-0.20323	0.4338	0.09521	-0.92592	347	153	41	379	86
348	3.04354	1.11302	0.48338	9.26314	1.74457	2.58588	0.95007	0.41261	6.68678	1.60807	2.02415	0.70515	0.30624	4.09718	1.42273	2.51655	0.92289	0.40081	6.33302	1.58636	0.5222	0.24829	0.60797	1.27635	1.1508	0.20416	0.17519	0.1066	2759900.696	0.45309	946146.8572	-0.74004	-0.3353	0.20529	0.54766	-0.15192	0.24814	0.09301	-0.40529	348	162	34	486	78
349	2.23618	0.80477	0.34951	5.0005	1.49539	1.968	0.67702	0.29403	3.87302	1.40285	1.92908	0.65704	0.28535	3.72135	1.38891	2.51154	0.9209	0.39994	6.30783	1.58478	0.56381	0.56638	0.71096	1.67261	1.27582	0.44378	0.45658	0.11266	2757979.274	0.44954	1056356.319	-0.50559	-0.22728	0.20209	0.25562	-0.10217	0.11491	0.09085	-0.12924	349	171	39	486	115
350	1.98357	0.6849	0.29745	3.93455	1.40839	1.84245	0.6111	0.2654	3.39462	1.35737	1.82185	0.59985	0.26051	3.31914	1.34976	2.0665	0.72586	0.31524	4.27042	1.43753	0.35872	0.29565	0.60133	1.26527	0.60154	0.32402	0.5425	0.08672	2756058.863	0.446	1166511.192	-0.27126	-0.12098	0.19891	0.07358	-0.05396	0.03282	0.08871	-0.01996	350	152	35	453	112
351	2.12038	0.7516	0.32641	4.49601	1.45615	2.48009	0.90829	0.39447	6.15085	1.57483	1.8757	0.62898	0.27316	3.51825	1.36956	2.33707	0.8489	0.36867	5.4619	1.52875	0.64499	0.23159	0.83056	1.45227	1.20026	0.23352	0.50998	0.17925	2754138.877	0.44245	1276644.984	-0.03697	-0.01636	0.19577	0.00137	-0.00724	0.0006	0.08662	-0.00005	351	154	33	449	113
352	1.73491	0.55096	0.23928	3.00991	1.31716	1.99834	0.69232	0.30067	3.99336	1.41363	1.86773	0.62472	0.27131	3.48842	1.36665	2.03882	0.71237	0.30938	4.15679	1.42787	0.55768	0.11169	0.78073	1.09521	1.26446	0.08274	0.8519	0.1421	2752218.73	0.43891	1386791.398	0.19734	0.08661	0.19264	0.03894	0.03802	0.01709	0.08455	0.00768	352	138	24	376	94
353	2.00445	0.69537	0.302	4.01782	1.41579	2.01691	0.70157	0.30469	4.06793	1.42018	2.07201	0.72852	0.31639	4.29323	1.43945	2.09841	0.74118	0.32189	4.40332	1.44859	0.32826	0.07638	0.6711	0.07314	1.20867	0.10098	0.57709	0.03318	2750297.831	0.43537	1496984.391	0.43175	0.18797	0.18954	0.18641	0.08184	0.08116	0.08252	0.08048	353	127	20	360	87
364	1.96039	0.67314	0.29234	3.84313	1.40014	1.53423	0.42803	0.18589	2.35386	1.23864	1.5777	0.45597	0.19802	2.48914	1.25607	2.76199	1.01595	0.44122	7.62859	1.66192	0.4596	0.31645	0.58804	1.20757	1.35676	0.28275	0.26896	0.12056	2871852.303	0.65966	617077.6031	-1.44006	-0.94995	0.43515	2.07378	-0.62665	1.36799	0.28705	-2.98636	364	155	34	397	104
365	1.75311	0.56139	0.24381	3.07339	1.32405	1.53058	0.42565	0.18486	2.34268	1.23717	1.63119	0.48931	0.2125	2.66078	1.27718	2.72464	1.00234	0.43531	7.42366	1.65065	0.63719	0.14481	0.69103	0.70117	1.12115	0.09287	0.28533	0.1126	2869153.445	0.65468	727634.5919	-1.20488	-0.78881	0.42861	1.45172	-0.51642	0.95042	0.2806	-1.74915	365	154	27	372	88
366	4.76867	1.56207	0.6784	22.74021	2.18373	1.96879	0.67742	0.2942	3.87613	1.40314	2.33338	0.84732	0.36799	5.44466	1.52754	4.36377	1.47334	0.63986	19.04249	2.08896	0.58406	0.25568	0.6711	1.28349	0.78944	0.20464	0.13549	0.14395	2866458.414	0.64971	838037.133	-0.97002	-0.63023	0.42212	0.94093	-0.40947	0.61133	0.27426	-0.91272	366	145	42	427	90
367	3.90742	1.36288	0.59189	15.26793	1.97672	1.82117	0.59948	0.26035	3.31666	1.34951	2.44396	0.89362	0.38809	5.97294	1.56332	3.28569	1.18958	0.51663	10.79576	1.81265	0.55211	0.52751	0.65116	1.74866	0.6387	0.38313	0.46545	0.19422	2863766.4	0.64474	948318.4615	-0.73542	-0.47415	0.41569	0.54084	-0.30571	0.3487	0.26801	-0.39774	367	168	53	486	107
368	2.6017	0.95617	0.41526	6.76884	1.61298	1.58266	0.45911	0.19939	2.50481	1.25804	2.8599	1.05079	0.45635	8.17903	1.69112	2.59389	0.95316	0.41395	6.72827	1.61056	0.31414	0.38024	0.53821	1.01266	0.36813	0.22685	1.34461	0.04267	2861076.59	0.63978	1058511.849	-0.50101	-0.32053	0.40932	0.25101	-0.20507	0.16059	0.26187	-0.12576	368	145	40	464	110
369	1.91492	0.64968	0.28215	3.66692	1.38381	1.65467	0.5036	0.21871	2.73793	1.28634	1.86093	0.62108	0.26973	3.46306	1.36416	1.84643	0.61325	0.26633	3.4093	1.35883	0.16979	0.16972	0.45515	0.73393	0.76208	0.11882	1.28463	0.02135	2858388.171	0.63482	1168650.655	-0.26671	-0.16931	0.40299	0.07113	-0.10748	0.04516	0.25583	-0.01897	369	101	32	427	89
370	1.76806	0.56988	0.2475	3.12604	1.32968	1.92934	0.65718	0.28541	3.72235	1.38901	1.98846	0.68736	0.29852	3.95397	1.41013	1.75575	0.5629	0.24446	3.08266	1.32505	0.23964	0.09718	0.53821	1.30947	0	0.09448	0.7519	0.0515	2855700.325	0.62986	1278768.383	-0.03246	-0.02044	0.39672	0.00105	-0.01288	0.00066	0.24988	-0.00003	370	104	30	401	91
371	1.79519	0.58511	0.25411	3.22271	1.33985	1.69263	0.52628	0.22856	2.865	1.30101	1.70999	0.53649	0.23299	2.92407	1.30767	1.76736	0.56949	0.24733	3.12356	1.32942	0.25376	0.05256	0.61794	0.60691	0.9677	0.04697	0.82628	0.0293	2853012.23	0.6249	1388898.73	0.20182	0.12612	0.3905	0.04073	0.07881	0.02545	0.24402	0.00822	371	96	21	304	68
372	1.9253	0.65508	0.2845	3.70678	1.38755	1.49923	0.40495	0.17587	2.24769	1.22443	1.47801	0.3907	0.16968	2.18451	1.21573	1.4797	0.39184	0.17017	2.18951	1.21643	0.05629	0.03559	0.52492	0.02307	0.51231	0.04483	0.48783	0.01088	2850323.058	0.61994	1499075.65	0.4362	0.27041	0.38432	0.19027	0.16764	0.11795	0.23825	0.08299	372	67	14	255	47
382	3.10111	1.13176	0.49152	9.61688	1.761	1.59136	0.46459	0.20177	2.53243	1.26149	1.7457	0.55716	0.24197	3.04747	1.32125	2.62422	0.96478	0.419	6.88653	1.61994	0.55712	0.2294	0.62126	1.40894	0.44167	0.12646	0.64786	0.16781	2981485.299	0.86196	509608.9957	-1.66868	-1.43833	0.74298	2.78448	-1.23979	2.40011	0.64042	-4.64641	382	134	61	435	115
383	4.22134	1.44015	0.62545	17.81971	2.05459	2.30556	0.83532	0.36278	5.31561	1.51841	1.58285	0.45923	0.19944	2.50541	1.25811	3.24648	1.17757	0.51141	10.53963	1.8018	0.51291	0.28251	0.59468	1.02174	1.17025	0.2832	0.19378	0.12611	2978009.7	0.85555	620037.7787	-1.43376	-1.22665	0.73196	2.05568	-1.04946	1.75873	0.62623	-2.94736	383	152	52	491	115
384	7.41879	2.00402	0.87033	55.03845	2.72375	2.69345	0.99082	0.43031	7.25467	1.64117	3.15384	1.14862	0.49884	9.94671	1.77591	4.83742	1.57638	0.68461	23.40063	2.19941	0.69701	0.5078	0.77076	1.5605	1.29501	0.54597	0.2412	0.15001	2974540.05	0.84914	730573.2664	-1.19862	-1.01781	0.72105	1.4367	-0.86426	1.21997	0.61227	-1.72206	384	181	84	562	151
385	8.86671	2.1823	0.94776	78.61855	2.9777	2.41598	0.88211	0.38309	5.83696	1.55434	3.43048	1.2327	0.53535	11.76819	1.85216	6.03523	1.79761	0.78069	36.424	2.45667	1	0.50397	0.91694	1.34133	0.70567	0.47276	0.28623	0.20391	2971075.304	0.84275	840954.3361	-0.96381	-0.81225	0.71023	0.92893	-0.68453	0.78286	0.59855	-0.89532	385	171	80	577	143
386	3.09229	1.12891	0.49028	9.56226	1.75849	1.66693	0.51098	0.22192	2.77866	1.2911	2.83112	1.04067	0.45196	8.01524	1.68259	2.98806	1.09462	0.47539	8.9285	1.7286	0.46833	0.415	0.5515	0.58425	0	0.23648	1.25745	0.06398	2967614.419	0.83637	950651.2722	-0.73046	-0.61093	0.69951	0.53357	-0.51096	0.44626	0.58504	-0.38975	386	139	46	488	109
401	4.88896	1.58698	0.68922	23.90193	2.2111	2.27644	0.82261	0.35726	5.18218	1.50879	2.06791	0.72654	0.31553	4.27625	1.43802	3.1285	1.14055	0.49534	9.78751	1.76876	0.63998	0.30085	0.65116	1.36406	0	0.26793	0.28476	0.14179	3088391.389	1.05923	513041.8352	-1.66137	-1.75977	1.12196	2.76017	-1.864	2.92364	1.18841	-4.58567	401	142	71	526	138
402	6.03599	1.79774	0.78075	36.43318	2.45683	2.08136	0.73302	0.31835	4.33206	1.44269	2.50748	0.91928	0.39924	6.28746	1.5835	4.14875	1.42281	0.61792	17.21213	2.03685	0.62604	0.87243	0.69103	1.60512	1.58202	0.53374	0.51715	0.20455	3084143.859	1.05139	623738.0647	-1.42589	-1.49917	1.10542	2.03317	-1.57621	2.13765	1.16223	-2.89908	402	164	86	585	160
403	3.58917	1.27792	0.55499	12.88214	1.89451	1.62379	0.48476	0.21053	2.63669	1.27428	2.10462	0.74413	0.32317	4.42943	1.45073	3.14435	1.14561	0.49753	9.88694	1.77323	0.56957	0.62579	0.64784	1.01034	0.00645	0.30344	1.44799	0.11026	3079903.585	1.04356	734246.6775	-1.19081	-1.24269	1.08903	1.41803	-1.29682	1.4798	1.13647	-1.6886	403	171	81	592	171
420	3.64243	1.29265	0.56139	13.2673	1.90852	2.20935	0.7927	0.34426	4.88123	1.48639	2.37587	0.86536	0.37582	5.64476	1.54139	3.09399	1.12946	0.49052	9.57277	1.75897	0.51254	0.43088	0.58472	1.37518	1.40113	0.38055	0.74502	0.11407	3194744.199	1.25547	517514.3534	-1.65186	-2.07387	1.57621	2.72864	-2.60368	3.42574	1.97889	-4.50734	420	161	63	609	164
421	3.40709	1.22586	0.53238	11.60826	1.84583	1.52866	0.42439	0.18431	2.3368	1.23639	1.80047	0.58805	0.25539	3.24169	1.34182	3.28655	1.18984	0.51674	10.80141	1.81288	0.59948	0.54804	0.60797	0.73734	1.00515	0.1938	1.36547	0.07553	3190249.618	1.24718	628178.2811	-1.41645	-1.76656	1.55545	2.00632	-2.20322	2.50224	1.93993	-2.84185	421	155	57	571	136
439	2.96411	1.08658	0.47189	8.78595	1.72166	1.97308	0.6796	0.29514	3.89304	1.40466	2.75687	1.0141	0.44042	7.60033	1.66038	2.74525	1.00987	0.43858	7.5364	1.65688	0.42709	0.63126	0.51163	1.96486	0.87717	0.31949	1.13186	0.10528	3302102.545	1.45357	525717.1051	-1.63441	-2.37574	2.11288	2.6713	-3.45331	3.88293	3.07122	-4.366	439	155	61	581	161
440	2.59312	0.95286	0.41382	6.72427	1.61032	1.45439	0.37459	0.16268	2.11525	1.20598	2.10235	0.74306	0.32271	4.41988	1.44995	2.80096	1.02996	0.44731	7.84538	1.67361	0.25525	0.63646	0.37209	0.41624	0.94239	0.1899	1.4044	0.03719	3296321.82	1.44291	633358.2122	-1.40543	-2.0279	2.08198	1.97523	-2.92607	2.85007	3.0041	-2.77604	440	134	43	519	116
458	2.84309	1.04489	0.45379	8.08316	1.68615	1.83926	0.60936	0.26464	3.38288	1.35619	2.47798	0.90744	0.3941	6.14038	1.57416	2.4578	0.89927	0.39055	6.04078	1.56774	0.42281	0.46729	0.42857	1.64326	1.53385	0.21747	0.41332	0.07146	3408917.245	1.65067	528715.6796	-1.62803	-2.68735	2.72471	2.65049	-4.43592	4.37508	4.49761	-4.31508	458	151	66	570	155
459	3.21422	1.16758	0.50708	10.33121	1.79282	1.56784	0.4497	0.1953	2.45812	1.25213	2.37832	0.86639	0.37627	5.65641	1.54218	2.82884	1.03987	0.45161	8.00234	1.68192	0.4126	0.74322	0.50831	0.77073	0	0.19228	1.32936	0.07461	3402355.308	1.63856	639277.6061	-1.39284	-2.28225	2.68489	1.93999	-3.73961	3.1788	4.39936	-2.70209	459	146	56	548	133
476	2.80664	1.03199	0.44819	7.87723	1.6753	1.75239	0.56098	0.24363	3.07087	1.32378	2.58741	0.95066	0.41287	6.69469	1.60854	2.82024	1.03682	0.45029	7.95375	1.67936	0.70333	1	0.67442	1.65291	1.29845	0.30132	0.74248	0.16607	3520628.596	1.8568	425672.6504	-1.84723	-3.42995	3.44772	3.41227	-6.36875	6.33592	6.40175	-6.30326	476	114	57	492	126
477	3.37844	1.21741	0.52872	11.41386	1.83805	1.58875	0.46295	0.20106	2.52413	1.26046	1.8524	0.61648	0.26773	3.43139	1.36103	2.96813	1.08793	0.47248	8.8098	1.72283	0.45941	0.37558	0.54485	1.21962	1.87636	0.17829	0.50543	0.17401	3515677.745	1.84767	535401.4252	-1.61381	-2.98179	3.41388	2.60438	-5.50935	4.81203	6.30772	-4.20298	477	109	51	506	138
478	3.88673	1.35757	0.58958	15.10667	1.97148	1.58257	0.45905	0.19936	2.50453	1.258	2.82364	1.03803	0.45081	7.97294	1.68037	2.98815	1.09465	0.4754	8.92904	1.72863	0.45161	0.59458	0.54817	1.27019	0.03272	0.16099	1.22879	0.11512	3508344.927	1.83414	645936.175	-1.37867	-2.52867	3.36406	1.90073	-4.63794	3.48621	6.17016	-2.62049	478	136	53	548	125
517	1.29629	0.25951	0.1127	1.68037	1.13855	1.22524	0.20314	0.08822	1.50121	1.10691	1.38565	0.32617	0.14165	1.92003	1.17714	1.70244	0.53206	0.23107	2.8983	1.30478	0.05796	0.10539	0.22259	0.49404	0.78728	0.06248	0.52284	0.01048	3711313.572	2.20866	771704.1118	-1.11113	-2.4541	4.87819	1.2346	-5.42029	2.72682	10.77427	-1.3718	517	79	20	376	76
536	1.33534	0.28919	0.12559	1.78313	1.15557	1.2061	0.18739	0.08138	1.45468	1.09823	1.08658	0.08304	0.03606	1.18066	1.04239	1.43839	0.36352	0.15788	2.06897	1.19933	0.06112	0.09526	0.24252	0.51253	0.96533	0.05389	0.30128	0.01775	3816372.282	2.40252	780513.6794	-1.09239	-2.62448	5.7721	1.19331	-6.30537	2.86695	13.86759	-1.30355	536	61	21	356	72
537	1.28231	0.24866	0.10799	1.64432	1.13239	1.20366	0.18537	0.0805	1.4488	1.09711	1.20317	0.18496	0.08033	1.44762	1.09689	1.53271	0.42704	0.18546	2.3492	1.23803	0.0483	0.03449	0.24252	0.9679	0.84585	0.02631	0.29361	0.01269	3806759.017	2.38478	890529.9329	-0.85835	-2.04698	5.68718	0.73677	-4.8816	1.75703	13.56268	-0.6324	537	73	17	334	66
538	1.45435	0.37456	0.16267	2.11513	1.20596	1.17265	0.15927	0.06917	1.37511	1.08289	1.24908	0.22241	0.09659	1.5602	1.11762	1.77708	0.57497	0.24971	3.15801	1.33307	0.03102	0.10704	0.21595	0.57613	0.77837	0.06102	0.84905	0.00839	3797156.365	2.36706	1000425.394	-0.62457	-1.4784	5.60298	0.39009	-3.49947	0.92337	13.26261	-0.24364	538	72	17	328	79
556	1.35368	0.30283	0.13152	1.83245	1.16348	1.19857	0.18113	0.07866	1.43657	1.09479	1.57391	0.45356	0.19698	2.47719	1.25456	1.5768	0.4554	0.19778	2.4863	1.25571	0.02935	0.07391	0.18605	0.523	0.93458	0.05825	0.66097	0.00618	3910986.876	2.57711	900002.1097	-0.8382	-2.16013	6.64147	0.70258	-5.56689	1.81062	17.11578	-0.5889	556	79	18	354	74
557	1.2263	0.204	0.0886	1.50381	1.10738	1.12242	0.11549	0.05016	1.25983	1.05944	1.1137	0.10769	0.04677	1.24033	1.05532	1.38142	0.32311	0.14033	1.90832	1.17534	0.00576	0.05557	0.18937	0.43826	0.69202	0.02722	0.15608	0.00773	3900618.212	2.55797	1009827.948	-0.60457	-1.54647	6.54323	0.36551	-3.95584	0.93495	16.73739	-0.22097	557	70	17	320	80
