# Supplementary material for: Environmental heterogeneity explains coarse–scale β–diversity of terrestrial vertebrates in Mexico
Source: PLoS One. 2019 Jan 25;14(1):e0210890. doi: 10.1371/journal.pone.0210890 (PMC6347424; doi:10.1371/journal.pone.0210890)
Supplement: S2 Appendix — (ZIP) [file pone.0210890.s002.zip › S2_Appendix_Zip_File/QuarterDegree.txt]

Id	Ampbetap	Ampbetaln	Ampbetalog	Ampbetar2	Ampbetasqrt	Birdsbetap	Birdsbetaln	Birdsbetalog	Birdsbetar2	Birdsbetasqrt	Mambetap	Mambetaln	Mambetalog	Mambetar2	Mambetasqrt	Repbetap	Repbetaln	Repbetalog	Repbetar2	Repbetasqrt	Cv_elevati	Cv_pp	Veg_sh	Soil_sh	Dtp	Delevp	Dppp	Tm_cv	X_coord	X_st	Y_coord	Y_st	Xy_st	X2_st	Y2_st	X2y	Xy2	X3	Y3
1	2.94039	1.07854	0.4684	8.64589	1.71476	2.06559	0.72542	0.31504	4.26666	1.43722	1.67754	0.51733	0.22467	2.81414	1.2952	1.38568	0.32619	0.14166	1.92011	1.17715	0.73204	0.04673	1.38629	-0.01192	0.52846	0.2816	0.04173	0.04298	1112075.41	-2.08147	2271533.77	1.881	-3.91525	4.33254	3.53815	8.14949	-7.36456	-9.01807	6.65524
2	2.51208	0.92111	0.40003	6.31055	1.58495	2.27769	0.82316	0.35749	5.18787	1.5092	1.90153	0.64266	0.2791	3.61582	1.37896	1.62285	0.48418	0.21028	2.63364	1.27391	0.87246	0.05324	5.54518	-0.01748	0.52846	0.27779	0.04074	0.0631	1110120.415	-2.08447	2243732.665	1.82544	-3.80507	4.345	3.33223	7.93154	-6.94592	-9.05701	6.08279
3	2.55059	0.93632	0.40664	6.50551	1.59706	1.97081	0.67844	0.29464	3.88409	1.40386	1.43759	0.36297	0.15764	2.06667	1.199	1.44908	0.37093	0.16109	2.09983	1.20378	0.38831	0.06168	0	0	0.63008	0.28921	0.04819	0.06249	1116861.914	-2.07415	2327021.798	1.99188	-4.13146	4.3021	3.96759	8.56927	-8.22938	-8.92321	7.90297
4	2.99418	1.09667	0.47628	8.96511	1.73037	1.90734	0.64571	0.28043	3.63795	1.38106	1.42602	0.35489	0.15413	2.03353	1.19416	1.25769	0.22928	0.09957	1.58178	1.12147	0.4963	0.06928	1.38629	0	0.54878	0.27725	0.04819	0.0484	1093380.111	-2.11008	2329453.29	1.99674	-4.21328	4.45244	3.98697	8.89037	-8.41283	-9.39502	7.96094
5	1.61329	0.47828	0.20771	2.6027	1.27015	1.99455	0.69042	0.29984	3.97823	1.41229	1.78202	0.57775	0.25091	3.1756	1.33492	1.37036	0.31507	0.13683	1.87789	1.17062	0.62139	0.05779	1.38629	-0.0032	0.46341	0.20169	0.04223	0.02995	1094067.697	-2.10903	2301474.002	1.94083	-4.09326	4.44801	3.76681	8.63281	-7.94432	-9.38098	7.31073
6	2.31347	0.83875	0.36426	5.35214	1.52101	1.87787	0.63014	0.27367	3.5264	1.37035	1.43726	0.36274	0.15754	2.06572	1.19886	1.16626	0.1538	0.0668	1.36016	1.07994	0.31512	0.04708	0	0	0.58943	0.26991	0.05464	0.04086	1114021.901	-2.0785	2299267.827	1.93642	-4.02484	4.32015	3.74972	8.36561	-7.79377	-8.97941	7.26102
7	4.21522	1.4387	0.62482	17.76808	2.0531	1.68393	0.52113	0.22632	2.83562	1.29766	1.69965	0.53042	0.23036	2.88881	1.30371	1.31595	0.27456	0.11924	1.73172	1.14715	0.80001	0.052	1.38629	-0.10667	0.45122	0.10084	0.02683	0.02019	1148614.624	-2.02556	2155986.764	1.65009	-3.34237	4.10291	2.72281	6.77018	-5.51522	-8.31071	4.49288
8	2.85028	1.04742	0.45489	8.1241	1.68828	1.99632	0.69131	0.30023	3.98529	1.41291	1.38865	0.32833	0.14259	1.92835	1.17841	1.41088	0.34421	0.14949	1.99058	1.1878	0.57276	0.05772	0	-0.47297	0.63821	0.35716	0.04968	0.05062	1153031.181	-2.01881	2211344.365	1.76072	-3.55455	4.07558	3.10012	7.17594	-6.25855	-8.2278	5.45844
9	3.33545	1.20461	0.52315	11.12523	1.82632	2.07401	0.72948	0.31681	4.30152	1.44014	1.48685	0.39666	0.17227	2.21072	1.21936	1.32545	0.28175	0.12236	1.75682	1.15128	0.50542	0.05221	1.38629	-0.69346	0.45935	0.23838	0.03577	0.03993	1130138.076	-2.05384	2213712.985	1.76545	-3.62595	4.21824	3.11681	7.4471	-6.40143	-8.66358	5.50258
10	2.94326	1.07952	0.46883	8.66278	1.71559	1.76808	0.56989	0.2475	3.12611	1.32969	1.38606	0.32647	0.14178	1.92116	1.17731	1.30492	0.26614	0.11558	1.70282	1.14233	0.53195	0.03423	1.38629	0	0.49187	0.1688	0.02385	0.02009	1150295.464	-2.02299	2183656.786	1.70539	-3.44998	4.0925	2.90835	6.97929	-5.88356	-8.27909	4.95986
11	1.69222	0.52604	0.22846	2.86361	1.30085	1.71047	0.53677	0.23312	2.92571	1.30785	1.74303	0.55562	0.2413	3.03815	1.32024	1.49198	0.4001	0.17376	2.226	1.22147	0.22392	0.03819	0	0	0.64228	0.243	0.02931	0.04812	1158508.052	-2.01043	2266774.547	1.87149	-3.76248	4.04181	3.50246	7.56419	-7.04143	-8.12576	6.5548
12	2.82124	1.03718	0.45044	7.9594	1.67965	1.97564	0.68089	0.29571	3.90315	1.40557	1.48385	0.39464	0.17139	2.20181	1.21813	1.48829	0.39763	0.17269	2.21501	1.21995	0.28518	0.04819	0	0	0.58537	0.32237	0.03875	0.04898	1134843.915	-2.04664	2269133.535	1.8762	-3.8399	4.18872	3.52013	7.85887	-7.20441	-8.57278	6.60446
13	2.93985	1.07836	0.46833	8.64272	1.7146	2.08067	0.73269	0.3182	4.32919	1.44245	1.45973	0.37825	0.16427	2.13081	1.20819	1.33668	0.29019	0.12603	1.78671	1.15615	0.47129	0.05204	0	0	0.58537	0.30144	0.04372	0.05613	1132056.231	-2.0509	2241413.895	1.82081	-3.73429	4.2062	3.31534	7.65867	-6.79942	-8.62649	6.03658
14	2.44255	0.89304	0.38784	5.96605	1.56287	1.81929	0.59845	0.2599	3.30982	1.34881	2.05131	0.71848	0.31203	4.20787	1.43224	1.57808	0.45621	0.19813	2.49034	1.25622	0.17837	0.04289	0	0	0.5813	0.31123	0.03775	0.05589	1155768.692	-2.01462	2239050.09	1.81608	-3.65871	4.05868	3.29816	7.3709	-6.64452	-8.17669	5.98972
15	2.8865	1.06004	0.46037	8.33188	1.69897	1.77526	0.57395	0.24926	3.15155	1.33239	3.72957	1.31629	0.57166	13.90969	1.93121	2.2542	0.8128	0.35299	5.08142	1.5014	0.08481	0.03863	6.93147	-0.28861	0.72358	0.17858	0.03726	0.03881	1163992.561	-2.00203	2322282.033	1.98241	-3.96885	4.00814	3.92995	7.94577	-7.86788	-8.02442	7.79076
16	2.53796	0.93136	0.40448	6.44124	1.5931	1.7312	0.54881	0.23835	2.99705	1.31575	1.72305	0.5441	0.2363	2.9689	1.31265	1.60481	0.47301	0.20542	2.57542	1.26681	0.23154	0.03766	0	0	0.67886	0.28486	0.03428	0.03592	1140425.172	-2.0381	2324631.377	1.9871	-4.04991	4.15383	3.94858	8.2541	-8.04759	-8.46591	7.84624
17	3.18561	1.15864	0.50319	10.14811	1.78483	1.84393	0.6119	0.26574	3.40008	1.35791	1.59649	0.46781	0.20317	2.54878	1.26352	1.59027	0.4639	0.20147	2.52896	1.26106	0.29296	0.048	0	0	0.65854	0.31965	0.03676	0.04804	1137633.542	-2.04237	2296872.498	1.93163	-3.9451	4.17126	3.7312	8.05734	-7.62048	-8.51925	7.20731
18	4.26087	1.44947	0.6295	18.15501	2.06419	1.69814	0.52953	0.22997	2.88368	1.30313	3.89606	1.35997	0.59063	15.17928	1.97384	2.67577	0.98424	0.42745	7.15975	1.63578	0.13262	0.03509	9.43348	0	0.65854	0.25496	0.0308	0.02681	1161249.323	-2.00623	2294518.33	1.92693	-3.86586	4.02496	3.71305	7.75581	-7.44924	-8.075	7.15478
19	2.7551	1.01345	0.44014	7.59058	1.65985	1.79442	0.58468	0.25392	3.21994	1.33956	1.55983	0.44458	0.19308	2.43307	1.24893	1.42175	0.35189	0.15282	2.02137	1.19237	0.54518	0.05077	1.38629	-0.00143	0.4878	0.14297	0.0159	0.01914	1185808.749	-1.96865	2040801.553	1.41991	-2.79531	3.87559	2.01615	5.50299	-3.9691	-7.62968	2.86276
20	1.3791	0.32143	0.1396	1.90192	1.17435	1.78669	0.58036	0.25205	3.19226	1.33667	1.70859	0.53567	0.23264	2.91928	1.30713	1.29988	0.26227	0.1139	1.68969	1.14012	0.34583	0.05617	10.75056	-0.52153	0.53252	0.1938	0.02335	0.03168	1190018.011	-1.96221	2096046.66	1.53031	-3.00279	3.85027	2.34185	5.89211	-4.59521	-7.55504	3.58376
21	4.75394	1.55897	0.67705	22.59995	2.18035	1.88536	0.63412	0.27539	3.55458	1.37308	1.65411	0.50326	0.21856	2.73608	1.28612	1.45411	0.37439	0.1626	2.11444	1.20586	1.00868	0.04536	0	-0.27843	0.47561	0.08915	0.02086	0.01399	1166650.935	-1.99797	2098350.982	1.53492	-3.06671	3.99187	2.35597	6.12718	-4.70714	-7.97561	3.61621
22	1.90209	0.64295	0.27923	3.61795	1.37916	1.70402	0.53299	0.23147	2.90368	1.30538	1.8534	0.61702	0.26797	3.43509	1.3614	1.19528	0.17838	0.07747	1.42869	1.09329	0.47935	0.06806	5.54518	0	0.52846	0.15656	0.02434	0.02951	1187385.198	-1.96624	2068416.482	1.4751	-2.90039	3.8661	2.17591	5.70286	-4.27836	-7.60167	3.20968
23	2.28699	0.82724	0.35926	5.23032	1.51228	2.06691	0.72605	0.31532	4.27212	1.43768	2.20821	0.79218	0.34404	4.87619	1.486	1.93463	0.65992	0.2866	3.74279	1.39091	0.4471	0.14204	4.68213	-0.80712	0.85772	0.59799	0.09737	0.1649	1195288.215	-1.95415	2151355.065	1.64084	-3.20644	3.81869	2.69235	6.26584	-5.26124	-7.46227	4.4177
24	1.84505	0.61251	0.26601	3.40421	1.35833	1.84815	0.61419	0.26674	3.41566	1.35947	1.46074	0.37894	0.16457	2.13376	1.20861	1.3465	0.29751	0.12921	1.81306	1.16039	0.52503	0.08394	3.29584	-0.89413	0.54878	0.23621	0.05365	0.03852	1171422.829	-1.99066	2153650.116	1.64542	-3.27548	3.96274	2.70742	6.52039	-5.38956	-7.88849	4.45485
25	2.41844	0.88312	0.38354	5.84885	1.55513	1.61716	0.48067	0.20875	2.61521	1.27168	1.60158	0.47099	0.20455	2.56506	1.26554	1.26484	0.23495	0.10204	1.59982	1.12465	0.84795	0.09694	3.29584	-0.68942	0.53252	0.17777	0.04173	0.03654	1168738.731	-1.99477	2125992.35	1.59015	-3.17199	3.97911	2.52859	6.3274	-5.04395	-7.93741	4.02084
26	1.59925	0.46953	0.20392	2.5576	1.26461	1.96205	0.67399	0.29271	3.84964	1.40073	1.61687	0.48049	0.20868	2.61427	1.27156	1.37352	0.31738	0.13783	1.88656	1.17197	0.33158	0.10224	3.29584	-0.06308	0.65447	0.31123	0.06061	0.0597	1192652.332	-1.95818	2123692.662	1.58556	-3.10481	3.83447	2.51399	6.07977	-4.92285	-7.50857	3.98608
27	2.23858	0.80584	0.34997	5.01124	1.49619	1.91324	0.6488	0.28177	3.66049	1.3832	2.5607	0.94028	0.40836	6.55718	1.60022	1.57875	0.45663	0.19831	2.49245	1.25648	0.19522	0.0648	4.68213	-0.67728	0.64634	0.28731	0.05117	0.04881	1200564.891	-1.94607	2206731.399	1.7515	-3.40854	3.7872	3.06775	6.63327	-5.97006	-7.37015	5.37315
28	2.30906	0.83684	0.36344	5.33176	1.51956	1.95919	0.67253	0.29208	3.83843	1.39971	1.81164	0.59423	0.25807	3.28204	1.34597	1.6855	0.52206	0.22673	2.84091	1.29827	0.2476	0.05368	1.38629	-0.70483	0.62195	0.30307	0.03924	0.04901	1176796.026	-1.98244	2209017.168	1.75607	-3.4813	3.93008	3.08377	6.90147	-6.11339	-7.79115	5.4153
29	1.64169	0.49573	0.21529	2.69515	1.28128	1.96508	0.67553	0.29338	3.86154	1.40181	1.37796	0.3206	0.13924	1.89877	1.17387	1.45059	0.37197	0.16154	2.10421	1.2044	0.35833	0.05507	0	-0.5862	0.65854	0.32672	0.04421	0.05384	1174108.576	-1.98655	2181324.861	1.70073	-3.37859	3.9464	2.89247	6.71175	-5.74605	-7.83973	4.91931
30	2.49272	0.91337	0.39667	6.21365	1.57884	2.03504	0.71052	0.30857	4.14139	1.42655	3.08521	1.12662	0.48928	9.51852	1.75648	2.28123	0.82471	0.35817	5.20401	1.51037	0.25899	0.09633	3.29584	-0.93329	0.82114	0.48328	0.0929	0.1343	1197925.716	-1.95011	2179034.45	1.69615	-3.30768	3.80293	2.87693	6.45034	-5.61032	-7.41613	4.8797
31	4.14663	1.4223	0.6177	17.19454	2.03633	1.95973	0.67281	0.2922	3.84054	1.3999	2.41461	0.88154	0.38285	5.83034	1.5539	1.80709	0.59172	0.25698	3.26557	1.34428	0.6723	0.24472	3.29584	0	0.93902	0.43082	0.10134	0.10021	1205848.484	-1.93799	2262180.337	1.8623	-3.60912	3.75579	3.46818	6.99443	-6.72129	-7.27868	6.45881
33	2.1699	0.77468	0.33644	4.70847	1.47306	1.54776	0.43681	0.1897	2.39556	1.24409	3.64069	1.29217	0.56118	13.25462	1.90806	1.59458	0.46661	0.20265	2.54269	1.26277	0.10899	0.04787	0	-0.39181	0.62602	0.24871	0.03328	0.03164	1179485.237	-1.97833	2236727.622	1.81144	-3.58362	3.91378	3.28132	7.08958	-6.49152	-7.74273	5.94392
34	4.74684	1.55748	0.6764	22.53249	2.17872	2.0316	0.70882	0.30784	4.1274	1.42534	3.36986	1.21487	0.52761	11.35596	1.83572	1.98092	0.68356	0.29687	3.92404	1.40745	0.2889	0.1755	3.29584	-0.13676	0.8374	0.37184	0.08445	0.10696	1203205.795	-1.94203	2234446.498	1.80688	-3.50902	3.77148	3.26483	6.81463	-6.34039	-7.32434	5.89916
38	2.51647	0.92286	0.40079	6.33262	1.58634	1.5702	0.4512	0.19595	2.46553	1.25308	1.69335	0.52671	0.22875	2.86743	1.30129	1.64714	0.49904	0.21673	2.71307	1.28341	1.29841	0.17617	8.04719	-0.67487	0.80894	0.20114	0.05763	0.03948	1208493.015	-1.93394	2289933.508	1.91777	-3.70884	3.74013	3.67782	7.17268	-7.11269	-7.23318	7.0532
40	1.33925	0.29211	0.12686	1.79359	1.15726	1.74838	0.55869	0.24264	3.05683	1.32226	1.27344	0.24172	0.10498	1.62165	1.12847	1.17288	0.15946	0.06925	1.37565	1.083	0.16692	0.04778	8.04719	-0.02617	0.54878	0.15629	0.0159	0.01983	1232881.912	-1.89662	2036300.216	1.41092	-2.67598	3.59717	1.99069	5.07531	-3.77558	-6.82248	2.80869
41	1.932	0.65856	0.28601	3.73262	1.38996	1.61875	0.48165	0.20918	2.62035	1.2723	1.71494	0.53938	0.23425	2.94102	1.30956	1.27865	0.2458	0.10675	1.63495	1.13077	0.35639	0.04768	8.04719	0	0.52033	0.17532	0.01689	0.02297	1208815.913	-1.93345	2038529.911	1.41537	-2.73655	3.73821	2.00328	5.29097	-3.87323	-7.22764	2.83539
42	3.11633	1.13666	0.49364	9.71151	1.76531	2.05278	0.71919	0.31234	4.21391	1.43275	1.832	0.60541	0.26293	3.35622	1.35351	1.18051	0.16595	0.07207	1.3936	1.08651	0.41449	0.07394	8.04719	-0.00063	0.55691	0.16988	0.02434	0.03505	1206841.364	-1.93647	2011709.84	1.36178	-2.63704	3.74991	1.85444	5.10654	-3.59106	-7.26157	2.52533
43	1.50388	0.40805	0.17721	2.26166	1.22633	1.75857	0.5645	0.24516	3.09257	1.32611	1.19021	0.17413	0.07562	1.4166	1.09097	1.17959	0.16517	0.07173	1.39143	1.08609	0.48505	0.05394	1.38629	-0.00044	0.5813	0.18973	0.0149	0.02929	1230420.893	-1.90039	2008690.963	1.35574	-2.57644	3.61147	1.83804	4.89623	-3.49299	-6.8632	2.49191
44	1.51268	0.41388	0.17975	2.2882	1.22991	1.96734	0.67668	0.29388	3.87043	1.40262	2.39081	0.87163	0.37855	5.71597	1.54622	1.6286	0.48772	0.21181	2.65234	1.27617	0.22714	0.11207	10.75056	-0.3575	0.69512	0.30008	0.04918	0.06486	1237953.455	-1.88886	2091563.339	1.52135	-2.87362	3.5678	2.31451	5.42788	-4.37179	-6.73907	3.52119
45	1.77923	0.57618	0.25023	3.16566	1.33388	1.7867	0.58037	0.25205	3.1923	1.33667	1.93069	0.65788	0.28571	3.72756	1.38949	1.49808	0.40418	0.17554	2.24424	1.22396	0.21663	0.06275	13.62137	-0.87	0.58537	0.22017	0.02385	0.04247	1213983.779	-1.92554	2093784.11	1.52579	-2.93797	3.7077	2.32804	5.65717	-4.48272	-7.13932	3.55209
46	1.6561	0.50447	0.21909	2.74267	1.2869	1.69019	0.52484	0.22794	2.85674	1.30007	1.79221	0.58345	0.25339	3.21202	1.33873	1.41335	0.34596	0.15025	1.99756	1.18884	0.2058	0.02642	19.77502	0	0.52439	0.20712	0.0154	0.01545	1211399.133	-1.92949	2066149.385	1.47057	-2.83745	3.72295	2.16256	5.47484	-4.17266	-7.1834	3.18019
47	1.10114	0.09635	0.04184	1.21251	1.04935	1.6585	0.50591	0.21972	2.75062	1.28783	1.24469	0.21889	0.09506	1.54925	1.11566	1.21262	0.19278	0.08372	1.47045	1.10119	0.14566	0.05584	13.62137	-0.62876	0.54878	0.17179	0.02186	0.02172	1235416.984	-1.89274	2063924.15	1.46612	-2.77499	3.58247	2.14951	5.25233	-4.06846	-6.7807	3.15143
48	2.6689	0.98167	0.42633	7.12303	1.63368	1.87938	0.63094	0.27401	3.53207	1.3709	2.98462	1.09347	0.47489	8.90796	1.72761	1.76768	0.56967	0.2474	3.12469	1.32954	0.32507	0.15233	5.54518	-0.11973	0.72358	0.38543	0.05812	0.04195	1243030.807	-1.88109	2146889.782	1.63191	-3.06978	3.53851	2.66314	5.77454	-5.00962	-6.65626	4.34602
50	2.61533	0.96139	0.41753	6.83995	1.6172	1.97192	0.67901	0.29489	3.88847	1.40425	2.50564	0.91854	0.39892	6.27823	1.58292	1.69185	0.52582	0.22836	2.86236	1.30071	0.26505	0.12578	6.93147	-0.63635	0.71138	0.35635	0.05713	0.10697	1216569.905	-1.92158	2121434.662	1.58105	-3.03811	3.69248	2.49971	5.83797	-4.80339	-7.09539	3.95215
51	1.94576	0.66565	0.28909	3.78598	1.39491	2.05714	0.72132	0.31326	4.23182	1.43427	2.41266	0.88073	0.3825	5.82093	1.55327	1.59626	0.46766	0.2031	2.54805	1.26343	0.46447	0.24475	5.54518	-0.77967	0.77236	0.40147	0.06806	0.09654	1240491.378	-1.88498	2119218.357	1.57662	-2.97189	3.55314	2.48572	5.60194	-4.68553	-6.69759	3.91903
52	1.58284	0.45922	0.19944	2.50538	1.25811	1.76025	0.56546	0.24557	3.09848	1.32674	2.03551	0.71075	0.30867	4.1433	1.42671	1.54293	0.43368	0.18835	2.38063	1.24215	0.63679	0.22496	0	-0.58909	0.7561	0.2517	0.03626	0.0532	1248114.394	-1.87331	2202284.175	1.74261	-3.26446	3.5093	3.03669	6.11535	-5.68868	-6.57402	5.29178
53	4.35952	1.47236	0.63944	19.00541	2.08795	1.89278	0.63805	0.2771	3.58262	1.37578	2.20954	0.79278	0.3443	4.88207	1.48645	1.66293	0.50858	0.22087	2.76534	1.28955	0.2813	0.17594	1.38629	-0.66441	0.73577	0.27208	0.07054	0.05913	1224337.704	-1.9097	2204487.066	1.74701	-3.33626	3.64694	3.05206	6.37125	-5.8285	-6.96454	5.33198
55	2.03642	0.71119	0.30887	4.14701	1.42703	1.82999	0.60431	0.26245	3.34886	1.35277	2.29535	0.83089	0.36085	5.26863	1.51504	1.47216	0.38673	0.16796	2.16726	1.21333	0.37017	0.18062	1.38629	0	0.73577	0.26828	0.04868	0.05197	1245571.794	-1.8772	2174578.194	1.68725	-3.1673	3.52389	2.8468	5.94567	-5.34402	-6.61507	4.80324
56	4.52464	1.50954	0.65558	20.47237	2.12712	1.41198	0.34499	0.14983	1.99369	1.18827	3.17485	1.15526	0.50172	10.07967	1.78181	1.60263	0.47165	0.20483	2.56842	1.26595	2.04772	0.1036	6.93147	-0.32211	0.69919	0.06877	0.01391	0.01836	1253204.645	-1.86552	2257751.197	1.85345	-3.45766	3.48018	3.43529	6.45036	-6.40862	-6.49236	6.36715
57	3.61671	1.28556	0.55831	13.08059	1.90176	1.61984	0.48233	0.20947	2.62388	1.27273	2.25857	0.81473	0.35383	5.10114	1.50285	1.60269	0.47168	0.20485	2.56862	1.26597	1.63679	0.20417	9.43348	-0.693	0.80894	0.23621	0.04769	0.04284	1229524.634	-1.90176	2259945.13	1.85784	-3.53316	3.61669	3.45156	6.71922	-6.56404	-6.87806	6.41244
58	3.61772	1.28584	0.55843	13.0879	1.90203	1.88957	0.63635	0.27636	3.57047	1.37462	2.56001	0.94001	0.40824	6.55365	1.6	1.71572	0.53983	0.23445	2.9437	1.30985	0.47449	0.20777	1.38629	0	0.79268	0.33922	0.06259	0.06489	1226930.293	-1.90573	2232206.727	1.80241	-3.4349	3.6318	3.24867	6.54598	-6.19109	-6.92123	5.85543
59	2.27981	0.82409	0.3579	5.19753	1.5099	1.66083	0.50732	0.22033	2.75836	1.28873	2.21752	0.79639	0.34587	4.91739	1.48913	1.44042	0.36493	0.15849	2.07481	1.20017	0.9611	0.19274	0	-0.96213	0.74797	0.18456	0.03527	0.04031	1250658.659	-1.86942	2230008.313	1.79801	-3.36124	3.49473	3.23285	6.28358	-6.04356	-6.53312	5.81272
66	1.22631	0.20401	0.0886	1.50384	1.10739	1.65799	0.50561	0.21958	2.74893	1.28763	1.34646	0.29748	0.12919	1.81295	1.16037	1.48358	0.39446	0.17131	2.20101	1.21802	0.49442	0.08504	5.54518	-0.00067	0.48374	0.23457	0.02136	0.03381	1259343.196	-1.85613	1783866.297	0.90647	-1.68252	3.44522	0.82168	3.12298	-1.52515	-6.39479	0.74482
67	1.33118	0.28607	0.12424	1.77204	1.15377	1.8051	0.59062	0.2565	3.25839	1.34354	1.15779	0.14651	0.06363	1.34048	1.07601	1.3278	0.28352	0.12313	1.76305	1.1523	0.35868	0.07394	13.62137	-0.2967	0.60976	0.23023	0.02086	0.03853	1276151.722	-1.83041	1976744.974	1.2919	-2.36472	3.35041	1.66902	4.32841	-3.05499	-6.13262	2.15621
68	1.9913	0.68879	0.29914	3.96528	1.41113	1.7775	0.57521	0.24981	3.15951	1.33323	1.27606	0.24378	0.10587	1.62833	1.12963	1.12283	0.11585	0.05031	1.26075	1.05964	0.58089	0.0508	8.04719	-0.48603	0.54065	0.14488	0.01093	0.02404	1252649.297	-1.86637	1978899.334	1.29621	-2.41921	3.48335	1.68016	4.51516	-3.13581	-6.50124	2.17784
69	1.7955	0.58528	0.25419	3.22382	1.33996	1.75894	0.56471	0.24525	3.09387	1.32625	1.39536	0.33315	0.14469	1.94703	1.18125	1.19391	0.17723	0.07697	1.42542	1.09266	0.88064	0.06877	10.75056	-0.66107	0.55691	0.15548	0.01441	0.02955	1274625.714	-1.83275	1949154.723	1.23677	-2.26669	3.35896	1.5296	4.15426	-2.80337	-6.15612	1.89176
70	1.84495	0.61245	0.26598	3.40384	1.35829	2.15313	0.76692	0.33307	4.63597	1.46735	2.25253	0.81205	0.35267	5.07389	1.50084	1.40188	0.33781	0.14671	1.96527	1.18401	0.39362	0.15704	8.04719	-0.54612	0.71138	0.35879	0.03477	0.06644	1280803.75	-1.82329	2031966.694	1.40226	-2.55673	3.3244	1.96633	4.66166	-3.58519	-6.06135	2.75729
71	1.08922	0.08546	0.03712	1.1864	1.04366	1.59975	0.46985	0.20405	2.5592	1.26481	1.2146	0.19441	0.08443	1.47525	1.10209	1.15812	0.1468	0.06375	1.34124	1.07616	0.11915	0.03279	5.54518	-0.44149	0.5813	0.14542	0.01292	0.01776	1256951.761	-1.85979	2034112.474	1.40655	-2.61588	3.45882	1.97837	4.86499	-3.67935	-6.43268	2.78267
72	1.36041	0.30779	0.13367	1.85072	1.16637	1.71759	0.54092	0.23492	2.95012	1.31057	1.12759	0.12008	0.05215	1.27146	1.06188	1.27881	0.24593	0.10681	1.63536	1.13084	0.24748	0.0491	13.62137	-0.40426	0.54065	0.17151	0.01441	0.02248	1254466.168	-1.86359	2006498.847	1.35136	-2.51839	3.47298	1.82618	4.69326	-3.40326	-6.47223	2.46784
73	1.40814	0.34227	0.14865	1.98286	1.18665	1.7809	0.57712	0.25064	3.1716	1.3345	1.88856	0.63581	0.27613	3.56666	1.37425	1.33871	0.29171	0.12669	1.79214	1.15703	0.20038	0.07745	8.04719	-0.3321	0.65447	0.22397	0.02981	0.03661	1278587.932	-1.82668	2004348.775	1.34707	-2.46067	3.33677	1.81459	4.49486	-3.31468	-6.09523	2.44437
74	1.68675	0.5228	0.22705	2.84513	1.29875	1.86886	0.62533	0.27158	3.49264	1.36706	1.87486	0.62853	0.27297	3.5151	1.36926	1.22072	0.19944	0.08662	1.49016	1.10486	0.45084	0.18413	3.29584	0	0.68699	0.28703	0.03974	0.05815	1261926.965	-1.85218	2089384.355	1.517	-2.80975	3.43056	2.30128	5.20416	-4.26238	-6.35401	3.49104
75	1.36301	0.3097	0.1345	1.8578	1.16748	1.65173	0.50182	0.21794	2.72821	1.2852	1.93219	0.65865	0.28605	3.73336	1.39003	1.27989	0.24677	0.10717	1.63812	1.13132	0.15873	0.09522	10.75056	-0.692	0.60976	0.17885	0.02583	0.03152	1259438.677	-1.85599	2061740.786	1.46176	-2.713	3.44468	2.13673	5.03529	-3.96574	-6.39328	3.12338
76	1.67748	0.51729	0.22466	2.81394	1.29518	1.85132	0.6159	0.26748	3.42739	1.36063	1.91942	0.65202	0.28317	3.68417	1.38543	1.3338	0.28803	0.12509	1.77902	1.1549	0.85026	0.19612	5.54518	-0.00061	0.73171	0.34248	0.03328	0.05059	1266671.46	-1.84492	2144719.564	1.62758	-3.00275	3.40372	2.64901	5.53982	-4.8872	-6.27959	4.31146
77	1.29958	0.26204	0.1138	1.68891	1.13999	1.82417	0.60113	0.26107	3.3276	1.35062	2.06115	0.72326	0.31411	4.24834	1.43567	1.29565	0.25901	0.11249	1.67871	1.13827	0.48179	0.18941	0	-0.69256	0.72764	0.29247	0.04123	0.05565	1264416.678	-1.84837	2117043.755	1.57227	-2.90614	3.41647	2.47204	5.37161	-4.56923	-6.31489	3.88671
78	3.71961	1.31362	0.5705	13.8355	1.92863	1.42364	0.35322	0.1534	2.02675	1.19316	2.48696	0.91106	0.39567	6.18497	1.57701	1.66782	0.51152	0.22215	2.78162	1.29144	1.01717	0.0519	3.29584	-0.37815	0.67073	0.0386	0.00447	0.01098	1300880.736	-1.79257	2253487.18	1.84493	-3.30718	3.21332	3.40378	5.92835	-6.10152	-5.7601	6.27974
80	4.37619	1.47618	0.6411	19.15104	2.09193	1.27547	0.24331	0.10567	1.62682	1.12937	1.2184	0.19754	0.08579	1.4845	1.10381	1.63965	0.49448	0.21475	2.68845	1.28049	0.04	0.05029	0	-0.00774	0.62195	0.00054	0.00546	0.00974	1272268	-1.83635	2228310.271	1.79462	-3.29556	3.3722	3.22066	6.05182	-5.91428	-6.19255	5.77987
81	4.10397	1.41195	0.6132	16.84257	2.02583	1.31671	0.27514	0.11949	1.73373	1.14748	1.6466	0.49871	0.21659	2.71129	1.2832	1.25393	0.22628	0.09827	1.57234	1.11979	0.11242	0.03491	1.38629	0	0.71951	0.01033	0.00497	0.00464	1304992.88	-1.78628	2307682.184	1.95323	-3.48902	3.1908	3.81512	6.23237	-6.81488	-5.69966	7.45182
86	1.01113	0.01107	0.00481	1.02238	1.00555	1.48056	0.39242	0.17043	2.19206	1.21678	1.82972	0.60416	0.26238	3.34788	1.35267	1.13363	0.12542	0.05447	1.28512	1.06472	0.91614	0.04944	18.79775	0	0.48374	0.17314	0.01292	0.03388	1305820.219	-1.78501	1752106.428	0.843	-1.50476	3.18628	0.71065	2.68602	-1.26851	-5.68755	0.59907
87	1.00511	0.0051	0.00221	1.01025	1.00255	1.74214	0.55511	0.24108	3.03505	1.3199	1.5519	0.43948	0.19086	2.40839	1.24575	1.14094	0.13185	0.05726	1.30174	1.06815	0.54695	0.09903	5.54518	0	0.49593	0.2256	0.02782	0.03392	1281917.709	-1.82159	1754209.414	0.8472	-1.54325	3.31819	0.71775	2.81117	-1.30744	-6.04437	0.60808
88	1.04624	0.0452	0.01963	1.09462	1.02286	1.51759	0.41712	0.18115	2.30308	1.23191	1.71194	0.53763	0.23349	2.93074	1.30841	1.06199	0.06014	0.02612	1.12782	1.03053	0.49747	0.0358	3.29584	-0.00891	0.39431	0.07122	0.00795	0.0082	1304202.473	-1.78749	1724596.141	0.78802	-1.40858	3.19512	0.62098	2.51783	-1.11	-5.71124	0.48935
89	3.29162	1.19138	0.51741	10.83476	1.81428	1.78787	0.58102	0.25234	3.19648	1.33711	1.99897	0.69263	0.30081	3.99588	1.41385	2.24734	0.80975	0.35167	5.05054	1.49911	0.94402	0.02658	47.84071	-0.49707	0.41463	0.01114	0.00596	0.00589	1310485.243	-1.77788	1806968.68	0.95263	-1.69366	3.16084	0.90751	3.01112	-1.61344	-5.61959	0.86452
90	1.0298	0.02936	0.01275	1.06049	1.01479	1.48205	0.39343	0.17086	2.19647	1.21739	1.89983	0.64176	0.27871	3.60935	1.37834	1.2543	0.22658	0.0984	1.57327	1.11996	0.67738	0.03585	5.54518	-0.01483	0.46341	0.18048	0.00944	0.02129	1283638.79	-1.81896	1781724.691	0.90219	-1.64104	3.3086	0.81394	2.98497	-1.48052	-6.01819	0.73432
91	1.59783	0.46865	0.20353	2.55306	1.26405	1.97634	0.68125	0.29586	3.90592	1.40582	3.06796	1.12101	0.48685	9.41238	1.75156	1.76651	0.56901	0.24712	3.12056	1.3291	1.22791	0.03195	31.05898	-0.23645	0.4187	0.04159	0.00944	0.01037	1308152.323	-1.78145	1779625.813	0.89799	-1.59972	3.17355	0.80639	2.84982	-1.43654	-5.6535	0.72413
92	1.46897	0.38456	0.16701	2.15787	1.21201	1.69481	0.52757	0.22912	2.87238	1.30185	1.20761	0.18864	0.08193	1.45832	1.09891	1.32567	0.28192	0.12244	1.7574	1.15138	0.47119	0.04564	1.38629	-0.62122	0.57317	0.20984	0.01739	0.0223	1319826.037	-1.76358	1917378.507	1.17327	-2.06916	3.11023	1.37656	3.64913	-2.42768	-5.48514	1.61508
93	1.78718	0.58064	0.25217	3.19401	1.33685	1.73765	0.55253	0.23996	3.01943	1.3182	1.32412	0.28075	0.12193	1.75329	1.1507	1.23779	0.21333	0.09265	1.53212	1.11256	0.76939	0.07515	10.75056	-0.59634	0.57317	0.17695	0.01987	0.02921	1296436.817	-1.79937	1919456.827	1.17742	-2.11862	3.23774	1.38632	3.81219	-2.49451	-5.8259	1.63229
94	1.35425	0.30325	0.1317	1.83399	1.16372	1.75143	0.56043	0.24339	3.06751	1.32342	1.57893	0.45675	0.19836	2.49302	1.25655	1.28102	0.24766	0.10756	1.64101	1.13182	0.67575	0.05637	5.54518	-0.01083	0.51626	0.09704	0.01391	0.01343	1318225.142	-1.76603	1889805.35	1.11817	-1.97472	3.11887	1.2503	3.48742	-2.20807	-5.50803	1.39805
95	1.67128	0.51359	0.22305	2.79318	1.29278	1.90489	0.64442	0.27987	3.62861	1.38018	1.37951	0.32173	0.13972	1.90305	1.17453	1.33701	0.29044	0.12613	1.7876	1.15629	0.47816	0.16524	13.62137	-0.33334	0.74797	0.3963	0.04421	0.07517	1324502.561	-1.75643	1972562.664	1.28355	-2.25446	3.08504	1.64749	3.95979	-2.8937	-5.41864	2.11463
96	1.15502	0.14412	0.06259	1.33407	1.07472	1.61304	0.47812	0.20765	2.6019	1.27006	1.16805	0.15534	0.06746	1.36434	1.08076	1.28405	0.25002	0.10858	1.64878	1.13316	0.13534	0.05278	15.00767	-0.66706	0.55691	0.18076	0.01937	0.02182	1300325.319	-1.79342	1974632.749	1.28768	-2.30936	3.21636	1.65813	4.14166	-2.97373	-5.7683	2.13515
97	1.45793	0.37702	0.16374	2.12556	1.20745	1.74523	0.55689	0.24185	3.04583	1.32107	1.17674	0.16275	0.07068	1.38472	1.08478	1.31325	0.2725	0.11835	1.72463	1.14597	0.4254	0.07433	13.62137	-0.79944	0.60976	0.23349	0.02086	0.03626	1297938.402	-1.79707	1947038.294	1.23254	-2.21497	3.22948	1.51916	3.98046	-2.73004	-5.80361	1.87242
98	1.18095	0.16632	0.07223	1.39464	1.08672	1.56023	0.44483	0.19319	2.43432	1.24909	1.1252	0.11796	0.05123	1.26608	1.06075	1.16175	0.14993	0.06511	1.34966	1.07785	0.27512	0.03869	3.29584	-0.16133	0.62602	0.22968	0.0149	0.03197	1322163.749	-1.76001	1944964.091	1.2284	-2.16198	3.09762	1.50896	3.8051	-2.65577	-5.45183	1.85359
99	1.9546	0.67019	0.29106	3.82046	1.39807	1.99765	0.69197	0.30052	3.99061	1.41338	2.09862	0.74128	0.32193	4.40421	1.44866	1.34119	0.29356	0.12749	1.79879	1.1581	0.62138	0.17055	19.77502	-0.09554	0.70325	0.37836	0.03577	0.06136	1302713.408	-1.78977	2002240.754	1.34285	-2.4034	3.20327	1.80326	4.30152	-3.22741	-5.73311	2.42151
100	1.22654	0.2042	0.08868	1.5044	1.10749	1.93103	0.65805	0.28579	3.72888	1.38962	1.51491	0.41536	0.18039	2.29495	1.23082	1.30696	0.2677	0.11626	1.70814	1.14322	0.68077	0.10053	3.29584	-0.00021	0.63821	0.22452	0.01987	0.03495	1326037.232	-1.75408	2000174.791	1.33873	-2.34823	3.07679	1.79219	4.11898	-3.14364	-5.39694	2.39925
101	2.47689	0.907	0.39391	6.13498	1.57381	1.32256	0.27957	0.12142	1.74916	1.15003	1.52707	0.42335	0.18386	2.33194	1.23575	1.12145	0.11462	0.04978	1.25765	1.05899	0.32706	0.06453	0	0	0.65447	0.0299	0.00845	0.0065	1347961.852	-1.72053	2249388.338	1.83674	-3.16017	2.96023	3.37362	5.43717	-5.80442	-5.09316	6.19647
102	2.61824	0.9625	0.41801	6.85518	1.6181	1.31709	0.27542	0.11962	1.73473	1.14765	1.64397	0.49711	0.21589	2.70264	1.28217	1.273	0.24138	0.10483	1.62053	1.12827	0.3391	0.03556	1.38629	0	0.67073	0.03642	0.00497	0.0103	1324267.12	-1.75679	2251417.109	1.8408	-3.23389	3.0863	3.38853	5.68125	-5.95293	-5.42198	6.23759
103	1.32891	0.28436	0.1235	1.766	1.15278	1.27344	0.24172	0.10498	1.62165	1.12847	2.18333	0.78085	0.33912	4.76693	1.47761	1.29481	0.25836	0.11221	1.67653	1.1379	0.62509	0.05717	3.29584	-0.00486	0.62195	0.02066	0.00745	0.0073	1345781.607	-1.72387	2221722.965	1.78146	-3.07099	2.97172	3.17359	5.29399	-5.47084	-5.12284	5.65361
104	2.258	0.81448	0.35372	5.09856	1.50266	1.32293	0.27985	0.12154	1.75014	1.15019	1.34869	0.29913	0.12991	1.81896	1.16133	1.23966	0.21484	0.0933	1.53676	1.1134	0.36412	0.06975	1.38629	0	0.69919	0.04431	0.01043	0.00783	1326669.665	-1.75311	2279192.275	1.8963	-3.32443	3.0734	3.59596	5.82809	-6.30411	-5.38801	6.81901
105	3.9575	1.37561	0.59742	15.66181	1.98935	1.35419	0.3032	0.13168	1.83383	1.1637	2.20988	0.79294	0.34437	4.88357	1.48657	1.42855	0.35666	0.1549	2.04076	1.19522	0.35375	0.09061	5.54518	-0.58527	0.73984	0.12367	0.01937	0.00689	1350299.287	-1.71695	2277167.649	1.89225	-3.24891	2.94793	3.58063	5.57824	-6.14777	-5.06146	6.77546
106	1.08202	0.07883	0.03424	1.17077	1.0402	1.60993	0.47619	0.20681	2.59187	1.26883	1.94381	0.66465	0.28865	3.7784	1.39421	1.20822	0.18915	0.08215	1.4598	1.09919	1.14219	0.08015	2.77259	-0.00674	0.45122	0.13319	0.01689	0.02686	1350919.086	-1.71601	1693106.963	0.7251	-1.24427	2.94468	0.52576	2.13517	-0.90222	-5.05308	0.38123
107	1.00223	0.00223	0.00097	1.00446	1.00111	1.41451	0.34678	0.15061	2.00084	1.18933	1.72254	0.5438	0.23617	2.96714	1.31246	1.24668	0.22048	0.09575	1.55421	1.11655	0.50786	0.01871	13.62137	-0.69262	0.43902	0.0598	0.00546	0.01779	1354954.028	-1.70983	1748028.915	0.83485	-1.42745	2.92352	0.69697	2.4407	-1.19171	-4.99873	0.58187
108	1.01198	0.01191	0.00517	1.0241	1.00597	1.36367	0.31018	0.13471	1.8596	1.16776	1.67724	0.51715	0.2246	2.81313	1.29508	1.03873	0.038	0.0165	1.07896	1.01918	0.73891	0.03515	12.13685	0	0.41057	0.05898	0.00795	0.01207	1330385.347	-1.74743	1750046.26	0.83888	-1.46588	3.0535	0.70372	2.56152	-1.2297	-5.33576	0.59034
109	1.00074	0.00074	0.00032	1.00148	1.00037	1.60838	0.47523	0.20639	2.58689	1.26822	1.87753	0.62996	0.27359	3.52512	1.37023	1.01994	0.01974	0.00857	1.04028	1.00992	0.44795	0.05581	10.75056	-0.24572	0.40244	0.11226	0.01341	0.01525	1328101.972	-1.75092	1722531.951	0.7839	-1.37254	3.06572	0.6145	2.40321	-1.07593	-5.36783	0.4817
110	1	0	0	1	1	1.55589	0.44205	0.19198	2.42079	1.24735	1.49677	0.40331	0.17516	2.24032	1.22343	1.08202	0.07883	0.03424	1.17077	1.0402	0.26866	0.04397	5.54518	-0.61911	0.45935	0.1446	0.0149	0.02441	1352718.618	-1.71325	1720510.667	0.77986	-1.33609	2.93523	0.60818	2.28907	-1.04196	-5.02879	0.47429
111	1.15273	0.14213	0.06173	1.32879	1.07365	1.2522	0.2249	0.09767	1.568	1.11902	1.45778	0.37691	0.16369	2.12512	1.20739	1.22252	0.20091	0.08726	1.49456	1.10568	0.40817	0.01868	13.62137	-0.46754	0.45528	0.05001	0.00497	0.00355	1359427.11	-1.70299	1803093.261	0.94489	-1.60913	2.90016	0.89281	2.74033	-1.52045	-4.93894	0.84361
112	1.53684	0.42973	0.18663	2.36188	1.23969	1.29689	0.25997	0.1129	1.68192	1.13881	1.52108	0.41942	0.18215	2.31368	1.23332	1.52548	0.42231	0.18341	2.32709	1.2351	0.88223	0.03378	13.62137	-0.69169	0.43089	0.02718	0.00795	0.0021	1334954.407	-1.74043	1805102.725	0.9489	-1.6515	3.02911	0.90042	2.87433	-1.56712	-5.27197	0.85441
113	1.2716	0.24028	0.10435	1.61697	1.12765	1.4651	0.38192	0.16587	2.14652	1.21041	1.87925	0.63087	0.27398	3.53158	1.37086	1.50988	0.41203	0.17894	2.27974	1.22877	0.96799	0.02657	10.75056	-0.08425	0.41057	0.02365	0.00646	0.00662	1332669.476	-1.74393	1777569.668	0.89388	-1.55887	3.04129	0.79903	2.71856	-1.39345	-5.3038	0.71424
114	1.71665	0.54037	0.23468	2.94689	1.31021	1.25337	0.22584	0.09808	1.57094	1.11954	1.73556	0.55133	0.23944	3.01217	1.31741	1.31306	0.27236	0.11828	1.72413	1.14589	0.3042	0.015	8.04719	-0.61716	0.42683	0.01495	0.00497	0.00523	1357190.177	-1.70641	1775556.263	0.88986	-1.51846	2.91183	0.79185	2.59112	-1.35122	-4.96878	0.70463
115	1.79677	0.58599	0.25449	3.22838	1.34044	1.89786	0.64073	0.27826	3.60187	1.37763	1.61951	0.48212	0.20938	2.62281	1.2726	1.43792	0.3632	0.15773	2.06761	1.19913	0.35303	0.10549	21.16132	-0.69084	0.70325	0.38244	0.04074	0.05541	1363903.506	-1.69614	1858198.415	1.05501	-1.78944	2.87688	1.11304	3.03513	-1.88787	-4.87959	1.17427
116	1.67695	0.51698	0.22452	2.81216	1.29497	1.67486	0.51573	0.22398	2.80516	1.29416	1.57646	0.45518	0.19768	2.48523	1.25557	1.26705	0.23669	0.10279	1.60542	1.12563	0.85928	0.10559	19.77502	0	0.61789	0.25061	0.02832	0.03799	1339526.852	-1.73344	1860199.992	1.05901	-1.83572	3.00481	1.1215	3.18211	-1.94404	-5.20864	1.18767
117	1.14065	0.1316	0.05715	1.30108	1.06801	1.37431	0.31795	0.13808	1.88873	1.17231	2.15539	0.76797	0.33353	4.64571	1.46812	1.41078	0.34414	0.14946	1.9903	1.18776	0.66355	0.03174	13.62137	0	0.47967	0.09459	0.00845	0.00663	1337240.183	-1.73694	1832645.982	1.00394	-1.74379	3.01695	1.0079	3.02885	-1.75067	-5.24025	1.01188
118	1.07868	0.07574	0.03289	1.16355	1.0386	1.46075	0.37895	0.16458	2.13379	1.20861	1.58531	0.46078	0.20011	2.51321	1.25909	1.17402	0.16043	0.06968	1.37832	1.08352	0.45086	0.05179	23.02585	-0.13292	0.53659	0.15086	0.01441	0.02031	1361664.872	-1.69956	1830640.46	0.99994	-1.69946	2.88851	0.99987	2.88833	-1.69935	-4.90921	0.99981
119	1.89495	0.63919	0.2776	3.59084	1.37657	2.13462	0.75829	0.32932	4.5566	1.46103	1.77979	0.5765	0.25037	3.16765	1.33409	1.49163	0.39987	0.17366	2.22496	1.22132	0.60303	0.21106	10.75056	-0.52199	0.78862	0.43979	0.0467	0.08758	1367892.779	-1.69003	1913348.818	1.16522	-1.96926	2.85621	1.35773	3.32811	-2.29461	-4.82709	1.58205
120	1.99276	0.68952	0.29945	3.97109	1.41165	1.66411	0.50929	0.22118	2.76926	1.29	1.40694	0.34142	0.14828	1.97948	1.18615	1.27432	0.24241	0.10528	1.62389	1.12886	0.35995	0.07244	5.54518	-0.6201	0.63415	0.19842	0.02583	0.03	1344103.051	-1.72644	1915342.502	1.1692	-2.01855	2.98058	1.36703	3.4849	-2.36009	-5.14578	1.59833
121	1.42941	0.35726	0.15516	2.04321	1.19558	1.77577	0.57423	0.24939	3.15336	1.33258	1.39939	0.33604	0.14594	1.95829	1.18296	1.22146	0.20005	0.08688	1.49196	1.1052	0.4627	0.06934	5.54518	0	0.60976	0.26801	0.02385	0.04147	1341814.459	-1.72994	1887765.313	1.11409	-1.92731	2.99268	1.2412	3.33412	-2.1472	-5.17715	1.38281
122	1.38358	0.32467	0.141	1.91429	1.17626	2.07783	0.73132	0.31761	4.31738	1.44147	1.6644	0.50946	0.22126	2.77023	1.29012	1.52213	0.42011	0.18245	2.31688	1.23375	0.28841	0.13858	12.13685	-0.68125	0.77642	0.38244	0.05117	0.07337	1366143.06	-1.69271	1885767.682	1.1101	-1.87908	2.86527	1.23232	3.18074	-2.08597	-4.85007	1.368
123	2.36626	0.86131	0.37406	5.59919	1.53827	1.94938	0.66751	0.2899	3.80008	1.3962	1.30186	0.26379	0.11456	1.69484	1.14099	1.27198	0.24057	0.10448	1.61793	1.12782	0.46486	0.12092	5.54518	-0.00025	0.67073	0.30389	0.03229	0.0404	1348144.268	-1.72025	1970534.727	1.27949	-2.20105	2.95927	1.63711	3.78636	-2.81623	-5.09068	2.09467
124	1.56649	0.44884	0.19493	2.45389	1.25159	1.64629	0.49852	0.21651	2.71027	1.28308	1.14485	0.13527	0.05875	1.31068	1.06998	1.26266	0.23322	0.10129	1.59431	1.12368	0.40178	0.11357	10.75056	0	0.6626	0.28269	0.02931	0.04119	1346392.674	-1.72293	1942932.119	1.22433	-2.10945	2.96849	1.499	3.63443	-2.58267	-5.11451	1.83527
125	2.51712	0.92312	0.4009	6.33589	1.58654	1.86963	0.62574	0.27176	3.49552	1.36734	1.62858	0.48771	0.21181	2.65227	1.27616	1.34301	0.29491	0.12808	1.80368	1.15888	0.6489	0.11981	5.54518	-0.00111	0.66667	0.25442	0.02683	0.03978	1368009.062	-1.68986	1941177.692	1.22083	-2.06302	2.85561	1.49042	3.48621	-2.5186	-4.82557	1.81955
126	1.82793	0.60318	0.26196	3.34133	1.35201	1.66341	0.50887	0.221	2.76693	1.28973	1.91765	0.6511	0.28277	3.67738	1.38479	1.25218	0.22489	0.09767	1.56795	1.11901	0.59904	0.14726	10.75056	-0.09861	0.81301	0.215	0.03875	0.03454	1395361.747	-1.648	2245454.721	1.82888	-3.014	2.71591	3.34481	4.96707	-5.51225	-4.47582	6.11725
127	1.3019	0.26382	0.11458	1.69494	1.14101	1.34757	0.2983	0.12955	1.81594	1.16085	1.44934	0.37111	0.16117	2.10059	1.20389	1.21639	0.19589	0.08507	1.4796	1.1029	0.44904	0.08073	3.29584	-0.2589	0.64634	0.0473	0.01341	0.00383	1371660.085	-1.68427	2247400.873	1.83277	-3.08688	2.83676	3.35905	5.19913	-5.65754	-4.77787	6.15636
128	2.39307	0.87258	0.37896	5.72678	1.54696	1.45296	0.3736	0.16225	2.11109	1.20539	1.6063	0.47393	0.20583	2.5802	1.2674	1.40602	0.34076	0.14799	1.97689	1.18576	0.8639	0.06883	1.38629	-0.05513	0.61789	0.01413	0.00994	0.00546	1369466.696	-1.68762	2221943.297	1.7819	-3.00717	2.84808	3.17516	5.07498	-5.35847	-4.80649	5.6578
129	1.5494	0.43787	0.19016	2.40064	1.24475	1.48457	0.39513	0.1716	2.20395	1.21843	1.55141	0.43916	0.19073	2.40687	1.24556	1.33038	0.28546	0.12398	1.76991	1.15342	0.96639	0.13375	3.29584	-0.53516	0.7439	0.16119	0.03527	0.0158	1393305.085	-1.65115	2217686.727	1.77339	-2.92813	2.72629	3.14492	4.83478	-5.19272	-4.50151	5.57717
130	2.29029	0.82868	0.35989	5.24543	1.51337	1.41129	0.3445	0.14962	1.99174	1.18798	1.59886	0.46929	0.20381	2.55635	1.26446	1.3037	0.26521	0.11518	1.69963	1.1418	0.3743	0.08437	5.54518	-0.55262	0.71951	0.13672	0.02235	0.01144	1373597.073	-1.6813	2274985.223	1.88789	-3.17412	2.82679	3.56414	5.33667	-5.99241	-4.75269	6.72872
131	3.04823	1.11456	0.48405	9.29171	1.74592	1.74633	0.55752	0.24213	3.04967	1.32149	2.65297	0.97568	0.42373	7.03825	1.62879	1.97094	0.67851	0.29467	3.8846	1.4039	2.36903	0.04988	23.05485	-0.67258	0.46341	0.07529	0.01292	0.01156	1399823.497	-1.64117	1689079.527	0.71705	-1.1768	2.69345	0.51416	1.93133	-0.84382	-4.42042	0.36868
132	1.50932	0.41166	0.17878	2.27805	1.22854	1.46112	0.3792	0.16469	2.13487	1.20877	2.11267	0.74795	0.32483	4.46337	1.4535	1.26577	0.23568	0.10235	1.60217	1.12506	1.64085	0.01843	14.97866	-0.05531	0.42683	0.08997	0.00546	0.01075	1375352.595	-1.67862	1691018.748	0.72092	-1.21016	2.81776	0.51973	2.03139	-0.87243	-4.72994	0.37469
133	1.15071	0.14038	0.06097	1.32413	1.07271	1.5342	0.42801	0.18588	2.35377	1.23863	1.59318	0.46573	0.20226	2.53822	1.26221	1.34258	0.29459	0.12794	1.80252	1.1587	0.74226	0.10413	16.63553	-0.27031	0.62602	0.26121	0.0308	0.02949	1404101.754	-1.63463	1744122.721	0.82704	-1.35191	2.67201	0.684	2.20987	-1.11809	-4.36774	0.5657
134	1.488	0.39743	0.1726	2.21414	1.21984	1.30973	0.26982	0.11718	1.71539	1.14443	1.91247	0.6484	0.28159	3.65754	1.38292	1.39439	0.33246	0.14438	1.94432	1.18084	0.57929	0.05515	13.62137	-0.5134	0.44715	0.05518	0.01192	0.01178	1379526.189	-1.67223	1746054.4	0.8309	-1.38946	2.79636	0.6904	2.32351	-1.15451	-4.67616	0.57366
135	2.10861	0.74603	0.324	4.44624	1.45211	1.46719	0.38335	0.16649	2.15265	1.21128	1.93856	0.66195	0.28748	3.75801	1.39232	1.27726	0.24472	0.10628	1.63139	1.13016	0.82637	0.06052	5.54518	-0.0238	0.46748	0.11307	0.01391	0.02244	1377338.75	-1.67558	1718532.297	0.77591	-1.30009	2.80757	0.60203	2.1784	-1.00875	-4.7043	0.46712
136	1.66803	0.51164	0.2222	2.78232	1.29152	1.31905	0.27691	0.12026	1.73989	1.1485	1.79538	0.58522	0.25416	3.22339	1.33992	1.88998	0.63657	0.27646	3.57202	1.37477	1.11203	0.02754	23.02585	-0.6912	0.45935	0.03099	0.00497	0.00698	1401962.293	-1.6379	1716596.847	0.77204	-1.26452	2.68272	0.59604	2.07116	-0.97626	-4.39403	0.46017
137	1.12285	0.11587	0.05032	1.26079	1.05965	1.63296	0.49039	0.21298	2.66656	1.27787	1.50352	0.40781	0.17711	2.26057	1.22618	1.20488	0.18638	0.08094	1.45174	1.09767	0.4742	0.08334	8.04719	0	0.64634	0.21392	0.02683	0.03545	1408382.84	-1.62808	1799202.326	0.93711	-1.52569	2.65063	0.87818	2.48394	-1.42974	-4.31544	0.82295
138	1.11834	0.11185	0.04857	1.25068	1.05752	1.37998	0.32207	0.13987	1.90434	1.17473	1.48245	0.3937	0.17098	2.19766	1.21756	1.24027	0.21533	0.09352	1.53827	1.11367	0.30353	0.01521	13.62137	0	0.48374	0.08236	0.00447	0.00485	1383903.279	-1.66553	1801126.459	0.94096	-1.5672	2.77401	0.8854	2.61022	-1.47467	-4.6202	0.83312
139	1.18128	0.1666	0.07235	1.39542	1.08687	1.40431	0.33955	0.14746	1.97209	1.18504	1.92649	0.6557	0.28477	3.71136	1.38798	1.25265	0.22526	0.09783	1.56913	1.11922	0.6026	0.03155	16.63553	-0.67043	0.5	0.09649	0.00944	0.0097	1381714.35	-1.66888	1773585.604	0.88592	-1.4785	2.78517	0.78486	2.46744	-1.30983	-4.64813	0.69532
140	1.37948	0.32171	0.13972	1.90297	1.17451	1.86117	0.62121	0.26979	3.46395	1.36425	1.48311	0.39414	0.17117	2.19962	1.21783	1.36695	0.31258	0.13575	1.86855	1.16917	0.43835	0.11665	5.54518	0	0.69512	0.37021	0.03825	0.05745	1406241.922	-1.63135	1771657.697	0.88207	-1.43896	2.66131	0.77804	2.34746	-1.26927	-4.34154	0.68629
141	1.10279	0.09784	0.04249	1.21615	1.05014	1.81618	0.59674	0.25916	3.29851	1.34766	1.12783	0.1203	0.05224	1.272	1.06199	1.27618	0.24387	0.10591	1.62864	1.12968	0.4796	0.10063	13.62137	-0.4257	0.68699	0.2604	0.02732	0.04584	1412473.42	-1.62182	1854322.752	1.04726	-1.69847	2.63029	1.09676	2.75461	-1.77874	-4.26585	1.14859
142	1.28166	0.24816	0.10777	1.64265	1.1321	1.97749	0.68183	0.29611	3.91047	1.40623	1.63168	0.48961	0.21263	2.66238	1.27737	1.36268	0.30945	0.13439	1.8569	1.16734	0.41102	0.13333	19.77502	-0.43381	0.79268	0.39467	0.05067	0.06668	1388283.613	-1.65883	1856239.333	1.05109	-1.74359	2.75172	1.10479	2.89231	-1.83267	-4.56465	1.16124
143	1.05911	0.05743	0.02494	1.12171	1.02913	1.50966	0.41188	0.17888	2.27907	1.22868	1.28803	0.25311	0.10993	1.65902	1.13491	1.22613	0.20386	0.08854	1.50339	1.10731	0.33464	0.05947	19.77502	0	0.59756	0.21555	0.01888	0.02703	1386093.019	-1.66218	1828677.518	0.99601	-1.65556	2.76286	0.99204	2.75184	-1.64896	-4.59237	0.98809
144	1.13584	0.12737	0.05532	1.29013	1.06576	1.7268	0.54627	0.23724	2.98184	1.31408	1.45314	0.37373	0.16231	2.11162	1.20546	1.31394	0.27303	0.11858	1.72644	1.14627	0.28674	0.07052	23.02585	-0.44155	0.63821	0.23865	0.02385	0.03111	1410524.551	-1.6248	1826757.16	0.99218	-1.61209	2.63997	0.98441	2.61932	-1.59948	-4.28943	0.97671
145	1.25222	0.22492	0.09768	1.56805	1.11903	1.68022	0.51892	0.22537	2.82314	1.29623	1.18351	0.16848	0.07317	1.4007	1.08789	1.38736	0.3274	0.14219	1.92477	1.17786	0.70263	0.12258	5.54518	0	0.69919	0.28513	0.0313	0.04897	1390475.106	-1.65548	1883812.462	1.10619	-1.83128	2.74061	1.22366	3.03164	-2.02575	-4.53702	1.35361
146	1.08314	0.07986	0.03468	1.17319	1.04074	1.5641	0.44731	0.19426	2.44641	1.25064	1.25796	0.22949	0.09967	1.58246	1.12159	1.14128	0.13215	0.05739	1.30252	1.06831	0.51005	0.10825	10.75056	-0.00878	0.6748	0.1283	0.02931	0.00919	1438458.779	-1.58206	2186153.765	1.71038	-2.70591	2.5029	2.92539	4.2809	-4.62813	-3.95973	5.00352
147	1.62276	0.48413	0.21025	2.63335	1.27388	1.41929	0.35016	0.15207	2.01438	1.19134	1.26759	0.23712	0.10298	1.60678	1.12587	1.34459	0.29609	0.12859	1.80792	1.15956	0.65354	0.09221	3.29584	-0.01132	0.60569	0.02963	0.01888	0.0064	1414831.37	-1.61821	2188024.884	1.71412	-2.7738	2.6186	2.93819	4.48859	-4.75461	-4.23745	5.03641
148	1.2805	0.24725	0.10738	1.63968	1.13159	1.46894	0.38454	0.167	2.15778	1.212	1.42277	0.35261	0.15313	2.02427	1.1928	1.16866	0.15586	0.06769	1.36577	1.08105	0.25049	0.09323	12.13685	-0.45788	0.71138	0.08943	0.0303	0.01231	1442501.179	-1.57587	2241686.376	1.82135	-2.87021	2.48337	3.31732	4.52308	-5.22766	-3.91346	6.042
149	1.35053	0.3005	0.1305	1.82393	1.16212	1.60513	0.4732	0.20551	2.57644	1.26694	1.6605	0.50712	0.22024	2.75726	1.2886	1.10779	0.10237	0.04446	1.2272	1.05252	0.51811	0.04659	5.54518	-0.6296	0.80488	0.25279	0.0154	0.02641	1419066.764	-1.61173	2243549.887	1.82507	-2.94153	2.59767	3.3309	4.74094	-5.3685	-4.18674	6.07914
150	1.27816	0.24542	0.10659	1.63369	1.13056	1.419	0.34995	0.15198	2.01356	1.19122	1.32058	0.27807	0.12076	1.74393	1.14916	1.23283	0.20931	0.0909	1.51987	1.11033	0.71249	0.09093	8.04719	-0.56256	0.73984	0.19543	0.02335	0.01566	1416859.478	-1.61511	2215778.003	1.76958	-2.85805	2.60857	3.1314	4.61606	-5.05755	-4.21311	5.54126
151	1.26547	0.23544	0.10225	1.60141	1.12493	1.45962	0.37818	0.16424	2.13049	1.20815	1.55618	0.44223	0.19206	2.4217	1.24747	1.22124	0.19987	0.0868	1.49143	1.1051	0.37782	0.10721	5.54518	-0.66937	0.73171	0.18021	0.03279	0.0134	1440616.194	-1.57875	2213910.687	1.76585	-2.78784	2.49247	3.11821	4.40131	-4.92289	-3.93499	5.50627
152	1.42389	0.35339	0.15348	2.02746	1.19327	1.69041	0.52497	0.22799	2.85749	1.30016	1.69362	0.52687	0.22882	2.86835	1.30139	1.23336	0.20974	0.09109	1.52118	1.11057	0.61461	0.07535	8.04719	-0.00258	0.46748	0.0685	0.0154	0.00836	1445643.038	-1.57106	1630304.387	0.59959	-0.942	2.46824	0.35951	1.47994	-0.56482	-3.87776	0.21556
153	1.28859	0.25355	0.11011	1.66046	1.13516	1.8722	0.62711	0.27235	3.50513	1.36828	1.45746	0.3767	0.1636	2.12419	1.20725	1.34808	0.29868	0.12972	1.81732	1.16107	0.32222	0.09219	1.38629	-1.09428	0.65041	0.33678	0.03279	0.04421	1449176.464	-1.56566	1685330.118	0.70956	-1.11092	2.45128	0.50347	1.73932	-0.78826	-3.83786	0.35724
154	1.10841	0.10293	0.0447	1.22857	1.05281	1.66512	0.5099	0.22145	2.77262	1.2904	1.39212	0.33083	0.14368	1.938	1.17988	1.28517	0.25089	0.10896	1.65166	1.13365	0.44522	0.06652	23.02585	0	0.53659	0.15684	0.01987	0.01544	1424498.346	-1.60342	1687183.316	0.71326	-1.14365	2.57095	0.50874	1.83375	-0.81572	-4.1223	0.36286
155	2.00581	0.69605	0.30229	4.02327	1.41627	1.6624	0.50826	0.22074	2.76357	1.28934	1.69402	0.5271	0.22892	2.8697	1.30155	1.25435	0.22662	0.09842	1.57339	1.11998	0.928	0.07789	24.41215	-0.0228	0.4878	0.09486	0.01739	0.01565	1422623.198	-1.60629	1659670.319	0.65828	-1.05738	2.58016	0.43333	1.69846	-0.69605	-4.14447	0.28525
156	1.06641	0.0643	0.02792	1.13723	1.03267	1.71119	0.53719	0.2333	2.92817	1.30812	1.32916	0.28455	0.12358	1.76667	1.15289	1.29389	0.25765	0.1119	1.67415	1.13749	0.35128	0.09133	8.04719	-0.66774	0.56911	0.1813	0.02683	0.02311	1447134.208	-1.56878	1657813.52	0.65457	-1.02687	2.46107	0.42846	1.61094	-0.67216	-3.86089	0.28046
157	1.13894	0.1301	0.0565	1.29718	1.06721	1.77788	0.57542	0.2499	3.16086	1.33337	1.34411	0.29573	0.12843	1.80663	1.15936	1.23401	0.21027	0.09132	1.52278	1.11086	0.49016	0.10041	15.00767	-0.30104	0.76016	0.46154	0.04074	0.03916	1453262.799	-1.5594	1740387.892	0.81958	-1.27806	2.43174	0.67171	1.99301	-1.04747	-3.79206	0.55052
158	1.18904	0.17315	0.0752	1.41382	1.09043	1.66746	0.5113	0.22206	2.78042	1.2913	1.34186	0.29406	0.12771	1.80059	1.15839	1.16469	0.15245	0.06621	1.3565	1.07921	0.57677	0.10533	15.00767	-0.29812	0.65854	0.30959	0.0308	0.0428	1428680.649	-1.59702	1742233.883	0.82327	-1.31478	2.55047	0.67777	2.09972	-1.08241	-4.07314	0.55799
159	1.08508	0.08165	0.03546	1.1774	1.04167	1.58115	0.45815	0.19897	2.50004	1.25744	1.31026	0.27023	0.11736	1.71678	1.14467	1.27519	0.2431	0.10557	1.62611	1.12924	0.5446	0.08483	13.62137	-0.11707	0.54065	0.13482	0.02186	0.01617	1426589.173	-1.60022	1714704.321	0.76826	-1.22938	2.5607	0.59022	1.96727	-0.94448	-4.09768	0.45344
160	1.26332	0.23374	0.10151	1.59598	1.12398	1.83146	0.60511	0.2628	3.35425	1.35331	1.47632	0.38955	0.16918	2.17952	1.21504	1.40528	0.34024	0.14776	1.97481	1.18545	0.37584	0.12152	3.29584	-0.60765	0.71951	0.35309	0.04521	0.05242	1451219.314	-1.56253	1712854.727	0.76456	-1.19465	2.4415	0.58455	1.86667	-0.91338	-3.81492	0.44692
161	1.15703	0.14586	0.06334	1.33872	1.07565	1.90237	0.6431	0.27929	3.61901	1.37926	1.11373	0.10771	0.04678	1.24039	1.05533	1.28677	0.25214	0.1095	1.65578	1.13436	0.70408	0.09737	3.29584	-0.59788	0.73171	0.3047	0.03428	0.03937	1432420.999	-1.59129	1797320.867	0.93335	-1.48524	2.53222	0.87115	2.36345	-1.38625	-4.02951	0.81309
162	1.23105	0.20787	0.09028	1.51548	1.10953	1.88347	0.63312	0.27496	3.54746	1.3724	1.49316	0.40089	0.17411	2.22953	1.22195	1.34079	0.29326	0.12736	1.79772	1.15792	0.44027	0.09898	3.29584	-0.66174	0.71545	0.33324	0.03229	0.0501	1430772.816	-1.59382	1769772.548	0.8783	-1.39985	2.54025	0.77141	2.23111	-1.22949	-4.04869	0.67753
163	1.28965	0.25437	0.11047	1.6632	1.13563	2.05351	0.71955	0.3125	4.2169	1.43301	1.15	0.13976	0.0607	1.3225	1.07238	1.36838	0.31363	0.13621	1.87246	1.16978	0.72323	0.14148	5.54518	-0.4861	0.82114	0.40038	0.04521	0.05941	1454795.705	-1.55706	1767930.163	0.87462	-1.36183	2.42443	0.76496	2.12045	-1.19109	-3.77498	0.66905
164	1.21074	0.19123	0.08305	1.46589	1.10034	1.97197	0.67903	0.2949	3.88867	1.40427	1.12849	0.12088	0.0525	1.27349	1.0623	1.27918	0.24622	0.10693	1.6363	1.13101	0.60783	0.10675	8.04719	-0.05016	0.72764	0.27317	0.02981	0.04609	1433183.644	-1.59013	1824935.056	0.98854	-1.5719	2.52851	0.9772	2.49952	-1.55388	-4.02065	0.966
165	1.19038	0.17427	0.07569	1.417	1.09105	1.71471	0.53924	0.23419	2.94023	1.30947	1.58653	0.46155	0.20045	2.51708	1.25958	1.27197	0.24057	0.10448	1.61791	1.12782	0.68434	0.07859	8.04719	-0.00395	0.69512	0.12367	0.01739	0.01378	1474539.264	-1.52685	2016250.721	1.37085	-2.09308	2.33126	1.87923	3.19581	-2.8693	-3.55948	2.57615
166	1.04898	0.04782	0.02077	1.10036	1.0242	1.42782	0.35615	0.15467	2.03867	1.19491	1.36594	0.31184	0.13543	1.86579	1.16873	1.17139	0.15819	0.0687	1.37215	1.08231	0.55928	0.07859	5.54518	0	0.69106	0.09704	0.01788	0.01345	1477849.1	-1.52178	2071654.903	1.48157	-2.25462	2.31582	2.19504	3.43105	-3.34038	-3.52418	3.25211
167	1.27403	0.24219	0.10518	1.62315	1.12873	1.92601	0.65545	0.28466	3.70951	1.38781	2.88443	1.05933	0.46006	8.31994	1.69836	1.11295	0.10701	0.04648	1.23866	1.05496	0.45895	0.12851	1.38629	-0.00039	0.7561	0.22207	0.0313	0.02842	1475969.579	-1.52466	2043975.701	1.42626	-2.17455	2.32458	2.0342	3.31545	-3.10147	-3.54419	2.90129
168	1.18733	0.17171	0.07457	1.40975	1.08965	1.384	0.32498	0.14114	1.91546	1.17644	1.34867	0.29912	0.12991	1.81891	1.16132	1.14295	0.13361	0.05803	1.30633	1.06909	0.38563	0.08552	18.02183	-0.63954	0.68699	0.07991	0.0313	0.00658	1481961.314	-1.51549	2127061.442	1.59229	-2.4131	2.29671	2.53539	3.65703	-3.84235	-3.48064	4.03707
169	1.03786	0.03716	0.01614	1.07715	1.01875	1.26044	0.23146	0.10052	1.58871	1.12269	1.16102	0.1493	0.06484	1.34797	1.07751	1.05282	0.05147	0.02235	1.10843	1.02607	0.44055	0.07714	5.54518	-0.6468	0.63821	0.03343	0.02186	0.00395	1458053.144	-1.55207	2128856.819	1.59588	-2.47692	2.40893	2.54683	3.84436	-3.95286	-3.73884	4.06442
170	1.23164	0.20835	0.09048	1.51694	1.10979	1.31603	0.27462	0.11927	1.73193	1.14718	1.18886	0.17299	0.07513	1.41339	1.09035	1.15499	0.14409	0.06258	1.334	1.0747	0.47013	0.06694	8.04719	-0.45903	0.63821	0.02691	0.0159	0.00356	1456171.106	-1.55495	2101148.962	1.54051	-2.39542	2.41788	2.37316	3.72476	-3.69016	-3.75969	3.65588
171	1.22034	0.19913	0.08648	1.48923	1.10469	1.56131	0.44553	0.19349	2.43769	1.24952	1.48101	0.39272	0.17056	2.19339	1.21697	1.12141	0.11459	0.04976	1.25756	1.05897	0.60814	0.10339	8.04719	-0.38349	0.7561	0.1813	0.03229	0.02231	1479904.597	-1.51864	2099349.957	1.53691	-2.33401	2.30626	2.3621	3.54452	-3.58717	-3.50237	3.63034
172	1.50333	0.40768	0.17705	2.26	1.2261	1.54589	0.4356	0.18918	2.38978	1.24334	1.34489	0.29631	0.12869	1.80873	1.15969	1.11713	0.11076	0.0481	1.24798	1.05694	0.26341	0.09229	5.54518	-0.47118	0.7561	0.17505	0.04918	0.01854	1486078.577	-1.50919	2182536.029	1.70315	-2.57037	2.27765	2.90071	3.87918	-4.37772	-3.43741	4.94034
173	1.21005	0.19066	0.0828	1.46422	1.10002	1.43992	0.36459	0.15834	2.07337	1.19997	1.47378	0.38783	0.16843	2.17203	1.21399	1.18945	0.17349	0.07535	1.41479	1.09062	0.25611	0.09311	5.54518	-0.54349	0.68293	0.10818	0.03924	0.00565	1462267.101	-1.54563	2184324.145	1.70672	-2.63795	2.38896	2.9129	4.07728	-4.50225	-3.69243	4.9715
174	1.25412	0.22643	0.09834	1.57282	1.11987	1.40949	0.34323	0.14906	1.98666	1.18722	1.34921	0.29952	0.13008	1.82037	1.16155	1.13954	0.13062	0.05673	1.29855	1.06749	0.4026	0.09271	10.75056	-0.55057	0.65041	0.07475	0.03179	0.00456	1460159.455	-1.54885	2156581.686	1.65128	-2.55759	2.39894	2.72673	3.96132	-4.2233	-3.71559	4.5026
175	1.81028	0.59348	0.25775	3.27711	1.34547	1.54501	0.43503	0.18893	2.38706	1.24298	1.35355	0.30273	0.13147	1.8321	1.16342	1.13499	0.12662	0.05499	1.2882	1.06536	0.42118	0.11162	8.04719	-0.69295	0.7439	0.20767	0.0467	0.01933	1484019.292	-1.51234	2154789.938	1.6477	-2.49189	2.28718	2.71492	3.76858	-4.10588	-3.45899	4.47338
176	1.66233	0.50822	0.22072	2.76334	1.28931	1.53349	0.42755	0.18568	2.35159	1.23834	1.4389	0.36388	0.15803	2.07043	1.19954	1.32088	0.2783	0.12086	1.74472	1.1493	0.1746	0.06721	3.29584	-0.00221	0.77236	0.12531	0.0313	0.01989	1465899.727	-1.54007	2236300.211	1.81059	-2.78843	2.37181	3.27823	4.29436	-5.04869	-3.65274	5.93551
177	1.87419	0.62818	0.27281	3.51259	1.36901	1.61579	0.47982	0.20838	2.61078	1.27114	1.6872	0.52307	0.22717	2.84664	1.29892	1.21158	0.19193	0.08335	1.46793	1.10072	0.38125	0.10574	5.54518	-0.60467	0.77642	0.2555	0.04719	0.02083	1464376.129	-1.5424	2212084.785	1.7622	-2.71801	2.37899	3.10534	4.19225	-4.78966	-3.66935	5.47221
178	1.53597	0.42916	0.18638	2.3592	1.23934	1.51208	0.41349	0.17957	2.28639	1.22967	1.37384	0.31761	0.13794	1.88744	1.17211	1.14119	0.13207	0.05736	1.30231	1.06826	0.11711	0.04918	10.75056	0	0.76016	0.11742	0.02881	0.01664	1488139.21	-1.50604	2210300.303	1.75863	-2.64856	2.26815	3.09278	3.98883	-4.65784	-3.41591	5.43906
179	2.60757	0.95842	0.41624	6.79942	1.6148	2.32238	0.84259	0.36593	5.39345	1.52394	2.98967	1.09516	0.47562	8.93813	1.72907	2.41067	0.8799	0.38214	5.81133	1.55263	0.77469	0.08108	38.3331	-0.23465	0.34553	0.01685	0.01192	0.00521	1483128.006	-1.5137	1461604.809	0.26247	-0.39731	2.2913	0.06889	0.60141	-0.10428	-3.46835	0.01808
180	1.52324	0.42084	0.18277	2.32026	1.2342	1.76077	0.56575	0.2457	3.10031	1.32694	2.0965	0.74027	0.32149	4.39531	1.44793	1.63922	0.49422	0.21464	2.68704	1.28032	0.77351	0.06119	8.84101	-0.64896	0.37398	0.00951	0.01143	0.00772	1486864.231	-1.50799	1488843.08	0.31691	-0.47789	2.27403	0.10043	0.72065	-0.15145	-3.4292	0.03183
181	1.99181	0.68904	0.29925	3.96731	1.41131	1.4755	0.389	0.16894	2.1771	1.2147	2.36056	0.8589	0.37302	5.57224	1.53641	1.31287	0.27222	0.11822	1.72363	1.14581	0.79217	0.08758	3.29584	-0.37544	0.44715	0.05463	0.01838	0.00417	1494149.804	-1.49684	1571529.415	0.48214	-0.72169	2.24053	0.23246	1.08025	-0.34796	-3.35371	0.11208
182	1.80814	0.5923	0.25723	3.26937	1.34467	1.86203	0.62167	0.26999	3.46716	1.36456	1.47425	0.38815	0.16857	2.17341	1.21419	1.29967	0.26211	0.11383	1.68914	1.14003	0.37687	0.08094	5.54518	-0.40541	0.5935	0.22017	0.02782	0.03391	1494650.104	-1.49607	1626713.155	0.59242	-0.8863	2.23824	0.35096	1.32597	-0.52506	-3.34857	0.20791
183	1.13994	0.13098	0.05688	1.29946	1.06768	1.87022	0.62606	0.27189	3.49772	1.36756	1.44442	0.36771	0.15969	2.08635	1.20184	1.27913	0.24618	0.10691	1.63617	1.13099	0.69165	0.15261	8.04719	-0.63281	0.60569	0.26013	0.03875	0.03551	1469869.74	-1.53399	1628487.175	0.59596	-0.9142	2.35313	0.35517	1.40238	-0.54483	-3.60968	0.21167
184	1.25794	0.22948	0.09966	1.58241	1.12158	1.56205	0.446	0.19369	2.44	1.24982	1.56618	0.44864	0.19484	2.45292	1.25147	1.35906	0.30679	0.13324	1.84704	1.16579	0.5841	0.12563	5.54518	-0.54299	0.50813	0.12721	0.02931	0.01493	1492884.95	-1.49878	1599203.997	0.53745	-0.80551	2.24633	0.28885	1.20728	-0.43292	-3.36674	0.15524
185	1.33708	0.29049	0.12616	1.78778	1.15632	1.8662	0.6239	0.27096	3.4827	1.36609	1.58053	0.45776	0.1988	2.49808	1.25719	1.26579	0.2357	0.10236	1.60222	1.12507	0.74955	0.12588	5.54518	-0.27997	0.7561	0.29519	0.04123	0.04304	1498353.295	-1.49041	1681752.789	0.70241	-1.04687	2.22131	0.49338	1.56027	-0.73533	-3.31066	0.34655
186	1.69269	0.52632	0.22858	2.8652	1.30103	2.07535	0.73013	0.31709	4.30708	1.44061	1.10541	0.10022	0.04352	1.22193	1.05138	1.60084	0.47053	0.20435	2.56269	1.26524	0.31759	0.13064	0	-0.67812	0.77236	0.35825	0.05017	0.07003	1473857.774	-1.52789	1683519.941	0.70594	-1.0786	2.33445	0.49835	1.64798	-0.76142	-3.56678	0.3518
187	1.41912	0.35004	0.15202	2.0139	1.19127	1.86109	0.62116	0.26977	3.46366	1.36422	1.43625	0.36204	0.15723	2.06281	1.19844	1.40385	0.33922	0.14732	1.97079	1.18484	0.35171	0.08447	5.54518	-0.11732	0.62602	0.2661	0.0308	0.03416	1471863.486	-1.53094	1655999.825	0.65094	-0.99656	2.34378	0.42373	1.52567	-0.6487	-3.58819	0.27582
188	1.50604	0.40948	0.17784	2.26816	1.22721	2.05644	0.72098	0.31312	4.22895	1.43403	1.48323	0.39422	0.17121	2.19997	1.21788	1.43669	0.36234	0.15736	2.06408	1.19862	0.38074	0.12532	8.04719	-0.62585	0.71545	0.29845	0.04074	0.06122	1496595.889	-1.4931	1654229.238	0.64741	-0.96664	2.22934	0.41913	1.44328	-0.62581	-3.32862	0.27135
189	1.36587	0.31179	0.13541	1.8656	1.1687	1.92407	0.65444	0.28422	3.70205	1.38711	1.14802	0.13804	0.05995	1.31795	1.07146	1.38542	0.326	0.14158	1.91939	1.17704	0.50924	0.08359	3.29584	-0.00011	0.71138	0.29981	0.02534	0.03925	1477164.035	-1.52283	1738584.754	0.81598	-1.24259	2.31901	0.66582	1.89226	-1.01393	-3.53146	0.54329
190	1.58898	0.46309	0.20112	2.52486	1.26055	1.95773	0.67179	0.29175	3.83271	1.39919	1.12637	0.119	0.05168	1.26871	1.06131	1.43682	0.36243	0.1574	2.06445	1.19867	0.42114	0.10669	1.38629	-0.31774	0.76423	0.34031	0.03676	0.0482	1475852.642	-1.52484	1711048.069	0.76095	-1.16032	2.32513	0.57904	1.7693	-0.88295	-3.54544	0.44062
191	1.35773	0.30581	0.13281	1.84343	1.16522	1.58045	0.45771	0.19878	2.49782	1.25716	1.8821	0.63239	0.27464	3.5423	1.3719	1.32987	0.28508	0.12381	1.76855	1.1532	1.07383	0.09	10.75056	-0.01389	0.65447	0.17015	0.01788	0.02995	1499929.866	-1.488	1709336.081	0.75753	-1.1272	2.21413	0.57385	1.67726	-0.85388	-3.29461	0.43471
192	1.28209	0.24849	0.10792	1.64375	1.13229	1.79985	0.5877	0.25524	3.23946	1.34158	1.76047	0.56558	0.24563	3.09925	1.32683	1.21373	0.1937	0.08412	1.47314	1.10169	0.37197	0.06646	10.75056	-0.00022	0.69512	0.17994	0.02782	0.01883	1518332.946	-1.45984	1957519.795	1.25349	-1.82988	2.13112	1.57123	2.67133	-2.29373	-3.11108	1.96951
193	1.5347	0.42833	0.18602	2.3553	1.23883	1.81399	0.59553	0.25863	3.29056	1.34684	2.20415	0.79034	0.34324	4.85828	1.48464	1.20858	0.18945	0.08228	1.46067	1.09935	0.81279	0.06807	10.75056	-0.05943	0.77236	0.23267	0.0313	0.02556	1517803.666	-1.46065	1929751.779	1.198	-1.74985	2.13348	1.43519	2.55591	-2.09631	-3.11626	1.71936
194	1.35764	0.30575	0.13278	1.84319	1.16518	1.4888	0.39797	0.17284	2.21653	1.22016	1.15809	0.14677	0.06374	1.34117	1.07615	1.12262	0.11567	0.05023	1.26028	1.05954	0.1565	0.07884	16.63553	0	0.69512	0.09024	0.02981	0.0161	1521953.29	-1.4543	2012818.076	1.36399	-1.98365	2.11498	1.86047	2.88481	-2.70568	-3.0758	2.53767
195	1.19148	0.1752	0.07609	1.41962	1.09155	1.50364	0.40789	0.17714	2.26093	1.22623	1.44827	0.37037	0.16085	2.09749	1.20344	1.11285	0.10692	0.04644	1.23844	1.05492	0.32493	0.10307	19.77502	0	0.70325	0.11498	0.02732	0.01939	1497845.918	-1.49118	2014543.916	1.36744	-2.03911	2.22363	1.86989	3.04068	-2.78835	-3.31584	2.55697
196	1.28824	0.25328	0.11	1.65956	1.13501	1.7667	0.56911	0.24716	3.12123	1.32917	1.782	0.57774	0.25091	3.17552	1.33492	1.16277	0.15081	0.06549	1.35203	1.07832	0.46804	0.06788	16.63553	-0.00094	0.71951	0.14678	0.02335	0.01746	1496318.527	-1.49352	1986891.158	1.31218	-1.95977	2.23061	1.72182	2.92696	-2.57157	-3.33146	2.25933
197	1.15326	0.14259	0.06193	1.33001	1.0739	1.40495	0.34	0.14766	1.97388	1.18531	1.35643	0.30486	0.1324	1.8399	1.16466	1.06898	0.0667	0.02897	1.14272	1.03391	0.24867	0.07637	8.04719	0	0.67073	0.08698	0.02832	0.01067	1519997.599	-1.45729	1985161.867	1.30872	-1.90719	2.12369	1.71276	2.77932	-2.49599	-3.09483	2.24153
198	1.82258	0.60025	0.26069	3.3218	1.35003	1.47965	0.39181	0.17016	2.18936	1.21641	1.52176	0.41987	0.18235	2.31575	1.2336	1.14018	0.13119	0.05697	1.30001	1.06779	0.20074	0.0745	13.62137	-0.67849	0.73171	0.11063	0.0303	0.01265	1525867.832	-1.44831	2068175.188	1.47461	-2.13569	2.09759	2.17449	3.09314	-3.14932	-3.03795	3.20653
199	1.53348	0.42754	0.18568	2.35156	1.23834	1.65814	0.5057	0.21962	2.74943	1.28769	2.24601	0.80916	0.35141	5.04456	1.49867	1.07861	0.07567	0.03286	1.1634	1.03856	0.40244	0.08644	8.04719	-0.62195	0.79675	0.20468	0.03626	0.02715	1501856.95	-1.48505	2069894.12	1.47805	-2.19497	2.20536	2.18463	3.25964	-3.24428	-3.27507	3.22899
200	1.05148	0.0502	0.0218	1.10561	1.02542	1.59663	0.4679	0.2032	2.54923	1.26358	2.02503	0.70558	0.30643	4.10075	1.42304	1.06254	0.06066	0.02635	1.12899	1.0308	0.13492	0.05802	10.75056	-0.35763	0.71545	0.11307	0.02235	0.01614	1499850.881	-1.48812	2042211.378	1.42273	-2.11719	2.21449	2.02416	3.15062	-3.01218	-3.29542	2.87983
201	1.50442	0.40841	0.17737	2.26328	1.22655	1.71107	0.53712	0.23327	2.92776	1.30808	1.42875	0.3568	0.15496	2.04133	1.1953	1.16563	0.15326	0.06656	1.35869	1.07964	0.20989	0.08442	10.75056	-0.2151	0.7439	0.16445	0.03328	0.02019	1523910.021	-1.4513	2040488.992	1.41929	-2.05981	2.10628	2.01438	2.98941	-2.92347	-3.05684	2.85898
202	1.52549	0.42232	0.18341	2.32712	1.23511	1.77938	0.57626	0.25027	3.16619	1.33393	1.29288	0.25687	0.11156	1.67154	1.13705	1.12107	0.11428	0.04963	1.2568	1.05881	0.31967	0.08667	3.29584	-0.49124	0.84553	0.23512	0.05117	0.0331	1529786.859	-1.44231	2123595.726	1.58536	-2.28659	2.08026	2.51338	3.29796	-3.62507	-3.00037	3.98462
203	1.59216	0.46509	0.20199	2.53497	1.26181	1.51173	0.41325	0.17947	2.28533	1.22952	1.42384	0.35336	0.15346	2.02732	1.19325	1.09772	0.09324	0.04049	1.20499	1.04772	0.31815	0.09117	5.54518	0	0.76016	0.16472	0.04719	0.01623	1505872.576	-1.4789	2125307.742	1.58879	-2.34966	2.18715	2.52424	3.47491	-3.7331	-3.23458	4.01047
204	1.16379	0.15168	0.06587	1.35441	1.07879	1.36423	0.31059	0.13489	1.86112	1.168	1.54018	0.4319	0.18757	2.37215	1.24104	1.06118	0.05938	0.02579	1.1261	1.03014	0.17472	0.06174	5.54518	-0.58614	0.69512	0.07203	0.02484	0.00834	1503864.168	-1.48198	2097592.715	1.5334	-2.27246	2.19625	2.35132	3.36773	-3.4846	-3.25479	3.60551
205	1.9504	0.66803	0.29012	3.80406	1.39657	1.49569	0.40259	0.17484	2.23709	1.22298	1.7778	0.57538	0.24988	3.16057	1.33334	1.13367	0.12546	0.05449	1.28521	1.06474	0.16423	0.06997	19.77502	-0.54557	0.72358	0.08616	0.03179	0.0073	1527826.765	-1.44531	2095877.239	1.52997	-2.21128	2.08892	2.34082	3.19599	-3.3832	-3.01913	3.58139
206	1.15477	0.1439	0.0625	1.33349	1.0746	1.62923	0.48811	0.21198	2.65439	1.27641	1.14718	0.13731	0.05963	1.31602	1.07106	1.0866	0.08305	0.03607	1.1807	1.0424	0.12191	0.06184	16.63553	-0.46373	0.7561	0.15847	0.04173	0.01361	1533710.698	-1.43631	2179084.33	1.69625	-2.43633	2.06297	2.87726	3.49932	-4.13263	-2.96306	4.88056
207	1.25026	0.22335	0.097	1.56315	1.11815	1.64113	0.49539	0.21514	2.69331	1.28107	1.21942	0.19838	0.08615	1.48699	1.10427	1.14806	0.13807	0.05996	1.31804	1.07148	0.12131	0.05654	5.54518	-0.0632	0.72358	0.14841	0.03428	0.01346	1509893.133	-1.47275	2180789.422	1.69966	-2.50317	2.16899	2.88883	3.68654	-4.25453	-3.19438	4.91003
208	1.63659	0.49261	0.21394	2.67843	1.27929	1.48859	0.39783	0.17278	2.2159	1.22008	1.32399	0.28065	0.12188	1.75295	1.15065	1.08947	0.08569	0.03722	1.18694	1.04378	0.16965	0.0741	5.54518	-0.50449	0.74797	0.12395	0.04471	0.0159	1507882.217	-1.47583	2153039.783	1.6442	-2.42656	2.17806	2.70341	3.58118	-3.98976	-3.21445	4.44495
209	1.63773	0.49331	0.21424	2.68216	1.27974	1.68699	0.52295	0.22711	2.84594	1.29884	1.22233	0.20076	0.08719	1.49409	1.10559	1.09647	0.0921	0.04	1.20225	1.04712	0.16454	0.06692	16.63553	-0.40945	0.75203	0.18429	0.03775	0.01545	1531748.156	-1.43931	2151331.228	1.64079	-2.3616	2.07161	2.69219	3.39907	-3.87489	-2.98168	4.41732
210	1.22202	0.20051	0.08708	1.49333	1.10545	1.48672	0.39657	0.17223	2.21034	1.21931	1.22206	0.20054	0.08709	1.49343	1.10547	1.17143	0.15823	0.06872	1.37225	1.08233	0.08335	0.03332	19.77502	-0.25012	0.73171	0.08317	0.01937	0.01542	1511727.092	-1.46994	2208557.246	1.75515	-2.57997	2.16073	3.08054	3.79241	-4.52822	-3.17616	5.4068
211	1.11616	0.10989	0.04773	1.24581	1.05648	1.69572	0.52811	0.22935	2.87547	1.3022	1.1791	0.16475	0.07155	1.39028	1.08586	1.16004	0.14845	0.06447	1.34569	1.07705	0.14905	0.05701	3.29584	-0.16978	0.81301	0.19435	0.04123	0.02368	1535197.606	-1.43403	2204365.418	1.74677	-2.50492	2.05644	3.05121	3.59213	-4.37552	-2.949	5.32976
213	1.54786	0.43687	0.18973	2.39587	1.24413	1.29325	0.25716	0.11168	1.6725	1.13721	1.19373	0.17708	0.07691	1.42499	1.09258	1.13619	0.12768	0.05545	1.29093	1.06592	0.35768	0.11937	5.54518	0	0.38618	0.02147	0.02832	0.006	1533129.35	-1.43719	1458285.073	0.25584	-0.36769	2.06553	0.06545	0.52844	-0.09407	-2.96857	0.01675
214	1.14248	0.1332	0.05785	1.30526	1.06887	1.41601	0.34784	0.15107	2.00508	1.18996	1.89824	0.64093	0.27835	3.60332	1.37777	1.32562	0.28188	0.12242	1.75727	1.15136	0.44417	0.09031	4.68213	-0.54014	0.35772	0.02175	0.01888	0.00739	1508055.335	-1.47556	1459992.274	0.25925	-0.38254	2.17728	0.06721	0.56446	-0.09917	-3.21272	0.01742
216	1.26236	0.23298	0.10118	1.59355	1.12355	1.55011	0.43833	0.19036	2.40284	1.24503	2.11721	0.7501	0.32576	4.48258	1.45506	1.42869	0.35676	0.15494	2.04116	1.19528	0.55092	0.13492	16.29573	-0.72162	0.35772	0.02745	0.02633	0.00686	1531282.002	-1.44002	1430799.541	0.20091	-0.28932	2.07366	0.04037	0.41663	-0.05813	-2.98612	0.00811
217	1.58168	0.45849	0.19912	2.50171	1.25765	1.30622	0.26714	0.11602	1.70621	1.1429	1.29194	0.25614	0.11124	1.66911	1.13664	1.21741	0.19673	0.08544	1.48209	1.10336	0.52763	0.09312	5.54518	-0.70306	0.47154	0.05871	0.0308	0.00665	1536824.829	-1.43154	1513267.774	0.36571	-0.52353	2.04931	0.13375	0.74946	-0.19146	-2.93366	0.04891
218	1.74665	0.5577	0.24221	3.05079	1.32161	1.25959	0.23079	0.10023	1.58657	1.12231	1.97811	0.68214	0.29625	3.91292	1.40645	1.22856	0.20584	0.0894	1.50936	1.1084	0.51038	0.09378	3.29584	-0.67839	0.41463	0.01359	0.02037	0.0082	1511846.65	-1.46976	1514968.449	0.36911	-0.54251	2.1602	0.13624	0.79736	-0.20025	-3.17497	0.05029
219	1.82919	0.60387	0.26226	3.34594	1.35248	1.26762	0.23714	0.10299	1.60686	1.12589	1.31504	0.27387	0.11894	1.72933	1.14675	1.19524	0.17835	0.07746	1.4286	1.09327	0.27531	0.07988	1.38629	-0.6124	0.39431	0.01223	0.01838	0.00845	1509950.847	-1.47266	1487478.245	0.31418	-0.46268	2.16873	0.09871	0.68137	-0.14536	-3.19381	0.03101
220	1.04484	0.04386	0.01905	1.09169	1.02217	1.26996	0.23899	0.10379	1.6128	1.12693	1.44647	0.36913	0.16031	2.09228	1.20269	1.09773	0.09324	0.0405	1.20501	1.04773	0.26813	0.09226	5.54518	-0.12868	0.4187	0.02283	0.02732	0.0075	1534976.948	-1.43437	1485774.306	0.31077	-0.44576	2.05741	0.09658	0.63939	-0.13853	-2.95108	0.03001
221	1.09408	0.08991	0.03905	1.19701	1.04598	1.83014	0.60439	0.26248	3.34941	1.35283	1.42606	0.35492	0.15414	2.03365	1.19418	1.28982	0.2545	0.11053	1.66364	1.1357	0.32487	0.08678	3.29584	-0.73886	0.58943	0.25985	0.03974	0.02632	1540521.59	-1.42588	1568269.554	0.47563	-0.67819	2.03314	0.22622	0.96702	-0.32257	-2.89902	0.1076
222	1.15009	0.13984	0.06073	1.32271	1.07242	1.59928	0.46955	0.20392	2.5577	1.26463	1.41421	0.34657	0.15051	1.99999	1.18921	1.27892	0.24602	0.10684	1.63564	1.13089	0.59575	0.147	10.75056	-0.40991	0.52846	0.15412	0.04123	0.01683	1515639.281	-1.46396	1569963.702	0.47901	-0.70125	2.14317	0.22945	1.02661	-0.33591	-3.13751	0.10991
223	2.11423	0.74869	0.32515	4.46997	1.45404	1.35487	0.30371	0.1319	1.83567	1.16399	1.69483	0.52758	0.22913	2.87245	1.30186	1.32125	0.27858	0.12099	1.7457	1.14946	0.7551	0.12164	13.62137	-0.93179	0.46748	0.07176	0.02931	0.00516	1513742.783	-1.46686	1542463.423	0.42406	-0.62203	2.15168	0.17982	0.91243	-0.26378	-3.15621	0.07626
224	1.16766	0.155	0.06732	1.36343	1.08058	1.53103	0.42594	0.18498	2.34405	1.23735	1.2314	0.20815	0.0904	1.51635	1.10968	1.231	0.20783	0.09026	1.51536	1.1095	0.4908	0.10525	4.68213	-0.08459	0.53252	0.13699	0.04123	0.01601	1538673.031	-1.42871	1540766.011	0.42067	-0.60101	2.04122	0.17696	0.85867	-0.25282	-2.91631	0.07444
225	1.61641	0.48021	0.20855	2.61278	1.27138	1.73772	0.55257	0.23998	3.01967	1.31823	1.42336	0.35302	0.15331	2.02595	1.19305	1.22711	0.20466	0.08888	1.5058	1.10775	0.62999	0.08486	8.04719	-0.24028	0.63008	0.21229	0.02881	0.03593	1544219.921	-1.42022	1623294.716	0.58559	-0.83166	2.01704	0.34291	1.18115	-0.48701	-2.86464	0.2008
226	1.47298	0.38729	0.1682	2.16967	1.21366	1.78323	0.57843	0.25121	3.17991	1.33538	1.51339	0.41435	0.17995	2.29035	1.2302	1.23676	0.2125	0.09229	1.52958	1.1121	0.32595	0.04934	8.04719	-0.50296	0.5813	0.20304	0.01937	0.02492	1519433.522	-1.45815	1624982.334	0.58896	-0.85879	2.12621	0.34687	1.25225	-0.50579	-3.10033	0.20429
227	1.06997	0.06763	0.02937	1.14484	1.03439	1.7794	0.57628	0.25027	3.16626	1.33394	1.36634	0.31214	0.13556	1.86688	1.16891	1.14126	0.13213	0.05738	1.30247	1.0683	0.27895	0.08694	10.75056	-0.45594	0.54065	0.18293	0.03229	0.01959	1517536.181	-1.46105	1597469.826	0.53398	-0.78017	2.13468	0.28513	1.13988	-0.4166	-3.11889	0.15226
228	1.1416	0.13243	0.05751	1.30325	1.06846	2.06651	0.72586	0.31524	4.27046	1.43754	1.45404	0.37435	0.16258	2.11423	1.20584	1.40644	0.34106	0.14812	1.97807	1.18593	0.44316	0.10979	10.75056	-0.30736	0.72358	0.45773	0.04968	0.05602	1542370.541	-1.42305	1595778.943	0.5306	-0.75507	2.02508	0.28154	1.07451	-0.40064	-2.8818	0.14938
229	1.94814	0.66688	0.28962	3.79525	1.39576	2.64811	0.97385	0.42294	7.01249	1.6273	1.85786	0.61943	0.26901	3.45164	1.36303	1.70705	0.53477	0.23225	2.91402	1.30654	0.69157	0.12706	10.75056	-0.23722	0.67886	0.33922	0.03229	0.04791	1521331.341	-1.45525	1652501.767	0.64395	-0.93711	2.11775	0.41468	1.36373	-0.60346	-3.08184	0.26703
230	1.28781	0.25294	0.10985	1.65845	1.13482	1.8115	0.59416	0.25804	3.28153	1.34592	1.38425	0.32516	0.14121	1.91615	1.17654	1.25768	0.22927	0.09957	1.58176	1.12146	0.77471	0.05353	1.38629	-0.10551	0.58537	0.1177	0.0159	0.01551	1545266.133	-1.41862	1650817.415	0.64059	-0.90875	2.01249	0.41035	1.28918	-0.58213	-2.85497	0.26287
231	1.1621	0.15023	0.06524	1.35048	1.07801	1.20765	0.18868	0.08194	1.45842	1.09893	1.25903	0.23034	0.10004	1.58516	1.12207	1.15563	0.14465	0.06282	1.33548	1.075	0.35728	0.0549	3.29584	-0.02593	0.60569	0.01631	0.01937	0.00159	1562745.374	-1.39188	1898923.612	1.13639	-1.58172	1.93732	1.29138	2.20155	-1.79745	-2.69652	1.46752
232	1.43662	0.36229	0.15734	2.06388	1.19859	1.38322	0.32441	0.14089	1.9133	1.1761	2.12532	0.75392	0.32742	4.51699	1.45785	1.23137	0.20813	0.09039	1.51627	1.10967	1.30374	0.05062	24.41215	-0.6677	0.62195	0.04865	0.01639	0.00464	1538839.072	-1.42846	1900578.519	1.1397	-1.62801	2.04049	1.29891	2.32554	-1.85544	-2.91476	1.48036
233	1.28665	0.25204	0.10946	1.65547	1.13431	1.23748	0.21308	0.09254	1.53136	1.11242	1.5093	0.41165	0.17878	2.27799	1.22854	1.18498	0.16973	0.07371	1.40418	1.08857	0.58186	0.05662	13.62137	-0.65855	0.58943	0.01114	0.01937	0.00159	1561096.576	-1.3944	1871313.914	1.08122	-1.50765	1.94435	1.16903	2.10227	-1.63009	-2.71121	1.26397
234	1.32747	0.28327	0.12302	1.76218	1.15216	1.30285	0.26455	0.11489	1.69742	1.14142	1.13684	0.12825	0.0557	1.29241	1.06623	1.14895	0.13885	0.0603	1.32009	1.07189	0.255	0.06772	8.04719	-0.5745	0.65041	0.06388	0.02931	0.00954	1566459.301	-1.38619	1954180.9	1.24681	-1.72833	1.92153	1.55454	2.3958	-2.1549	-2.66362	1.93823
235	1.24551	0.21955	0.09535	1.5513	1.11602	1.41312	0.3458	0.15018	1.99691	1.18875	1.42285	0.35266	0.15316	2.0245	1.19283	1.22877	0.20601	0.08947	1.50988	1.1085	0.29687	0.04961	8.04719	0	0.67886	0.09677	0.01888	0.01283	1542249.649	-1.42324	1955829.248	1.25011	-1.7792	2.02561	1.56277	2.53223	-2.22419	-2.88293	1.95363
236	1.11537	0.10919	0.04742	1.24405	1.05611	1.26783	0.23731	0.10306	1.60739	1.12598	1.74185	0.55495	0.24101	3.03404	1.31979	1.11879	0.11225	0.04875	1.25169	1.05773	0.79402	0.05865	8.04719	-0.84378	0.6626	0.04648	0.01987	0.00852	1540344.08	-1.42615	1928197.381	1.19489	-1.7041	2.03392	1.42776	2.43031	-2.03621	-2.90068	1.70602
237	1.56712	0.44924	0.1951	2.45587	1.25185	1.25759	0.2292	0.09954	1.58153	1.12142	1.21728	0.19662	0.08539	1.48177	1.1033	1.22891	0.20613	0.08952	1.51022	1.10856	0.40878	0.06408	1.38629	-0.23736	0.64634	0.03805	0.02732	0.00634	1564601.901	-1.38904	1926545.753	1.19159	-1.65516	1.92942	1.41988	2.29908	-1.97227	-2.68004	1.69192
238	1.4044	0.33961	0.14749	1.97234	1.18507	1.76429	0.56775	0.24657	3.11272	1.32827	1.6897	0.52455	0.22781	2.85509	1.29988	1.34354	0.29531	0.12825	1.8051	1.15911	0.1229	0.05518	8.04719	-0.30352	0.71545	0.13482	0.02981	0.02065	1570176.876	-1.38051	2009492.477	1.35735	-1.87382	1.9058	1.84239	2.58682	-2.54343	-2.63096	2.50076
239	1.30653	0.26737	0.11612	1.70702	1.14304	1.74019	0.55399	0.2406	3.02826	1.31916	1.28568	0.25129	0.10913	1.65297	1.13388	1.29257	0.25663	0.11145	1.67074	1.13691	0.13664	0.07073	5.54518	0	0.71138	0.15276	0.03279	0.01775	1546063.634	-1.4174	2011134.261	1.36063	-1.92856	2.00903	1.8513	2.73354	-2.62405	-2.84761	2.51893
240	1.54138	0.43268	0.18791	2.37585	1.24152	1.51256	0.4138	0.17971	2.28784	1.22986	1.22106	0.19972	0.08674	1.49099	1.10502	1.18422	0.16908	0.07343	1.40238	1.08822	0.42336	0.10124	10.75056	0	0.7439	0.15194	0.03974	0.03146	1544156.154	-1.42032	1983474.686	1.30535	-1.85402	2.01731	1.70395	2.63331	-2.42015	-2.86524	2.22425
241	1.24334	0.2178	0.09459	1.54589	1.11505	1.63586	0.49217	0.21375	2.67604	1.27901	1.4032	0.33876	0.14712	1.96897	1.18457	1.1837	0.16865	0.07324	1.40115	1.08798	0.30298	0.07513	19.77502	-0.37824	0.76016	0.19788	0.04223	0.03098	1568317.613	-1.38335	1981829.618	1.30207	-1.80121	1.91366	1.69537	2.49171	-2.3453	-2.64726	2.20749
242	1.55982	0.44457	0.19307	2.43304	1.24893	1.65739	0.50524	0.21942	2.74694	1.2874	1.81541	0.59631	0.25897	3.29571	1.34737	1.30866	0.269	0.11683	1.71259	1.14397	0.19909	0.03837	13.62137	-0.44753	0.77642	0.19489	0.02235	0.02458	1573898.405	-1.37481	2064862.899	1.468	-2.01822	1.89011	2.15501	2.77467	-2.96273	-2.59854	3.16354
243	1.51162	0.41318	0.17944	2.285	1.22948	1.5865	0.46153	0.20044	2.51698	1.25956	1.38689	0.32706	0.14204	1.92346	1.17766	1.143	0.13366	0.05805	1.30645	1.06911	0.16355	0.04163	10.75056	-0.68261	0.78049	0.14787	0.02732	0.01849	1549881.675	-1.41156	2066498.113	1.47126	-2.07678	1.9925	2.16461	2.9315	-3.05549	-2.81254	3.18472
244	1.23056	0.20747	0.0901	1.51428	1.10931	1.63586	0.49217	0.21375	2.67604	1.27901	1.23887	0.2142	0.09303	1.5348	1.11305	1.15362	0.1429	0.06206	1.33084	1.07407	0.11262	0.06173	16.63553	-0.07855	0.70732	0.10737	0.0313	0.01336	1547972.128	-1.41448	2038808.546	1.41593	-2.00281	2.00076	2.00486	2.83294	-2.83584	-2.83004	2.83874
245	1.37994	0.32204	0.13986	1.90423	1.17471	1.6948	0.52756	0.22912	2.87235	1.30184	1.42671	0.35537	0.15434	2.0355	1.19445	1.31618	0.27473	0.11932	1.73233	1.14725	0.11244	0.03659	10.75056	-0.16893	0.73577	0.16526	0.02832	0.02104	1572037.127	-1.37766	2037170.046	1.41266	-1.94616	1.89795	1.99559	2.68114	-2.74925	-2.61472	2.81909
246	1.50962	0.41186	0.17887	2.27895	1.22867	1.7747	0.57363	0.24912	3.14956	1.33218	1.26128	0.23213	0.10081	1.59083	1.12307	1.2913	0.25565	0.11103	1.66746	1.13635	0.14423	0.05286	10.75056	-0.62689	0.73171	0.19244	0.03626	0.01482	1577624.196	-1.36911	2120296.764	1.57877	-2.16151	1.87446	2.49252	2.95935	-3.41253	-2.56635	3.93512
247	1.51234	0.41366	0.17965	2.28717	1.22977	1.55693	0.44272	0.19227	2.42403	1.24777	1.25906	0.23037	0.10005	1.58523	1.12208	1.20501	0.18649	0.08099	1.45205	1.09773	0.12579	0.04973	10.75056	-0.61744	0.73171	0.12612	0.03775	0.011	1553704.09	-1.40571	2121925.398	1.58203	-2.22387	1.97603	2.50281	3.12613	-3.51823	-2.77772	3.95951
248	1.58959	0.46348	0.20129	2.5268	1.26079	1.55159	0.43928	0.19078	2.40743	1.24563	1.80595	0.59109	0.25671	3.26146	1.34386	1.15454	0.1437	0.06241	1.33296	1.0745	0.1995	0.04922	5.54518	-0.52668	0.77236	0.13754	0.03676	0.01555	1551792.316	-1.40864	2094203.537	1.52663	-2.15047	1.98426	2.33059	3.02923	-3.28296	-2.7951	3.55795
249	1.92092	0.6528	0.28351	3.68993	1.38597	1.56483	0.44778	0.19447	2.44869	1.25093	1.58801	0.46248	0.20085	2.52178	1.26016	1.33594	0.28964	0.12579	1.78474	1.15583	0.18778	0.05859	8.04719	-0.47431	0.73984	0.12694	0.03825	0.01762	1575760.748	-1.37196	2092571.612	1.52337	-2.09	1.88228	2.32065	2.8674	-3.18384	-2.58241	3.5352
250	1.20539	0.1868	0.08113	1.45297	1.0979	1.8328	0.60584	0.26312	3.35916	1.35381	1.34075	0.29323	0.12735	1.79761	1.15791	1.15189	0.1414	0.06141	1.32685	1.07326	0.07729	0.03942	14.04639	-0.00633	0.73984	0.11742	0.03577	0.0147	1581239.151	-1.36358	2175798.71	1.68968	-2.30402	1.85935	2.85503	3.14171	-3.89306	-2.53537	4.8241
251	1.25077	0.22376	0.09718	1.56443	1.11838	1.86488	0.6232	0.27065	3.47778	1.36561	1.14775	0.1378	0.05985	1.31733	1.07133	1.18841	0.17262	0.07497	1.41232	1.09014	0.09599	0.03303	11.09035	-0.67779	0.79675	0.20223	0.03378	0.02046	1557531.199	-1.39986	2177420.758	1.69293	-2.36985	1.9596	2.866	3.31745	-4.01198	-2.74315	4.85192
252	1.1775	0.16339	0.07096	1.38651	1.08513	1.86647	0.62405	0.27102	3.48371	1.36619	1.15202	0.14152	0.06146	1.32715	1.07332	1.13897	0.13012	0.05651	1.29725	1.06723	0.21413	0.07568	8.04719	-0.20856	0.83333	0.25143	0.06061	0.03007	1555617.037	-1.40278	2149664.277	1.63746	-2.297	1.96781	2.68127	3.2222	-3.76124	-2.76041	4.39047
253	1.2107	0.1912	0.08304	1.46579	1.10032	2.18898	0.78344	0.34024	4.79163	1.47952	1.17823	0.16401	0.07123	1.38823	1.08546	1.2662	0.23602	0.1025	1.60326	1.12526	0.15404	0.05517	11.34303	-0.6781	0.83333	0.22153	0.05464	0.02961	1579488.788	-1.36626	2148038.935	1.63421	-2.23275	1.86666	2.67064	3.05051	-3.64879	-2.55034	4.36439
254	1.27855	0.24573	0.10672	1.63469	1.13073	1.37396	0.3177	0.13797	1.88777	1.17216	1.28645	0.25189	0.10939	1.65495	1.13422	1.16604	0.15361	0.06671	1.35965	1.07983	0.47134	0.13551	6.93147	-0.13496	0.43902	0.07502	0.03378	0.00675	1579783.29	-1.36581	1400021.362	0.13941	-0.1904	1.86543	0.01943	0.26006	-0.02654	-2.54781	0.00271
255	1.90613	0.64508	0.28015	3.63333	1.38063	1.50629	0.40965	0.17791	2.26891	1.22731	2.00202	0.69416	0.30147	4.00808	1.41493	1.23827	0.21372	0.09282	1.53331	1.11278	0.54142	0.14389	2.77259	-0.63177	0.37805	0.03914	0.02583	0.00433	1554964.268	-1.40378	1401647.328	0.14266	-0.20026	1.97061	0.02035	0.28112	-0.02857	-2.76631	0.0029
256	1.0042	0.00419	0.00182	1.00842	1.0021	1.55398	0.44082	0.19145	2.41485	1.24659	1.38101	0.32282	0.1402	1.90719	1.17516	1.28827	0.2533	0.11001	1.65964	1.13502	0.34981	0.09171	3.29584	-1.04273	0.4878	0.13156	0.04024	0.01256	1583286.119	-1.36045	1455001.807	0.24928	-0.33913	1.85082	0.06214	0.46137	-0.08454	-2.51794	0.01549
257	1.00409	0.00408	0.00177	1.0082	1.00204	1.36173	0.30876	0.13409	1.85431	1.16693	1.44744	0.3698	0.1606	2.09508	1.2031	1.25199	0.22473	0.0976	1.56748	1.11892	0.2873	0.10577	5.54518	-0.2444	0.4187	0.04865	0.03577	0.00495	1558206.304	-1.39882	1456621.582	0.25252	-0.35322	1.95671	0.06376	0.4941	-0.08919	-2.73708	0.0161
258	1.23962	0.2148	0.09329	1.53666	1.11338	1.41243	0.34531	0.14997	1.99496	1.18846	1.53665	0.4296	0.18657	2.36129	1.23962	1.22997	0.20699	0.08989	1.51283	1.10904	0.34231	0.15241	8.04719	-0.43409	0.39431	0.03941	0.03726	0.00603	1556406.869	-1.40158	1429132.871	0.19758	-0.27693	1.96442	0.03904	0.38814	-0.05472	-2.75328	0.00771
259	1.00109	0.00109	0.00047	1.00218	1.00054	1.32891	0.28436	0.1235	1.766	1.15278	1.3448	0.29625	0.12866	1.80849	1.15966	1.23521	0.21124	0.09174	1.52574	1.1114	0.27543	0.11469	6.93147	-0.65921	0.45528	0.08426	0.04223	0.00638	1581534.604	-1.36313	1427510	0.19434	-0.26491	1.85811	0.03777	0.36111	-0.05148	-2.53285	0.00734
260	1.54985	0.43816	0.19029	2.40204	1.24493	2.2504	0.81111	0.35226	5.0643	1.50013	1.44594	0.36876	0.16015	2.09074	1.20247	1.24575	0.21974	0.09543	1.55189	1.11613	0.37574	0.05184	1.38629	-0.38747	0.67073	0.29736	0.03179	0.03708	1586426.648	-1.35564	1509997.056	0.35918	-0.48692	1.83776	0.12901	0.66008	-0.17489	-2.49135	0.04634
261	1.36438	0.3107	0.13494	1.86153	1.16807	1.66191	0.50797	0.22061	2.76194	1.28915	1.39097	0.33	0.14332	1.9348	1.17939	1.3001	0.26244	0.11398	1.69026	1.14022	0.42825	0.07853	3.29584	-0.60658	0.56504	0.19815	0.03924	0.02033	1561805.935	-1.39331	1511610.641	0.3624	-0.50494	1.94133	0.13134	0.70354	-0.18299	-2.70488	0.0476
262	1.01501	0.0149	0.00647	1.03025	1.00748	1.37918	0.32149	0.13962	1.90214	1.17438	1.36618	0.31202	0.13551	1.86645	1.16884	1.37082	0.31541	0.13698	1.87915	1.17082	0.38428	0.08411	3.29584	-0.69129	0.47967	0.08562	0.03527	0.00842	1560005.981	-1.39607	1484113.994	0.30746	-0.42923	1.94901	0.09453	0.59923	-0.13197	-2.72095	0.02906
263	1.0145	0.0144	0.00625	1.02921	1.00722	1.80135	0.58854	0.2556	3.24486	1.34214	1.42086	0.35126	0.15255	2.01884	1.192	1.3104	0.27033	0.1174	1.71715	1.14473	0.30565	0.06359	1.38629	-0.26735	0.60163	0.20712	0.03477	0.02123	1585037.87	-1.35777	1482497.314	0.30422	-0.41307	1.84353	0.09255	0.56085	-0.12566	-2.50308	0.02816
264	1.38609	0.32649	0.14179	1.92125	1.17732	2.21249	0.79412	0.34488	4.89511	1.48744	1.60958	0.47597	0.20671	2.59075	1.26869	1.49357	0.40117	0.17423	2.23075	1.22212	0.67909	0.13645	5.54518	-0.72396	0.72764	0.35825	0.05216	0.06944	1563107.772	-1.39132	1566710.028	0.47251	-0.65742	1.93578	0.22327	0.91468	-0.31064	-2.69329	0.1055
265	1.17722	0.16316	0.07086	1.38585	1.085	2.11026	0.74681	0.32434	4.4532	1.45267	1.48249	0.39372	0.17099	2.19778	1.21758	1.30085	0.26302	0.11423	1.69221	1.14055	0.37639	0.05568	5.54518	-0.55987	0.6748	0.26719	0.03825	0.03118	1563550.268	-1.39065	1539112.058	0.41736	-0.5804	1.9339	0.17419	0.80713	-0.24224	-2.68936	0.0727
266	1.26276	0.2333	0.10132	1.59456	1.12373	1.66166	0.50782	0.22054	2.76111	1.28905	1.46256	0.38019	0.16511	2.13908	1.20936	1.28043	0.2472	0.10736	1.6395	1.13156	0.75732	0.06833	10.75056	-0.00161	0.58537	0.18293	0.02385	0.02427	1563172.163	-1.39122	1594414.49	0.52787	-0.73439	1.9355	0.27865	1.0217	-0.38767	-2.69272	0.14709
267	1.04943	0.04825	0.02095	1.1013	1.02442	1.56702	0.44918	0.19507	2.45555	1.25181	2.20954	0.79278	0.3443	4.88207	1.48645	1.28503	0.25078	0.10891	1.6513	1.13359	0.55081	0.08881	13.62137	-0.00265	0.63415	0.13156	0.04521	0.01419	1607847.688	-1.32286	1840520.803	1.01968	-1.3489	1.74997	1.03975	1.78441	-1.37545	-2.31497	1.06021
268	1.57129	0.4519	0.19626	2.46895	1.25351	1.43918	0.36407	0.15812	2.07124	1.19966	2.20726	0.79175	0.34385	4.872	1.48569	1.18629	0.17083	0.07419	1.40728	1.08917	1.11362	0.05176	29.81888	-0.96533	0.58943	0.08209	0.01888	0.0058	1583954.243	-1.35942	1842097.179	1.02283	-1.39046	1.84803	1.04618	1.89023	-1.42221	-2.51226	1.07007
269	1.16426	0.15209	0.06605	1.3555	1.07901	1.78994	0.58218	0.25284	3.20389	1.33789	2.60261	0.95651	0.41541	6.77358	1.61326	1.27872	0.24586	0.10678	1.63512	1.13081	0.66236	0.06675	10.75056	-0.57442	0.67886	0.23322	0.03577	0.02534	1606278.698	-1.32526	1812928.014	0.96454	-1.27827	1.75633	0.93034	1.69405	-1.23295	-2.3276	0.89735
270	1.26465	0.2348	0.10197	1.59934	1.12457	1.46392	0.38112	0.16552	2.14306	1.20993	1.44798	0.37017	0.16076	2.09665	1.20332	1.24496	0.2191	0.09516	1.54993	1.11578	0.24132	0.066	8.04719	-0.06816	0.62602	0.06089	0.03726	0.00615	1611365.779	-1.31748	1895740.917	1.13003	-1.48879	1.73575	1.27697	1.96145	-1.68238	-2.28682	1.44301
271	1.36756	0.31303	0.13595	1.87022	1.16943	1.3358	0.28953	0.12574	1.78436	1.15577	1.39209	0.33081	0.14367	1.93791	1.17987	1.17444	0.16079	0.06983	1.37931	1.08372	0.21436	0.05605	1.38629	0	0.61789	0.05328	0.02186	0.00249	1587054.19	-1.35468	1897311.076	1.13317	-1.53508	1.83516	1.28407	2.07954	-1.7395	-2.48606	1.45507
272	1.48662	0.39651	0.1722	2.21004	1.21927	1.24468	0.21888	0.09506	1.54923	1.11565	1.40496	0.34001	0.14766	1.97391	1.18531	1.18138	0.16668	0.07239	1.39566	1.08691	0.36002	0.05448	8.04719	-0.57128	0.58537	0.0318	0.02335	0.00173	1585246.63	-1.35745	1869698.186	1.07799	-1.46331	1.84266	1.16206	1.98637	-1.57743	-2.50132	1.25268
273	1.07503	0.07235	0.03142	1.15569	1.03684	1.54958	0.43798	0.19021	2.4012	1.24482	1.69381	0.52698	0.22886	2.86899	1.30146	1.259	0.23032	0.10003	1.58508	1.12205	0.2987	0.07434	10.75056	-0.63611	0.63415	0.06415	0.03775	0.01057	1609606.355	-1.32017	1868124.918	1.07484	-1.41898	1.74286	1.15529	1.8733	-1.52518	-2.30087	1.24176
274	1.05305	0.05169	0.02245	1.10891	1.02618	1.75297	0.56131	0.24377	3.0729	1.324	1.59002	0.46375	0.2014	2.52816	1.26096	1.23325	0.20965	0.09105	1.52091	1.11052	0.23094	0.07861	10.75056	0	0.68293	0.14542	0.04769	0.02097	1614887.042	-1.31209	1951010.817	1.24048	-1.62762	1.72159	1.53879	2.13559	-2.01903	-2.25888	1.90883
275	1.19297	0.17645	0.07663	1.42318	1.09223	1.48263	0.39382	0.17103	2.19819	1.21763	1.31538	0.27413	0.11905	1.73022	1.1469	1.25101	0.22395	0.09726	1.56503	1.11849	0.25231	0.06859	8.04719	0	0.69106	0.14923	0.03825	0.01478	1590671.79	-1.34915	1952574.754	1.2436	-1.6778	1.82019	1.54655	2.2636	-2.08652	-2.45571	1.9233
276	1.13629	0.12777	0.05549	1.29115	1.06597	1.40906	0.34292	0.14893	1.98545	1.18704	1.30119	0.26328	0.11434	1.6931	1.1407	1.21877	0.19784	0.08592	1.4854	1.10398	0.45286	0.06266	3.29584	0	0.69106	0.17179	0.0308	0.01251	1588862.564	-1.35191	1924936.411	1.18837	-1.60658	1.82767	1.41223	2.17195	-1.90921	-2.47085	1.67826
277	1.52173	0.41985	0.18234	2.31566	1.23358	1.49387	0.40137	0.17431	2.23165	1.22224	1.55362	0.44059	0.19134	2.41374	1.24644	1.33008	0.28524	0.12388	1.76911	1.15329	0.26797	0.07161	5.54518	0	0.68699	0.08209	0.05415	0.01134	1613125.996	-1.31479	1923369.362	1.18524	-1.55834	1.72866	1.4048	2.04888	-1.84701	-2.27283	1.66502
278	1.29106	0.25546	0.11095	1.66684	1.13625	1.50024	0.40563	0.17616	2.25072	1.22484	1.4638	0.38104	0.16548	2.14271	1.20988	1.26544	0.23542	0.10224	1.60134	1.12492	0.08561	0.02735	13.62137	0	0.67073	0.0897	0.01937	0.01551	1618411.763	-1.3067	2006335.019	1.35104	-1.7654	1.70746	1.8253	2.30684	-2.38512	-2.23114	2.46604
279	1.3906	0.32974	0.1432	1.93377	1.17924	1.45142	0.37254	0.16179	2.10662	1.20475	1.42025	0.35083	0.15236	2.01711	1.19174	1.28666	0.25205	0.10946	1.65549	1.13431	0.05837	0.03169	13.62137	-0.35601	0.65041	0.06741	0.01937	0.00795	1594292.943	-1.3436	2007892.728	1.35415	-1.81944	1.80527	1.83372	2.44461	-2.46379	-2.42557	2.48313
280	1.27142	0.24013	0.10429	1.61651	1.12757	1.58883	0.463	0.20108	2.52438	1.26049	1.23564	0.21159	0.09189	1.52681	1.11159	1.1563	0.14523	0.06307	1.33703	1.07531	0.19318	0.05825	10.75056	-0.20906	0.71545	0.15113	0.03676	0.02188	1592481.904	-1.34638	1980226.67	1.29886	-1.74876	1.81273	1.68704	2.35448	-2.27139	-2.44061	2.19124
281	1.13771	0.12902	0.05603	1.29438	1.06663	1.48269	0.39386	0.17105	2.19837	1.21766	1.25018	0.22329	0.09697	1.56295	1.11811	1.14958	0.1394	0.06054	1.32153	1.07218	0.10439	0.04158	13.62137	0	0.6626	0.08616	0.02832	0.0145	1616648.952	-1.3094	1978665.846	1.29574	-1.69664	1.71452	1.67895	2.22158	-2.19841	-2.24498	2.17549
282	1.68826	0.5237	0.22744	2.85022	1.29933	1.85333	0.61698	0.26795	3.43483	1.36137	1.52328	0.42087	0.18278	2.32038	1.23421	1.31761	0.27582	0.11979	1.7361	1.14787	0.08528	0.0622	13.62137	0	0.67073	0.08263	0.04074	0.01183	1621940.233	-1.3013	2061718.079	1.46171	-1.90212	1.69338	2.1366	2.47523	-2.78036	-2.2036	3.12309
283	1.2921	0.25627	0.1113	1.66952	1.13671	1.66763	0.5114	0.2221	2.78099	1.29137	1.56012	0.44476	0.19316	2.43397	1.24905	1.32591	0.2821	0.12251	1.75804	1.15148	0.11063	0.02941	5.54518	-0.62239	0.70325	0.11471	0.01987	0.01454	1597917.948	-1.33806	2063269.553	1.46481	-1.96	1.7904	2.14567	2.6226	-2.87103	-2.39566	3.143
284	2.0038	0.69505	0.30185	4.01521	1.41556	1.72549	0.54551	0.23691	2.97732	1.31358	1.32329	0.28012	0.12166	1.7511	1.15034	1.5132	0.41423	0.1799	2.28977	1.23012	0.11132	0.02308	13.62137	-0.52644	0.71951	0.13618	0.02235	0.02077	1596104.946	-1.34083	2035573.498	1.40946	-1.88986	1.79783	1.98659	2.53398	-2.66368	-2.41059	2.80003
285	1.78842	0.58133	0.25247	3.19845	1.33732	2.04391	0.71486	0.31046	4.17757	1.42965	1.43	0.35767	0.15534	2.0449	1.19583	1.42541	0.35446	0.15394	2.03179	1.19391	0.09737	0.05284	10.75056	0	0.69512	0.13129	0.03875	0.01505	1620175.511	-1.304	2034018.905	1.40636	-1.83389	1.70042	1.97784	2.39139	-2.57911	-2.21734	2.78156
286	1.16692	0.15437	0.06704	1.3617	1.08024	2.05277	0.71919	0.31234	4.21386	1.43275	1.62246	0.48394	0.21017	2.63238	1.27376	1.28147	0.24801	0.10771	1.64217	1.13202	0.1971	0.09115	4.68213	-0.26268	0.78862	0.24952	0.07452	0.04266	1625472.745	-1.29589	2117164.595	1.57251	-2.03781	1.67934	2.4728	2.64079	-3.20448	-2.17625	3.8885
287	1.13694	0.12834	0.05574	1.29263	1.06627	2.02326	0.70471	0.30605	4.09358	1.42241	1.39365	0.33193	0.14415	1.94226	1.18053	1.17693	0.16291	0.07075	1.38516	1.08486	0.11127	0.05541	13.62137	-0.60568	0.76829	0.15086	0.05067	0.01757	1601547.106	-1.3325	2118709.828	1.5756	-2.09949	1.77557	2.48252	2.79759	-3.30796	-2.36595	3.91145
288	1.39376	0.33201	0.14419	1.94257	1.18058	1.95889	0.67238	0.29201	3.83725	1.3996	1.48417	0.39486	0.17148	2.20276	1.21827	1.22183	0.20035	0.08701	1.49287	1.10536	0.14632	0.05821	5.54518	-0.64828	0.74797	0.15466	0.0462	0.01968	1599731.989	-1.33528	2090981.47	1.52019	-2.02988	1.78298	2.31098	2.71046	-3.0858	-2.38078	3.51312
289	1.39014	0.3294	0.14306	1.93249	1.17904	2.26267	0.81655	0.35462	5.11968	1.50422	1.69578	0.52814	0.22937	2.87567	1.30222	1.18897	0.17309	0.07517	1.41365	1.0904	0.1301	0.07279	3.29584	-0.49662	0.7439	0.16553	0.06955	0.02148	1623705.965	-1.2986	2089433.116	1.5171	-1.9701	1.68636	2.30158	2.55836	-2.98882	-2.1899	3.49171
290	1.14066	0.13161	0.05716	1.30111	1.06802	1.85938	0.62024	0.26937	3.45729	1.36359	1.53363	0.42764	0.18572	2.35202	1.2384	1.22432	0.20239	0.08789	1.49896	1.10649	0.06383	0.02273	4.68213	-0.00012	0.7439	0.10655	0.02186	0.01593	1604781.328	-1.32756	2172478.39	1.68305	-2.23434	1.7624	2.83265	2.96621	-3.7605	-2.33969	4.76749
291	1.23057	0.20748	0.09011	1.5143	1.10931	2.10878	0.74611	0.32403	4.44695	1.45216	1.41684	0.34843	0.15132	2.00744	1.19031	1.22145	0.20004	0.08688	1.49194	1.10519	0.11664	0.04852	6.59167	0	0.77236	0.18402	0.03974	0.02509	1603363.336	-1.32973	2146455.207	1.63105	-2.16884	1.76817	2.66031	2.88396	-3.53748	-2.35118	4.33908
292	1.29689	0.25997	0.1129	1.68192	1.13881	1.85576	0.61829	0.26852	3.44385	1.36226	1.50184	0.40669	0.17662	2.25552	1.2255	1.30498	0.26619	0.1156	1.70297	1.14236	0.14191	0.06908	8.84101	0	0.80894	0.21609	0.07054	0.04166	1627240.609	-1.29319	2144913.099	1.62796	-2.10527	1.67234	2.65027	2.72251	-3.4273	-2.16265	4.31454
293	1.54521	0.43516	0.18899	2.38767	1.24306	1.44024	0.36481	0.15843	2.07429	1.2001	1.03612	0.03548	0.01541	1.07354	1.0179	1.17078	0.15767	0.06848	1.37073	1.08203	0.54306	0.18371	10.75056	-0.00001	0.44715	0.06415	0.04769	0.00632	1627132.475	-1.29335	1341919.324	0.0233	-0.03014	1.67277	0.00054	0.03898	-0.0007	-2.16348	0.00001
294	1.01514	0.01503	0.00653	1.03051	1.00754	1.72133	0.5431	0.23586	2.96298	1.31199	1.15588	0.14486	0.06291	1.33606	1.07512	1.31235	0.27182	0.11805	1.72226	1.14558	0.4248	0.11298	5.54518	-0.48844	0.50813	0.15222	0.03477	0.01646	1604961.734	-1.32728	1398439.284	0.13625	-0.18084	1.76167	0.01856	0.24002	-0.02464	-2.33823	0.00253
295	1.13337	0.1252	0.05437	1.28453	1.0646	1.67648	0.5167	0.2244	2.81059	1.29479	1.47579	0.38919	0.16902	2.17796	1.21482	1.13019	0.12239	0.05315	1.27733	1.0631	0.53255	0.15776	8.04719	-0.65392	0.47967	0.11933	0.03577	0.01486	1603494.168	-1.32953	1370950.271	0.08131	-0.10811	1.76764	0.00661	0.14373	-0.00879	-2.35012	0.00054
296	1.4967	0.40326	0.17513	2.24011	1.2234	1.69839	0.52968	0.23004	2.88453	1.30322	1.35297	0.3023	0.13129	1.83053	1.16317	1.29025	0.25484	0.11067	1.66475	1.13589	0.46839	0.11404	5.54518	-0.39898	0.53252	0.1234	0.04173	0.02476	1628303.823	-1.29156	1369409.158	0.07823	-0.10104	1.66813	0.00612	0.13051	-0.00791	-2.1545	0.00048
297	1.04291	0.04201	0.01825	1.08766	1.02123	2.20397	0.79026	0.34321	4.85748	1.48458	1.39492	0.33284	0.14455	1.9458	1.18107	1.30213	0.264	0.11465	1.69554	1.14111	0.28004	0.06355	0	-0.635	0.62602	0.26284	0.03279	0.02522	1608331.044	-1.32212	1453425.751	0.24613	-0.32541	1.74801	0.06058	0.43024	-0.08009	-2.31109	0.01491
298	1.00376	0.00375	0.00163	1.00753	1.00188	1.84347	0.61165	0.26564	3.39838	1.35774	1.39682	0.3342	0.14514	1.95111	1.18187	1.2359	0.2118	0.09198	1.52745	1.11171	0.53747	0.09362	0	-0.06138	0.58943	0.2044	0.04471	0.03288	1606665.129	-1.32467	1425930.933	0.19118	-0.25326	1.75476	0.03655	0.33548	-0.04842	-2.32448	0.00699
299	1.6866	0.52271	0.22701	2.84462	1.29869	1.51725	0.4169	0.18106	2.30205	1.23177	1.8429	0.61134	0.2655	3.39628	1.35753	1.6033	0.47206	0.20501	2.57057	1.26621	0.83778	0.06477	11.34303	-0.06104	0.56504	0.03506	0.03825	0.00542	1662159.015	-1.23976	1782308.973	0.90335	-1.11994	1.537	0.81605	1.38846	-1.0117	-1.90551	0.73718
300	1.74076	0.55432	0.24074	3.03025	1.31938	1.47161	0.38636	0.16779	2.16564	1.2131	2.06333	0.72432	0.31457	4.25733	1.43643	1.26893	0.23817	0.10344	1.61018	1.12647	0.26605	0.06203	1.38629	-0.95632	0.56911	0.08861	0.0457	0.00439	1656671.426	-1.24816	1837495.702	1.01364	-1.26517	1.55789	1.02746	1.57913	-1.28243	-1.94449	1.04147
301	1.12	0.11333	0.04922	1.2544	1.0583	1.77209	0.57216	0.24849	3.1403	1.3312	2.37698	0.86583	0.37603	5.65003	1.54175	1.2538	0.22618	0.09823	1.57201	1.11973	0.50922	0.06747	3.29584	-0.6581	0.69919	0.26529	0.05017	0.02404	1632258.239	-1.28551	1838986.976	1.01662	-1.30687	1.65254	1.03351	1.68	-1.32859	-2.12436	1.05068
302	1.38936	0.32884	0.14281	1.93032	1.17871	1.69536	0.5279	0.22926	2.87425	1.30206	2.31032	0.83739	0.36367	5.33758	1.51997	1.33041	0.28549	0.12399	1.76999	1.15343	0.7582	0.09753	3.29584	-0.68303	0.62195	0.16961	0.0457	0.01794	1630548.393	-1.28813	1811391.164	0.96147	-1.2385	1.65927	0.92442	1.59534	-1.19078	-2.13736	0.88881
303	1.59071	0.46418	0.20159	2.53036	1.26123	1.44883	0.37076	0.16102	2.09911	1.20367	1.90476	0.64436	0.27984	3.62811	1.38013	1.45092	0.3722	0.16164	2.10517	1.20454	0.39259	0.0823	1.38629	-0.08555	0.54878	0.05654	0.05315	0.00235	1655009.687	-1.2507	1809896.951	0.95848	-1.19877	1.56425	0.91869	1.4993	-1.14901	-1.9564	0.88055
304	1.22649	0.20416	0.08866	1.50428	1.10747	1.51716	0.41684	0.18103	2.30177	1.23173	1.60727	0.47454	0.20609	2.58332	1.26778	1.25189	0.22465	0.09757	1.56723	1.11888	0.24398	0.05497	4.68213	-0.69297	0.64228	0.12531	0.04372	0.01475	1659996.984	-1.24307	1892727.745	1.12401	-1.39722	1.54521	1.2634	1.73684	-1.57049	-1.92081	1.42007
305	1.32163	0.27887	0.12111	1.74671	1.14962	1.61118	0.47697	0.20714	2.5959	1.26932	1.59401	0.46625	0.20249	2.54087	1.26254	1.35213	0.30168	0.13102	1.82826	1.16281	0.28273	0.06819	9.43348	-0.16863	0.70325	0.18755	0.05862	0.01309	1635680.069	-1.28028	1894213.139	1.12698	-1.44284	1.63911	1.27008	1.84723	-1.62605	-2.09851	1.43135
306	1.01963	0.01944	0.00844	1.03965	1.00977	1.71933	0.54193	0.23536	2.9561	1.31123	2.05506	0.72031	0.31282	4.22327	1.43355	1.16689	0.15434	0.06703	1.36163	1.08023	0.40832	0.05682	1.38629	-0.39327	0.72764	0.2536	0.03775	0.0286	1633968.786	-1.28289	1866594.114	1.07178	-1.37499	1.64582	1.14872	1.76396	-1.47369	-2.11141	1.23118
307	1.27934	0.24634	0.10699	1.63671	1.13108	1.64233	0.49612	0.21546	2.69725	1.28153	1.85573	0.61828	0.26851	3.44373	1.36225	1.22131	0.19992	0.08683	1.4916	1.10513	0.35432	0.06753	3.29584	-0.93742	0.65854	0.18891	0.05315	0.02019	1658333.848	-1.24561	1865105.78	1.06881	-1.33132	1.55155	1.14236	1.65831	-1.42293	-1.93263	1.22096
308	1.29058	0.25509	0.11078	1.6656	1.13604	1.56271	0.44642	0.19388	2.44206	1.25008	1.55996	0.44466	0.19311	2.43348	1.24898	1.29691	0.25998	0.11291	1.68198	1.13882	0.19611	0.04198	10.75056	0	0.68293	0.1215	0.03676	0.01627	1663325.54	-1.23797	1948009.585	1.23448	-1.52826	1.53258	1.52394	1.89194	-1.8866	-1.89729	1.88128
309	1.23866	0.21403	0.09295	1.53428	1.11295	1.54637	0.43591	0.18931	2.39126	1.24353	1.36075	0.30804	0.13378	1.85164	1.16651	1.34242	0.29447	0.12789	1.80209	1.15863	0.17834	0.04798	13.62137	-0.62985	0.65447	0.1109	0.03378	0.01294	1639104.983	-1.27503	1949489.092	1.23744	-1.57778	1.62571	1.53125	2.01172	-1.9524	-2.07284	1.89483
310	1.84009	0.60981	0.26484	3.38593	1.3565	1.58662	0.46161	0.20047	2.51736	1.25961	1.87424	0.6282	0.27283	3.51278	1.36903	1.52894	0.42457	0.18439	2.33766	1.2365	0.25485	0.05879	1.38629	-0.25076	0.67073	0.11307	0.04272	0.01234	1637392.123	-1.27766	1921844.61	1.18219	-1.51044	1.6324	1.39758	1.92982	-1.78563	-2.08565	1.65222
311	1.29126	0.25562	0.11101	1.66735	1.13634	1.56486	0.4478	0.19448	2.44879	1.25094	2.08631	0.7354	0.31938	4.35269	1.44441	1.42343	0.35307	0.15334	2.02615	1.19308	0.18708	0.04421	8.84101	-0.38319	0.65854	0.1196	0.04223	0.01108	1661660.871	-1.24052	1920362.159	1.17923	-1.46286	1.53889	1.39059	1.81471	-1.72505	-1.90903	1.63983
312	1.20353	0.18526	0.08046	1.44848	1.09706	1.9269	0.65591	0.28486	3.71294	1.38813	1.34359	0.29535	0.12827	1.80523	1.15913	1.15795	0.14665	0.06369	1.34085	1.07608	0.18355	0.04215	2.77259	-0.03748	0.74797	0.1987	0.05763	0.03341	1666657.365	-1.23288	2003345.739	1.34506	-1.65829	1.51998	1.80919	2.04447	-2.23051	-1.87395	2.43348
313	1.15671	0.14558	0.06322	1.33798	1.0755	2.1163	0.74967	0.32558	4.47873	1.45475	1.72506	0.54526	0.2368	2.97583	1.31342	1.12859	0.12097	0.05254	1.27372	1.06235	0.18361	0.07657	16.63553	-0.5443	0.71138	0.18157	0.0611	0.02363	1642533.261	-1.26979	2004819.354	1.34801	-1.71168	1.61236	1.81712	2.17348	-2.30736	-2.04736	2.4495
314	1.14611	0.13637	0.05923	1.31357	1.07057	1.57636	0.45512	0.19766	2.48491	1.25553	1.4005	0.33683	0.14628	1.9614	1.18343	1.17417	0.16056	0.06973	1.37868	1.08359	0.13488	0.05813	8.04719	-0.68619	0.66667	0.10764	0.03775	0.01493	1640818.684	-1.27241	1977147.151	1.29271	-1.64486	1.61903	1.6711	2.09294	-2.12632	-2.06008	2.16024
315	1.22254	0.20093	0.08726	1.4946	1.10569	2.02627	0.7062	0.3067	4.10577	1.42347	1.33259	0.28712	0.1247	1.7758	1.15438	1.1421	0.13287	0.0577	1.30439	1.06869	0.16811	0.03833	8.84101	0	0.72764	0.17015	0.04421	0.02184	1664991.026	-1.23543	1975670.589	1.28976	-1.5934	1.52627	1.66348	1.96853	-2.0551	-1.8856	2.14548
316	1.44954	0.37125	0.16123	2.10117	1.20397	1.62913	0.48805	0.21196	2.65406	1.27637	1.33863	0.29165	0.12666	1.79193	1.15699	1.4376	0.36298	0.15764	2.06669	1.199	0.11563	0.04096	4.68213	-0.17889	0.71545	0.22234	0.0457	0.02314	1669992.733	-1.22777	2058740.764	1.45576	-1.78734	1.50742	2.11924	2.19445	-2.60194	-1.85077	3.08511
317	1.35434	0.30331	0.13173	1.83424	1.16376	1.82882	0.60367	0.26217	3.34458	1.35234	1.8428	0.61129	0.26548	3.39591	1.3575	1.45043	0.37186	0.1615	2.10375	1.20434	0.19079	0.08455	6.93147	-0.59366	0.76829	0.26692	0.07998	0.03968	1645965.185	-1.26454	2060208.481	1.45869	-1.84457	1.59906	2.12779	2.33253	-2.69067	-2.02207	3.10379
318	1.14028	0.13127	0.05701	1.30024	1.06784	1.97504	0.68059	0.29558	3.90078	1.40536	1.93614	0.6607	0.28694	3.74864	1.39145	1.48862	0.39785	0.17278	2.21599	1.22009	0.13156	0.07639	8.04719	-0.63382	0.69512	0.15901	0.0611	0.02206	1644248.75	-1.26716	2032506.273	1.40334	-1.77826	1.6057	1.96935	2.25334	-2.49549	-2.03469	2.76366
319	1.18956	0.17358	0.07539	1.41505	1.09067	1.77781	0.57538	0.24989	3.16061	1.33335	1.96297	0.67446	0.29291	3.85325	1.40106	1.45458	0.37472	0.16274	2.1158	1.20606	0.21807	0.07544	4.15888	0	0.80488	0.31557	0.07601	0.0498	1668324.589	-1.23032	2031035.606	1.4004	-1.72294	1.5137	1.96111	2.11978	-2.4128	-1.86234	2.74633
320	1.14778	0.13783	0.05986	1.3174	1.07134	1.77395	0.57321	0.24894	3.1469	1.3319	1.35871	0.30654	0.13313	1.84609	1.16564	1.40563	0.34049	0.14787	1.9758	1.18559	0.1909	0.05619	7.97797	-0.6853	0.84146	0.3327	0.07352	0.05877	1673331.922	-1.22266	2114199.259	1.56659	-1.91541	1.4949	2.45419	2.34189	-3.00065	-1.82776	3.84471
321	1.09812	0.0936	0.04065	1.20587	1.04791	1.77072	0.57139	0.24815	3.13545	1.33068	1.43407	0.36052	0.15657	2.05656	1.19753	1.22389	0.20203	0.08774	1.49791	1.1063	0.18409	0.06434	6.06843	-0.28466	0.85772	0.34575	0.08743	0.04564	1649401.041	-1.25928	2115661.071	1.56951	-1.97645	1.58579	2.46336	2.4889	-3.10205	-1.99695	3.86626
322	1.27272	0.24116	0.10473	1.61982	1.12815	2.06642	0.72582	0.31522	4.27009	1.4375	1.52317	0.42079	0.18275	2.32005	1.23417	1.29509	0.25858	0.1123	1.67726	1.13802	0.18969	0.09066	1.38629	-0.26616	0.83333	0.27372	0.09637	0.04859	1647682.604	-1.26191	2087926.554	1.51408	-1.91064	1.59242	2.29245	2.41105	-2.89287	-2.00949	3.47097
323	1.21583	0.19543	0.08487	1.47824	1.10265	1.61887	0.48173	0.20921	2.62074	1.27235	1.12977	0.12201	0.05299	1.27638	1.06291	1.38379	0.32483	0.14107	1.91487	1.17635	0.16031	0.04881	3.29584	-0.80631	0.86585	0.37945	0.08445	0.04394	1671661.832	-1.22522	2086461.789	1.51116	-1.8515	1.50116	2.2836	2.26849	-2.7979	-1.83925	3.45087
324	1.16852	0.15574	0.06764	1.36544	1.08098	1.98667	0.68646	0.29813	3.94686	1.40949	1.13089	0.123	0.05342	1.27891	1.06343	1.37234	0.31652	0.13746	1.88332	1.17147	0.1507	0.06443	12.47665	0	0.8252	0.29655	0.07601	0.0498	1651120.533	-1.25665	2143412.614	1.62497	-2.04201	1.57917	2.64051	2.56609	-3.3182	-1.98446	4.29074
325	1.21141	0.19178	0.08329	1.46751	1.10064	2.04537	0.71558	0.31077	4.18354	1.43016	1.1475	0.13759	0.05975	1.31676	1.07121	1.46987	0.38517	0.16728	2.16052	1.21238	0.12257	0.03577	11.6136	-0.02698	0.82114	0.25088	0.05266	0.04056	1675003.036	-1.22011	2141953.757	1.62205	-1.97907	1.48866	2.63105	2.41467	-3.21015	-1.81632	4.26769
326	1.56522	0.44803	0.19458	2.44991	1.25109	2.10716	0.74534	0.3237	4.44012	1.45161	1.1317	0.12372	0.05373	1.28074	1.06381	1.33525	0.28912	0.12556	1.78289	1.15553	0.73407	0.18211	5.54518	-0.00034	0.67886	0.29193	0.11674	0.05004	1674916.613	-1.22024	1283976.768	-0.09249	0.11286	1.48898	0.00855	-0.13771	-0.01044	-1.81691	-0.00079
327	3.24811	1.17807	0.51163	10.55022	1.80225	1.91229	0.6483	0.28155	3.65685	1.38286	1.21146	0.19183	0.08331	1.46764	1.10066	1.39459	0.3326	0.14445	1.94488	1.18093	0.40521	0.05738	8.04719	0	0.60976	0.2536	0.04173	0.038	1677394.283	-1.21645	1338963.439	0.01739	-0.02116	1.47974	0.0003	0.02574	-0.00037	-1.80003	0.00001
328	1.05232	0.051	0.02215	1.10738	1.02583	1.4949	0.40206	0.17461	2.23473	1.22266	1.63505	0.49167	0.21353	2.67339	1.27869	1.37814	0.32073	0.13929	1.89927	1.17394	0.28276	0.11624	8.04719	-0.6396	0.47561	0.0685	0.05365	0.01004	1652112.054	-1.25513	1340419.347	0.0203	-0.02548	1.57536	0.00041	0.03198	-0.00052	-1.97728	0.00001
329	1.10775	0.10233	0.04444	1.22711	1.0525	1.56072	0.44515	0.19332	2.43585	1.24929	1.61859	0.48156	0.20914	2.61983	1.27224	1.30211	0.26399	0.11465	1.69549	1.1411	0.68215	0.12451	8.04719	-0.45029	0.45935	0.09133	0.0621	0.01243	1650990.278	-1.25685	1312928.248	-0.03463	0.04353	1.57967	0.0012	-0.05471	-0.00151	-1.9854	-0.00004
330	2.60495	0.95741	0.4158	6.78576	1.61399	2.11844	0.75068	0.32602	4.48779	1.45549	1.31676	0.27517	0.11951	1.73386	1.1475	1.506	0.40946	0.17782	2.26804	1.22719	0.53164	0.15111	5.54518	-0.24339	0.76423	0.45366	0.13462	0.06299	1675835.034	-1.21883	1311469.579	-0.03755	0.04577	1.48555	0.00141	-0.05578	-0.00172	-1.81064	-0.00005
331	1.72676	0.54625	0.23723	2.9817	1.31406	1.83518	0.60714	0.26368	3.36789	1.35469	1.96978	0.67792	0.29442	3.88003	1.40349	1.60506	0.47316	0.20549	2.57622	1.26691	0.8487	0.11021	3.29584	-0.71851	0.5	0.09378	0.05067	0.01177	1653719.318	-1.25267	1367361.656	0.07414	-0.09288	1.56919	0.0055	0.11634	-0.00689	-1.96568	0.00041
332	1.44485	0.36801	0.15982	2.08759	1.20202	2.17838	0.77858	0.33813	4.74534	1.47593	1.27067	0.23954	0.10403	1.6146	1.12724	1.35108	0.3009	0.13068	1.82542	1.16236	0.61518	0.09634	5.54518	-0.00258	0.67073	0.30035	0.05961	0.05112	1678591.154	-1.21461	1366458.875	0.07234	-0.08786	1.47529	0.00523	0.10672	-0.00636	-1.79191	0.00038
333	1.44109	0.3654	0.15869	2.07674	1.20045	1.23351	0.20986	0.09114	1.52155	1.11063	1.52309	0.42074	0.18273	2.3198	1.23414	1.12103	0.11425	0.04962	1.25671	1.05879	0.16711	0.0845	1.38629	-0.01251	0.56098	0.00571	0.03626	0.00141	1699246.903	-1.18301	1724285.754	0.7874	-0.9315	1.39951	0.62	1.10198	-0.73347	-1.65563	0.48819
334	1.6712	0.51354	0.22303	2.79291	1.29275	1.36345	0.31002	0.13464	1.859	1.16767	2.01587	0.70105	0.30446	4.06373	1.41981	1.28068	0.24739	0.10744	1.64014	1.13167	0.3544	0.06737	3.29584	-0.64567	0.55285	0.00897	0.02534	0.00047	1674763.605	-1.22047	1725702.985	0.79023	-0.96446	1.48955	0.62447	1.17709	-0.76215	-1.81795	0.49348
335	1.73093	0.54866	0.23828	2.99612	1.31565	1.36038	0.30776	0.13366	1.85063	1.16635	2.17459	0.77684	0.33738	4.72884	1.47465	1.4419	0.36596	0.15894	2.07908	1.20079	0.30014	0.05224	1.38629	-0.69533	0.56098	0.00571	0.01788	0.00153	1698124.544	-1.18473	1700572.109	0.74001	-0.87671	1.40357	0.54762	1.03867	-0.64878	-1.66285	0.40525
336	1.45616	0.3758	0.16321	2.1204	1.20671	1.69181	0.5258	0.22835	2.86222	1.3007	2.38554	0.86943	0.37759	5.6908	1.54452	1.42015	0.35076	0.15233	2.01683	1.1917	0.51774	0.07617	8.84101	-0.66036	0.68699	0.2324	0.05365	0.02	1702375	-1.17822	1779442.854	0.89763	-1.0576	1.38821	0.80573	1.24609	-0.94933	-1.63561	0.72325
337	1.28876	0.25368	0.11017	1.6609	1.13524	1.92531	0.65509	0.2845	3.70682	1.38756	2.57194	0.94466	0.41026	6.61488	1.60373	1.56059	0.44506	0.19329	2.43544	1.24924	0.89031	0.11151	5.54518	-0.36175	0.69919	0.24436	0.07203	0.03759	1677860.549	-1.21573	1780854.548	0.90045	-1.0947	1.47801	0.8108	1.33087	-0.98572	-1.79686	0.73009
338	1.61076	0.47671	0.20703	2.59455	1.26916	1.3434	0.2952	0.12821	1.80472	1.15905	1.80945	0.59302	0.25755	3.27411	1.34516	1.36033	0.30773	0.13364	1.8505	1.16633	2.03143	0.0992	3.29584	-0.81162	0.59756	0.13645	0.05315	0.0077	1676248.147	-1.2182	1753273.934	0.84533	-1.02978	1.48401	0.71458	1.25448	-0.87051	-1.80782	0.60406
339	1.34957	0.29979	0.1302	1.82134	1.16171	1.59072	0.46419	0.20159	2.53039	1.26124	1.72159	0.54325	0.23593	2.96387	1.31209	1.41297	0.34569	0.15013	1.99648	1.18868	1.34419	0.11108	5.54518	-0.579	0.67886	0.20984	0.05961	0.0181	1700810.678	-1.18062	1751859.471	0.8425	-0.99467	1.39385	0.70981	1.17433	-0.83802	-1.6456	0.59802
340	1.08392	0.08058	0.035	1.17488	1.04111	1.5227	0.42049	0.18261	2.31862	1.23398	1.44084	0.36523	0.15862	2.07602	1.20035	1.26435	0.23456	0.10187	1.59858	1.12443	0.19753	0.05633	1.38629	-0.56401	0.5935	0.11552	0.05514	0.01229	1705505.415	-1.17343	1834640.831	1.00793	-1.18274	1.37694	1.01592	1.38786	-1.19212	-1.61575	1.02398
341	1.09016	0.08632	0.03749	1.18845	1.04411	1.57125	0.45187	0.19625	2.46883	1.2535	1.69913	0.53012	0.23023	2.88704	1.30351	1.25752	0.22914	0.09951	1.58136	1.12139	0.34051	0.05051	1.38629	-0.10216	0.63821	0.17613	0.04471	0.01552	1681087.177	-1.2108	1836046.985	1.01074	-1.2238	1.46603	1.0216	1.48177	-1.23694	-1.77506	1.03257
342	1.28679	0.25215	0.10951	1.65583	1.13437	1.84463	0.61228	0.26591	3.40266	1.35817	2.0436	0.71471	0.3104	4.1763	1.42955	1.3541	0.30314	0.13165	1.83359	1.16366	0.52921	0.07651	1.38629	-0.05614	0.66667	0.22995	0.05663	0.02453	1679473.548	-1.21326	1808445.381	0.95558	-1.15937	1.47201	0.91314	1.40663	-1.10788	-1.78594	0.87258
343	1.24331	0.21778	0.09458	1.54582	1.11504	1.55092	0.43885	0.19059	2.40535	1.24536	1.56708	0.44921	0.19509	2.45574	1.25183	1.25044	0.2235	0.09706	1.5636	1.11823	0.24341	0.06065	0	-0.46919	0.58943	0.15928	0.05365	0.00795	1703939.902	-1.17583	1807036.456	0.95277	-1.12029	1.38257	0.90777	1.31727	-1.06738	-1.62566	0.86489
344	1.16055	0.14889	0.06466	1.34688	1.07729	1.48321	0.39421	0.1712	2.19991	1.21787	1.13457	0.12625	0.05483	1.28725	1.06516	1.19326	0.17669	0.07674	1.42387	1.09236	0.1633	0.04522	2.77259	-0.68505	0.65447	0.15847	0.04372	0.01829	1708638.399	-1.16864	1889884.133	1.11833	-1.30692	1.36571	1.25065	1.52731	-1.46156	-1.59602	1.39864
345	1.1185	0.11199	0.04864	1.25104	1.05759	1.37905	0.32139	0.13958	1.90178	1.17433	1.21628	0.1958	0.08503	1.47934	1.10285	1.16279	0.15082	0.0655	1.35208	1.07833	0.06563	0.03004	1.38629	-0.47718	0.58943	0.05246	0.02583	0.00444	1684316.453	-1.20585	1891284.742	1.12113	-1.35191	1.45408	1.25692	1.63021	-1.51566	-1.75341	1.40917
346	1.0993	0.09467	0.04112	1.20846	1.04848	1.4979	0.40406	0.17548	2.2437	1.22389	1.4288	0.35683	0.15497	2.04147	1.19532	1.14667	0.13686	0.05944	1.31485	1.07083	0.18928	0.03292	0	-0.34774	0.60569	0.1707	0.03676	0.0114	1682701.467	-1.20833	1863659.92	1.06592	-1.28798	1.46005	1.13619	1.5563	-1.37288	-1.76421	1.21109
347	1.31634	0.27486	0.11937	1.73275	1.14732	1.56252	0.4463	0.19383	2.44147	1.25001	1.20911	0.18988	0.08247	1.46195	1.0996	1.18566	0.1703	0.07396	1.40579	1.08888	0.23871	0.05512	1.38629	0	0.65041	0.21881	0.06011	0.02008	1707071.57	-1.17104	1862256.538	1.06312	-1.24495	1.37132	1.13022	1.45788	-1.32352	-1.60587	1.20155
348	1.25204	0.22477	0.09762	1.5676	1.11895	1.98774	0.687	0.29836	3.95111	1.40987	1.31346	0.27266	0.11842	1.72518	1.14606	1.24419	0.21848	0.09489	1.54801	1.11543	0.20519	0.04193	1.38629	0	0.78455	0.2797	0.05365	0.02988	1711774.207	-1.16384	1945177.242	1.22882	-1.43015	1.35452	1.51	1.66447	-1.7574	-1.57645	1.85552
349	1.66144	0.50768	0.22048	2.76038	1.28897	1.6242	0.48502	0.21064	2.63803	1.27444	1.68234	0.52019	0.22591	2.83027	1.29705	1.49943	0.40509	0.17593	2.24829	1.22451	0.19865	0.03018	1.38629	0	0.70732	0.15765	0.03726	0.01682	1687548.639	-1.20091	1946572.3	1.23161	-1.47905	1.44218	1.51686	1.7762	-1.82161	-1.73193	1.86818
350	1.60566	0.47353	0.20565	2.57814	1.26715	1.62471	0.48533	0.21078	2.63968	1.27464	1.63608	0.4923	0.2138	2.67676	1.27909	1.44523	0.36827	0.15994	2.08869	1.20218	0.11964	0.03263	1.38629	-0.59572	0.66667	0.11063	0.04074	0.01172	1685932.166	-1.20338	1918922.015	1.17635	-1.4156	1.44813	1.38381	1.70351	-1.66525	-1.74265	1.62785
351	1.22162	0.20018	0.08694	1.49236	1.10527	2.08034	0.73253	0.31813	4.32781	1.44234	1.24169	0.21647	0.09401	1.54179	1.11431	1.30132	0.26338	0.11438	1.69343	1.14075	0.28935	0.04844	4.68213	-0.62545	0.77236	0.27589	0.06061	0.03659	1710205.934	-1.16624	1917524.18	1.17356	-1.36865	1.36011	1.37724	1.59618	-1.6062	-1.58622	1.61628
352	1.15765	0.14639	0.06358	1.34015	1.07594	2.06931	0.72722	0.31583	4.28204	1.43851	1.46398	0.38116	0.16554	2.14324	1.20995	1.35235	0.30184	0.13109	1.82885	1.16291	0.3179	0.07611	0	0	0.88618	0.34629	0.07601	0.06342	1714913.095	-1.15904	2000524.675	1.33942	-1.55244	1.34336	1.79406	1.79934	-2.07938	-1.55701	2.40301
353	1.17721	0.16315	0.07085	1.38582	1.08499	1.92187	0.6533	0.28372	3.69358	1.38632	1.54943	0.43789	0.19017	2.40073	1.24476	1.3698	0.31466	0.13666	1.87635	1.17038	0.27926	0.07157	0	0	0.89431	0.38978	0.08743	0.06605	1690784	-1.19596	2001914.178	1.3422	-1.60522	1.43031	1.80151	1.91977	-2.15452	-1.7106	2.41798
354	1.22338	0.20162	0.08756	1.49666	1.10607	2.04852	0.71712	0.31144	4.19643	1.43127	1.56943	0.45071	0.19574	2.46311	1.25277	1.24711	0.22083	0.0959	1.55528	1.11674	0.32273	0.05538	0	0	0.82114	0.28731	0.05415	0.05016	1689165.906	-1.19843	1974236.165	1.28689	-1.54225	1.43624	1.65609	1.84829	-1.98471	-1.72124	2.13121
355	1.21086	0.19133	0.08309	1.46618	1.10039	2.29967	0.83277	0.36167	5.28848	1.51647	1.41114	0.3444	0.14957	1.99132	1.18791	1.30219	0.26405	0.11467	1.6957	1.14114	0.24289	0.05761	3.29584	0	0.82927	0.26665	0.07452	0.04234	1713343.25	-1.16144	1972843.884	1.28411	-1.49141	1.34894	1.64894	1.73218	-1.91514	-1.56671	2.11741
356	1.12942	0.1217	0.05286	1.27559	1.06274	1.81437	0.59574	0.25873	3.29194	1.34699	1.86671	0.62418	0.27108	3.48461	1.36628	1.24209	0.2168	0.09415	1.54279	1.11449	0.16501	0.04722	0	-0.42201	0.78455	0.2536	0.05614	0.03755	1718055.321	-1.15423	2055930.991	1.45015	-1.6738	1.33224	2.10292	1.93195	-2.42725	-1.53771	3.04955
357	1.21738	0.1967	0.08543	1.48201	1.10335	1.56906	0.45048	0.19564	2.46195	1.25262	1.81981	0.59873	0.26003	3.31171	1.349	1.39363	0.33191	0.14415	1.9422	1.18052	0.15343	0.04675	3.29584	-0.2578	0.83333	0.33732	0.06259	0.04772	1694022.802	-1.191	2057314.933	1.45291	-1.73042	1.41849	2.11095	2.06093	-2.51415	-1.68942	3.06703
358	1.19649	0.17939	0.07791	1.43159	1.09384	1.72602	0.54582	0.23705	2.97915	1.31378	1.55856	0.44376	0.19272	2.42911	1.24842	1.33637	0.28996	0.12593	1.78588	1.15601	0.1889	0.04615	0	-0.37318	0.79268	0.25034	0.05067	0.04699	1692402.955	-1.19348	2029606.909	1.39754	-1.66794	1.4244	1.95312	1.99065	-2.33101	-1.69999	2.72957
359	1.17942	0.16502	0.07167	1.39103	1.08601	1.75347	0.5616	0.2439	3.07466	1.32419	1.59677	0.46798	0.20324	2.54967	1.26363	1.31912	0.27696	0.12028	1.74008	1.14853	0.24799	0.05754	0	-0.6791	0.86992	0.31476	0.07004	0.0566	1716483.774	-1.15663	2028220.186	1.39477	-1.61324	1.3378	1.94538	1.86592	-2.2501	-1.54734	2.71336
360	1.03654	0.03589	0.01559	1.07442	1.01811	2.16491	0.77238	0.33544	4.68684	1.47136	1.06364	0.0617	0.02679	1.13133	1.03133	1.20911	0.18988	0.08247	1.46195	1.0996	0.09545	0.05033	3.29584	0	0.84146	0.26746	0.05067	0.03759	1721201.147	-1.14941	2111400.791	1.56099	-1.79423	1.32115	2.4367	2.06231	-2.80078	-1.51855	3.80368
361	1.15048	0.14018	0.06088	1.3236	1.0726	1.74101	0.55447	0.2408	3.03112	1.31947	1.14525	0.13562	0.0589	1.3116	1.07016	1.38126	0.323	0.14028	1.90788	1.17527	0.13795	0.04655	11.09035	-0.41782	0.86179	0.35635	0.06905	0.04492	1697265.315	-1.18604	2112779.164	1.56375	-1.85467	1.40669	2.44531	2.19971	-2.90024	-1.66839	3.82385
362	1.05517	0.0537	0.02332	1.11338	1.02721	1.50366	0.4079	0.17715	2.26099	1.22624	1.09457	0.09036	0.03924	1.19808	1.04622	1.27129	0.24003	0.10424	1.61618	1.12751	0.13423	0.05219	2.77259	-0.66721	0.78455	0.24409	0.05961	0.04193	1695643.578	-1.18852	2085038.825	1.50831	-1.79266	1.41258	2.27501	2.13062	-2.7039	-1.67889	3.43143
363	1.13997	0.131	0.05689	1.29953	1.06769	1.59294	0.46558	0.2022	2.53746	1.26212	1.09719	0.09275	0.04028	1.20383	1.04747	1.32048	0.278	0.12073	1.74367	1.14912	0.11797	0.03943	6.93147	-0.3419	0.76829	0.19407	0.0462	0.03341	1719627.767	-1.15182	2083657.667	1.50555	-1.73413	1.32669	2.26669	1.99741	-2.61083	-1.52812	3.41263
364	1.181	0.16636	0.07225	1.39476	1.08674	2.29301	0.82987	0.36041	5.25789	1.51427	1.16412	0.15197	0.066	1.35518	1.07894	1.40509	0.3401	0.1477	1.97428	1.18536	0.09249	0.05995	6.93147	0	0.85366	0.31666	0.09091	0.037	1698888.047	-1.18356	2140536.533	1.61922	-1.91644	1.40081	2.62187	2.26821	-3.10313	-1.65794	4.24537
365	1.17678	0.16278	0.0707	1.38481	1.08479	2.32092	0.84196	0.36566	5.38667	1.52346	1.05737	0.05578	0.02423	1.11803	1.02828	1.18808	0.17234	0.07485	1.41153	1.08999	0.05519	0.03995	1.38629	-0.2204	0.80894	0.13998	0.04074	0.0246	1722775.491	-1.14701	2139160.946	1.61647	-1.8541	1.31562	2.61297	2.12666	-2.99709	-1.50903	4.22379
366	1.95598	0.67089	0.29136	3.82586	1.39856	1.77665	0.57473	0.2496	3.15649	1.33291	1.05965	0.05794	0.02516	1.12286	1.02939	1.3218	0.27899	0.12117	1.74716	1.1497	0.46106	0.03747	1.38629	0	0.52846	0.18728	0.03428	0.02434	1725039.441	-1.14354	1281186.635	-0.09807	0.11214	1.30769	0.00962	-0.12824	-0.011	-1.49539	-0.00094
367	3.03906	1.11155	0.48274	9.23589	1.74329	2.04197	0.71392	0.31005	4.16964	1.42898	1.70931	0.53609	0.23282	2.92174	1.30741	1.72052	0.54263	0.23566	2.96019	1.31169	0.53537	0.10189	1.38629	0	0.73171	0.4523	0.0929	0.10146	1699656.426	-1.18238	1282559.579	-0.09532	0.11271	1.39803	0.00909	-0.13326	-0.01074	-1.653	-0.00087
368	2.55955	0.93983	0.40816	6.5513	1.59986	2.15292	0.76683	0.33303	4.63506	1.46728	1.3164	0.2749	0.11939	1.73291	1.14734	1.57631	0.45509	0.19764	2.48475	1.25551	0.47282	0.09604	2.77259	0	0.65447	0.36178	0.06806	0.06101	1698145.191	-1.18469	1255064.613	-0.15027	0.17802	1.4035	0.02258	-0.2109	-0.02675	-1.66272	-0.00339
369	1.54029	0.43197	0.1876	2.37249	1.24108	1.74082	0.55436	0.24075	3.03045	1.3194	1.05092	0.04967	0.02157	1.10443	1.02514	1.29445	0.25809	0.11209	1.6756	1.13774	0.55596	0.04322	3.29584	-0.00228	0.47561	0.11661	0.02782	0.01657	1723576.135	-1.14578	1254294.988	-0.1518	0.17393	1.31281	0.02304	-0.19929	-0.0264	-1.5042	-0.0035
370	1.64357	0.49687	0.21579	2.70132	1.28202	1.97026	0.67817	0.29452	3.88192	1.40366	1.13876	0.12994	0.05643	1.29677	1.06713	1.40277	0.33845	0.14699	1.96776	1.18439	0.88155	0.08681	3.29584	-0.0056	0.64228	0.26828	0.05315	0.05232	1702237.218	-1.17843	1337551.603	0.01457	-0.01717	1.3887	0.00021	0.02024	-0.00025	-1.63649	0
371	2.56242	0.94095	0.40865	6.566	1.60076	2.41821	0.88303	0.38349	5.84774	1.55506	1.66045	0.50709	0.22023	2.75709	1.28858	1.82709	0.60272	0.26176	3.33826	1.3517	0.4685	0.11545	0	0	0.80081	0.53085	0.09985	0.10168	1701167.69	-1.18007	1310055.067	-0.04038	0.04765	1.39256	0.00163	-0.05623	-0.00192	-1.64332	-0.00007
372	1.17734	0.16326	0.0709	1.38613	1.08505	1.64748	0.49925	0.21682	2.71419	1.28354	1.09834	0.0938	0.04074	1.20635	1.04802	1.3168	0.2752	0.11952	1.73396	1.14752	0.83829	0.06397	2.77259	-0.01674	0.49187	0.14868	0.04074	0.01608	1719873.112	-1.15145	1308684.715	-0.04311	0.04964	1.32583	0.00186	-0.05716	-0.00214	-1.52662	-0.00008
373	1.04774	0.04664	0.02025	1.09776	1.02359	1.27041	0.23934	0.10394	1.61394	1.12712	1.128	0.12045	0.05231	1.27238	1.06207	1.16982	0.15685	0.06812	1.36848	1.08158	0.33724	0.07531	1.38629	-0.42257	0.55691	0.01332	0.04521	0.00212	1745541.468	-1.11217	1666448.801	0.67182	-0.74718	1.23692	0.45135	0.83099	-0.50198	-1.37567	0.30323
374	1.16121	0.14946	0.06491	1.34841	1.07759	1.68276	0.52044	0.22602	2.83168	1.29721	1.42815	0.35638	0.15477	2.03961	1.19505	1.20522	0.18666	0.08107	1.45256	1.09783	0.43257	0.12955	1.38629	-0.51188	0.60569	0.11579	0.10482	0.00647	1748475.314	-1.10768	1721580.001	0.782	-0.8662	1.22696	0.61152	0.95947	-0.67737	-1.35908	0.4782
375	1.1588	0.14738	0.06401	1.34282	1.07648	1.47566	0.38911	0.16899	2.17757	1.21477	1.51717	0.41685	0.18103	2.3018	1.23173	1.32465	0.28115	0.1221	1.7547	1.15093	0.72407	0.11906	0	-0.36748	0.60569	0.11416	0.06806	0.00589	1723859.929	-1.14535	1722911.424	0.78466	-0.8987	1.31182	0.61569	1.02933	-0.70517	-1.50249	0.4831
376	1.63049	0.48888	0.21232	2.6585	1.27691	1.49286	0.40069	0.17402	2.22863	1.22183	1.39068	0.32979	0.14323	1.93399	1.17927	1.40179	0.33775	0.14668	1.96502	1.18397	0.55425	0.07972	2.77259	-0.44702	0.56504	0.01658	0.03924	0.00186	1722559.754	-1.14734	1695344.14	0.72957	-0.83706	1.31638	0.53227	0.96039	-0.61069	-1.51033	0.38833
377	1.25733	0.22899	0.09945	1.58088	1.12131	1.36935	0.31434	0.13651	1.87512	1.17019	1.12396	0.11686	0.05075	1.26329	1.06017	1.38075	0.32263	0.14012	1.90647	1.17505	0.53246	0.11246	0	-0.04409	0.56098	0.02175	0.07054	0.00255	1747008.163	-1.10993	1694010.117	0.7269	-0.80681	1.23193	0.52839	0.89549	-0.58647	-1.36736	0.38408
378	1.20229	0.18423	0.08001	1.4455	1.09649	1.75803	0.56419	0.24503	3.09067	1.32591	1.35489	0.30372	0.1319	1.83573	1.164	1.38147	0.32315	0.14034	1.90846	1.17536	0.32966	0.10271	1.38629	-0.61552	0.65447	0.18184	0.11525	0.02278	1751411.1	-1.10319	1776747.671	0.89224	-0.98431	1.21702	0.79609	1.08588	-0.87824	-1.34261	0.71031
379	1.33789	0.29109	0.12642	1.78995	1.15667	1.69606	0.52831	0.22944	2.87662	1.30233	1.60853	0.47532	0.20643	2.58737	1.26828	1.39796	0.33501	0.14549	1.95429	1.18235	0.47157	0.07462	0	-0.66491	0.59756	0.11525	0.06905	0.01032	1726891.875	-1.14071	1778073.893	0.89489	-1.02081	1.30121	0.80083	1.16444	-0.91351	-1.4843	0.71665
380	1.10585	0.10061	0.0437	1.2229	1.05159	1.70772	0.53516	0.23242	2.91631	1.3068	1.72456	0.54497	0.23668	2.97411	1.31323	1.25574	0.22773	0.0989	1.57688	1.1206	0.88027	0.11406	8.04719	-0.65997	0.66667	0.20332	0.08346	0.01371	1725375.637	-1.14303	1750487.825	0.83976	-0.95987	1.30651	0.7052	1.09716	-0.80607	-1.49338	0.5922
381	1.26182	0.23256	0.101	1.59219	1.12331	1.60337	0.47211	0.20503	2.5708	1.26624	1.42344	0.35308	0.15334	2.02618	1.19308	1.34224	0.29434	0.12783	1.80161	1.15855	0.36931	0.12292	2.77259	-0.72887	0.67073	0.21636	0.12668	0.02277	1749942.949	-1.10543	1749159.002	0.83711	-0.92537	1.22199	0.70075	1.02293	-0.77463	-1.35083	0.5866
382	1.70064	0.531	0.23061	2.89218	1.30409	1.94631	0.66594	0.28921	3.78812	1.3951	1.55291	0.44013	0.19115	2.41153	1.24616	1.85714	0.61904	0.26884	3.44897	1.36277	0.47498	0.03789	0	-0.14784	0.69919	0.23648	0.06259	0.03082	1754349.06	-1.09869	1831956.227	1.00257	-1.10151	1.20713	1.00514	1.21022	-1.10434	-1.32626	1.00772
383	1.3128	0.27216	0.1182	1.72344	1.14577	1.84923	0.61477	0.26699	3.41965	1.35986	1.43037	0.35793	0.15545	2.04596	1.19598	1.42746	0.3559	0.15456	2.03764	1.19476	0.2696	0.06268	1.38629	-0.44611	0.66667	0.15222	0.0775	0.02122	1729926.068	-1.13606	1833277.244	1.00521	-1.14198	1.29064	1.01044	1.29736	-1.14792	-1.46625	1.0157
384	1.33748	0.29079	0.12629	1.78885	1.15649	1.66116	0.50752	0.22041	2.75945	1.28886	1.68104	0.51941	0.22558	2.8259	1.29655	1.62507	0.48555	0.21087	2.64085	1.27478	0.34679	0.06612	0	-0.56572	0.62602	0.09296	0.08296	0.01334	1728408.676	-1.13839	1805670.181	0.95004	-1.08151	1.29592	0.90257	1.23117	-1.02747	-1.47526	0.85748
385	1.3775	0.32027	0.13909	1.89751	1.17367	2.00292	0.69461	0.30166	4.01169	1.41525	1.41021	0.34374	0.14928	1.98869	1.18752	1.56004	0.44471	0.19314	2.43372	1.24902	0.41825	0.08599	1.38629	-0.53532	0.67073	0.18973	0.10233	0.02642	1752879.793	-1.10094	1804346.561	0.94739	-1.04302	1.21207	0.89755	1.14831	-0.98815	-1.33442	0.85033
386	1.46024	0.3786	0.16442	2.1323	1.2084	2.48238	0.90922	0.39487	6.16221	1.57556	1.34284	0.29479	0.12802	1.80322	1.15881	1.65823	0.50575	0.21964	2.74973	1.28772	0.51943	0.06717	1.38629	-0.68999	0.86585	0.41506	0.08892	0.06404	1757289.432	-1.09419	1887210.116	1.11298	-1.21782	1.19726	1.23873	1.33253	-1.35541	-1.31003	1.37869
387	1.18622	0.17077	0.07417	1.40712	1.08914	1.95491	0.67034	0.29113	3.82167	1.39818	1.12126	0.11445	0.04971	1.25722	1.0589	1.14676	0.13694	0.05947	1.31506	1.07087	0.18429	0.03103	1.38629	-0.95711	0.73984	0.22506	0.05415	0.02292	1732962.751	-1.13142	1888525.923	1.11561	-1.26222	1.28011	1.24459	1.4281	-1.40815	-1.44833	1.38848
388	1.17634	0.16241	0.07053	1.38378	1.08459	2.22916	0.80162	0.34814	4.96915	1.49304	1.20831	0.18922	0.08218	1.46001	1.09923	1.20629	0.18755	0.08145	1.45514	1.09831	0.21638	0.05216	1.38629	-0.25384	0.68699	0.15874	0.07104	0.02139	1731444.082	-1.13374	1860895.638	1.0604	-1.20222	1.28537	1.12444	1.363	-1.27483	-1.45728	1.19236
389	1.72327	0.54422	0.23635	2.96966	1.31273	2.46328	0.90149	0.39151	6.06775	1.56948	1.55027	0.43843	0.19041	2.40334	1.2451	1.72135	0.54311	0.23587	2.96305	1.312	0.50649	0.04209	0	-0.67044	0.75203	0.2854	0.0616	0.04374	1755818.93	-1.09644	1859577.225	1.05776	-1.15978	1.20219	1.11886	1.27163	-1.22677	-1.31813	1.18349
390	1.3957	0.3334	0.14479	1.94798	1.1814	2.04393	0.71487	0.31047	4.17765	1.42966	1.5804	0.45768	0.19877	2.49766	1.25714	1.62173	0.48349	0.20998	2.63001	1.27347	0.29284	0.04617	10.22731	-0.6708	0.84553	0.31367	0.06557	0.03884	1760232.455	-1.08969	1942513.82	1.2235	-1.33323	1.18742	1.49695	1.45281	-1.63121	-1.29393	1.83152
391	1.15859	0.1472	0.06393	1.34233	1.07638	1.96571	0.67585	0.29352	3.86402	1.40204	1.469	0.38458	0.16702	2.15796	1.21202	1.43573	0.36167	0.15707	2.06132	1.19822	0.27028	0.03739	14.97866	-0.13391	0.78862	0.29247	0.0457	0.03783	1736002.17	-1.12677	1943824.414	1.22612	-1.38155	1.2696	1.50337	1.55668	-1.69394	-1.43055	1.8433
392	1.18541	0.17009	0.07387	1.4052	1.08877	2.00911	0.69769	0.303	4.03652	1.41743	1.19586	0.17887	0.07768	1.43008	1.09355	1.32116	0.27851	0.12096	1.74546	1.14942	0.24666	0.04721	6.06843	-0.46404	0.82114	0.32808	0.06408	0.04154	1734482.103	-1.12909	1916168.66	1.17085	-1.322	1.27485	1.37089	1.49266	-1.54787	-1.43942	1.60511
393	1.78982	0.58212	0.25281	3.20346	1.33784	2.54021	0.93225	0.40487	6.45267	1.5938	1.65214	0.50207	0.21805	2.72957	1.28536	1.94797	0.66679	0.28958	3.79459	1.3957	0.51735	0.07995	6.06843	-0.03304	0.90244	0.40881	0.10532	0.06481	1758760.597	-1.09194	1914855.459	1.16823	-1.27564	1.19234	1.36476	1.39292	-1.49024	-1.30196	1.59435
394	1.25017	0.22328	0.09697	1.56293	1.11811	1.96711	0.67657	0.29383	3.86952	1.40254	1.75462	0.56225	0.24418	3.07869	1.32462	1.28859	0.25355	0.11011	1.66046	1.13516	0.35286	0.07939	3.29584	-0.8025	0.99187	0.45665	0.09737	0.07119	1763178.367	-1.08518	1997871.86	1.33412	-1.44777	1.17762	1.77989	1.57109	-1.9315	-1.27793	2.37459
395	1.13539	0.12698	0.05515	1.28911	1.06555	1.85502	0.6179	0.26835	3.4411	1.36199	1.70476	0.53342	0.23166	2.90621	1.30566	1.24513	0.21924	0.09521	1.55035	1.11585	0.21303	0.04201	7.45472	-0.10114	0.8252	0.32291	0.05017	0.04027	1739044.575	-1.12211	1999177.234	1.33673	-1.49996	1.25913	1.78685	1.68312	-2.00505	-1.41289	2.38854
396	1.03265	0.03213	0.01395	1.06637	1.01619	1.8149	0.59603	0.25885	3.29386	1.34718	1.66135	0.50763	0.22046	2.76008	1.28893	1.41371	0.34622	0.15036	1.99858	1.189	0.17063	0.03254	7.45472	0	0.82114	0.27942	0.0457	0.03381	1737522.984	-1.12444	1971493.749	1.28141	-1.44087	1.26436	1.64201	1.62017	-1.84635	-1.4217	2.10409
397	1.31205	0.27159	0.11795	1.72148	1.14545	1.82944	0.60401	0.26232	3.34685	1.35257	1.86118	0.62121	0.26979	3.46399	1.36425	1.29691	0.25998	0.11291	1.68198	1.13882	0.22248	0.03084	1.38629	-0.60673	0.78455	0.23485	0.04719	0.02661	1761705.034	-1.08744	1970185.764	1.2788	-1.39061	1.18252	1.63532	1.5122	-1.77831	-1.28592	2.09125
398	1.11342	0.10744	0.04666	1.2397	1.05519	1.73371	0.55026	0.23898	3.00575	1.3167	1.12415	0.11703	0.05082	1.26371	1.06026	1.27648	0.24411	0.10601	1.6294	1.12981	0.14543	0.05531	3.29584	-0.09529	0.87398	0.3047	0.07501	0.04771	1766127.413	-1.08067	2053288.795	1.44487	-1.56142	1.16785	2.08764	1.68738	-2.25605	-1.26206	3.01636
399	1.06619	0.06409	0.02783	1.13676	1.03256	1.5699	0.45101	0.19587	2.46459	1.25296	1.1241	0.11698	0.0508	1.2636	1.06024	1.15635	0.14527	0.06309	1.33715	1.07534	0.10176	0.03108	3.29584	-0.68536	0.77236	0.20169	0.03825	0.02508	1742090.216	-1.11745	2054588.944	1.44746	-1.61747	1.2487	2.09515	1.80744	-2.34123	-1.39536	3.03266
400	1.09479	0.09056	0.03933	1.19857	1.04632	1.85812	0.61957	0.26907	3.45261	1.36313	1.79	0.58222	0.25285	3.2041	1.33791	1.199	0.18149	0.07882	1.4376	1.09499	0.1625	0.03469	0	-0.69298	0.80894	0.24436	0.03875	0.03509	1740566.975	-1.11978	2026875.442	1.39208	-1.55883	1.25391	1.9379	1.74555	-2.17002	-1.40411	2.69771
401	1.10206	0.09718	0.04221	1.21454	1.04979	1.79823	0.5868	0.25485	3.23363	1.34098	1.78707	0.58058	0.25214	3.19362	1.33681	1.31984	0.27751	0.12052	1.74198	1.14884	0.23079	0.06135	1.38629	-0.60651	0.88618	0.33406	0.07452	0.05962	1764652.483	-1.08293	2025572.679	1.38948	-1.5047	1.17273	1.93065	1.62949	-2.09076	-1.26998	2.6826
402	2.96044	1.08534	0.47136	8.7642	1.72059	1.80861	0.59256	0.25734	3.27107	1.34485	1.73213	0.54935	0.23858	3.00027	1.3161	2.01759	0.7019	0.30483	4.07067	1.42042	0.07676	0.06231	0	-0.54699	0.78455	0.13645	0.05315	0.02206	1769079.837	-1.07615	2108769.224	1.55574	-1.67421	1.1581	2.42031	1.8017	-2.60463	-1.2463	3.76537
403	1.14978	0.13957	0.06061	1.32199	1.07228	2.20919	0.79263	0.34423	4.88052	1.48633	1.15222	0.14169	0.06154	1.32761	1.07342	1.27132	0.24006	0.10425	1.61625	1.12753	0.17508	0.08456	5.54518	-0.69031	0.90244	0.38706	0.07998	0.0664	1745139.345	-1.11279	2110064.143	1.55832	-1.73408	1.23829	2.42837	1.92966	-2.70226	-1.37795	3.78419
404	1.19971	0.18208	0.07908	1.4393	1.09531	1.95517	0.67048	0.29118	3.82269	1.39827	1.13321	0.12505	0.05431	1.28416	1.06452	1.28976	0.25446	0.11051	1.66348	1.13568	0.18608	0.05734	1.38629	-0.69309	0.91463	0.32726	0.08048	0.05935	1743614.328	-1.11512	2082318.318	1.50288	-1.67589	1.24349	2.25864	1.86881	-2.51865	-1.38664	3.39446
405	1.27696	0.24448	0.10618	1.63063	1.13003	2.4471	0.8949	0.38865	5.9883	1.56432	1.27567	0.24347	0.10574	1.62733	1.12946	1.53422	0.42802	0.18589	2.35383	1.23864	0.13008	0.07439	1.38629	-0.54527	0.86179	0.34058	0.08892	0.03574	1767603.187	-1.07841	2081020.784	1.50028	-1.61792	1.16297	2.25085	1.74479	-2.42735	-1.25416	3.37692
406	1.14199	0.13277	0.05766	1.30414	1.06864	1.83381	0.6064	0.26335	3.36286	1.35418	1.09467	0.09045	0.03928	1.1983	1.04626	1.18583	0.17044	0.07402	1.40619	1.08896	0.09492	0.07298	5.54518	-0.6062	0.80894	0.24055	0.06806	0.03568	1746665.297	-1.11045	2137827	1.6138	-1.79205	1.2331	2.60436	1.98998	-2.89201	-1.3693	4.20293
407	2.36757	0.86186	0.3743	5.60539	1.53869	1.79246	0.58359	0.25345	3.21291	1.33883	1.5214	0.41963	0.18224	2.31466	1.23345	1.60752	0.47469	0.20616	2.58412	1.26788	0.08454	0.04733	0	-0.40906	0.80488	0.18755	0.03527	0.02442	1770557.393	-1.07389	2136534.7	1.61122	-1.73028	1.15324	2.59603	1.85813	-2.78786	-1.23846	4.18278
408	1.44841	0.37047	0.16089	2.09789	1.2035	1.42055	0.35104	0.15246	2.01796	1.19187	1.35222	0.30175	0.13105	1.8285	1.16285	1.47301	0.38731	0.16821	2.16976	1.21368	2.08924	0.04318	5.54518	-0.41995	0.55691	0.14134	0.03477	0.00513	1789492.548	-1.04492	1553714.528	0.44654	-0.4666	1.09185	0.1994	0.48756	-0.20836	-1.1409	0.08904
409	1.73035	0.54832	0.23813	2.99411	1.31543	1.5266	0.42304	0.18373	2.33051	1.23556	2.0093	0.69779	0.30304	4.03729	1.4175	1.76116	0.56597	0.2458	3.10168	1.32709	0.5333	0.02916	4.68213	-0.70952	0.50813	0.01332	0.01788	0.00033	1767778.191	-1.07814	1554811.135	0.44873	-0.4838	1.16239	0.20136	0.5216	-0.2171	-1.25323	0.09036
410	2.55555	0.93827	0.40748	6.53084	1.59861	1.92478	0.65481	0.28438	3.70478	1.38736	3.32409	1.2012	0.52167	11.04957	1.82321	2.35144	0.85503	0.37133	5.52927	1.53344	1.8282	0.02865	13.59237	-0.41353	0.50813	0.07502	0.02037	0.0058	1788500.167	-1.04644	1526182.941	0.39152	-0.4097	1.09503	0.15329	0.42873	-0.16041	-1.14588	0.06002
411	1.8972	0.64038	0.27811	3.59937	1.37739	1.77668	0.57475	0.24961	3.15659	1.33292	2.18894	0.78342	0.34023	4.79146	1.47951	2.04702	0.71639	0.31112	4.19029	1.43074	0.65609	0.05889	9.43348	-0.82571	0.50407	0.03914	0.05017	0.00395	1792231.201	-1.04073	1608795.794	0.55661	-0.57928	1.08311	0.30982	0.60287	-0.32244	-1.12722	0.17245
412	1.58371	0.45977	0.19968	2.50814	1.25846	1.67644	0.51667	0.22439	2.81045	1.29477	2.82005	1.03675	0.45026	7.95268	1.6793	1.57057	0.45144	0.19606	2.46669	1.25322	1.47198	0.0394	3.29584	-0.6929	0.5813	0.15222	0.02981	0.01374	1790861.715	-1.04282	1581251.965	0.50157	-0.52305	1.08748	0.25157	0.54545	-0.26235	-1.13405	0.12618
413	1.29987	0.26226	0.1139	1.68966	1.14012	2.47325	0.90553	0.39327	6.11697	1.57266	1.99137	0.68882	0.29915	3.96555	1.41116	1.3577	0.30579	0.1328	1.84335	1.1652	0.68453	0.11419	0	-0.59141	0.72764	0.36749	0.15599	0.04193	1794971.232	-1.03653	1663904.795	0.66674	-0.6911	1.0744	0.44454	0.71635	-0.46078	-1.11366	0.29639
414	1.38815	0.32797	0.14244	1.92696	1.1782	1.57707	0.45557	0.19785	2.48715	1.25581	1.87012	0.626	0.27187	3.49735	1.36752	1.43501	0.36117	0.15685	2.05925	1.19792	0.68906	0.09042	9.43348	-1.03247	0.58943	0.12612	0.0775	0.01055	1770255.241	-1.07435	1665155.257	0.66924	-0.719	1.15424	0.44788	0.77246	-0.48118	-1.24006	0.29974
415	1.63348	0.49071	0.21311	2.66826	1.27808	1.66903	0.51224	0.22246	2.78566	1.29191	2.09596	0.74001	0.32138	4.39305	1.44774	1.62964	0.48836	0.21209	2.65573	1.27657	0.55716	0.04868	8.04719	-0.08526	0.52846	0.02772	0.04024	0.00379	1769333.994	-1.07576	1637599.449	0.61417	-0.6607	1.15727	0.37721	0.71076	-0.40579	-1.24495	0.23167
416	1.39235	0.33099	0.14375	1.93864	1.17998	1.50717	0.41023	0.17816	2.27156	1.22767	2.73287	1.00535	0.43662	7.46858	1.65314	1.35052	0.30049	0.1305	1.8239	1.16212	0.47959	0.08196	1.38629	-0.66357	0.53252	0.07094	0.07849	0.0093	1793601.031	-1.03863	1636346.556	0.61167	-0.6353	1.07875	0.37414	0.65984	-0.38859	-1.12043	0.22885
417	1.45417	0.37444	0.16262	2.11461	1.20589	2.06305	0.72419	0.31451	4.25618	1.43633	1.38511	0.32578	0.14148	1.91853	1.17691	1.70638	0.53437	0.23208	2.91173	1.30628	0.45734	0.07567	0	-0.64635	0.6748	0.21718	0.12866	0.0275	1797712.858	-1.03234	1719045.888	0.77693	-0.80206	1.06572	0.60362	0.82799	-0.62314	-1.10019	0.46897
418	1.27195	0.24055	0.10447	1.61786	1.12781	1.48847	0.39775	0.17274	2.21554	1.22003	1.39469	0.33267	0.14448	1.94516	1.18097	1.27689	0.24443	0.10615	1.63045	1.13	0.38221	0.09868	0	-0.47138	0.5935	0.10791	0.10134	0.01191	1773092.982	-1.07001	1720291.488	0.77942	-0.83399	1.14492	0.6075	0.89238	-0.65003	-1.22508	0.4735
419	1.43659	0.36227	0.15733	2.06379	1.19858	1.51887	0.41797	0.18152	2.30697	1.23242	1.634	0.49103	0.21325	2.66996	1.27828	1.24695	0.2207	0.09585	1.55488	1.11667	0.54005	0.09773	1.38629	-0.86802	0.57317	0.08861	0.08594	0.0095	1771673.891	-1.07218	1692719.088	0.72432	-0.77661	1.14958	0.52464	0.83266	-0.56251	-1.23256	0.38001
420	1.33224	0.28686	0.12458	1.77486	1.15423	2.30799	0.83638	0.36323	5.32682	1.51921	1.41145	0.34462	0.14967	1.99219	1.18804	1.39278	0.3313	0.14388	1.93984	1.18016	0.61477	0.07775	0	-0.75218	0.70325	0.25877	0.10979	0.0385	1796341.832	-1.03444	1691471.057	0.72183	-0.74668	1.07006	0.52103	0.7724	-0.53898	-1.10691	0.3761
421	1.32665	0.28266	0.12276	1.76	1.1518	1.52618	0.42277	0.18361	2.32923	1.23539	1.36305	0.30972	0.13451	1.85791	1.1675	1.47905	0.3914	0.16998	2.18759	1.21616	0.24683	0.05485	2.77259	-0.43158	0.83333	0.41968	0.16493	0.04813	1800456.297	-1.02814	1774223.458	0.8872	-0.91216	1.05707	0.78712	0.93783	-0.80927	-1.08682	0.69833
422	1.23716	0.21282	0.09243	1.53056	1.11228	1.50308	0.40752	0.17698	2.25925	1.226	1.34386	0.29555	0.12835	1.80596	1.15925	1.39113	0.33012	0.14337	1.93524	1.17946	0.18241	0.05579	0	-0.64258	0.65447	0.15031	0.08793	0.02063	1775932.598	-1.06567	1775464.192	0.88968	-0.9481	1.13565	0.79152	1.01036	-0.8435	-1.21022	0.7042
423	1.25641	0.22826	0.09913	1.57857	1.1209	1.66327	0.50879	0.22096	2.76647	1.28968	1.33653	0.29008	0.12598	1.78631	1.15608	1.42653	0.35524	0.15428	2.03499	1.19437	0.30886	0.07962	3.29584	-0.08436	0.66667	0.1938	0.1083	0.02406	1774512.541	-1.06784	1747873.005	0.83454	-0.89115	1.14028	0.69645	0.95161	-0.7437	-1.21764	0.58122
424	1.31203	0.27158	0.11794	1.72142	1.14544	1.71548	0.53969	0.23439	2.94287	1.30976	1.26968	0.23876	0.10369	1.61209	1.1268	1.52413	0.42142	0.18302	2.32297	1.23456	0.44636	0.07938	0	-0.69096	0.73984	0.28649	0.11972	0.05091	1799084.337	-1.03024	1746629.838	0.83205	-0.85722	1.0614	0.69231	0.88314	-0.71325	-1.09349	0.57604
425	1.4795	0.3917	0.17011	2.18892	1.21635	1.5003	0.40567	0.17618	2.2509	1.22487	1.60626	0.47391	0.20582	2.58007	1.26738	2.07356	0.72927	0.31672	4.29965	1.43999	0.37853	0.09645	21.16132	-0.30358	0.83333	0.4966	0.14903	0.10419	1803201.768	-1.02394	1829441.921	0.99754	-1.02142	1.04845	0.99509	1.04588	-1.01891	-1.07355	0.99264
426	1.50949	0.41177	0.17883	2.27856	1.22861	2.06764	0.72641	0.31547	4.27514	1.43793	1.65152	0.5017	0.21788	2.72752	1.28511	1.75073	0.56003	0.24322	3.06506	1.32315	0.3786	0.05043	1.38629	-0.39372	0.72764	0.33895	0.07998	0.03927	1778774.318	-1.06132	1830677.785	1.00001	-1.06133	1.1264	1.00002	1.12641	-1.06134	-1.19547	1.00003
427	1.34393	0.2956	0.12838	1.80615	1.15928	2.0969	0.74046	0.32158	4.39699	1.44807	1.22733	0.20484	0.08896	1.50634	1.10785	1.44288	0.36664	0.15923	2.0819	1.2012	0.32211	0.05743	0	-0.4835	0.67886	0.21772	0.08942	0.0305	1777353.181	-1.06349	1803065.6	0.94483	-1.00482	1.13102	0.89271	1.06862	-0.94939	-1.20283	0.84346
428	1.72304	0.54409	0.2363	2.96887	1.31265	1.47346	0.38761	0.16834	2.17108	1.21386	1.51352	0.41444	0.17999	2.29074	1.23025	1.77963	0.57641	0.25033	3.16708	1.33403	0.37601	0.08735	8.04719	0	0.83333	0.44713	0.15797	0.09158	1801828.765	-1.02604	1801827.301	0.94236	-0.9669	1.05276	0.88804	0.99208	-0.91116	-1.08018	0.83685
429	1.6072	0.47449	0.20607	2.58309	1.26775	2.19738	0.78727	0.34191	4.82848	1.48236	1.75873	0.56459	0.2452	3.09313	1.32617	1.84746	0.61381	0.26658	3.41311	1.35921	0.36036	0.07042	1.38629	-0.84577	0.86179	0.37755	0.09985	0.07284	1805949.492	-1.01974	1884705.725	1.10798	-1.12984	1.03986	1.22762	1.15214	-1.25184	-1.06038	1.36017
430	1.54957	0.43798	0.19021	2.40117	1.24482	2.28412	0.82598	0.35872	5.2172	1.51133	1.62931	0.48816	0.212	2.65465	1.27644	1.50629	0.40965	0.17791	2.26891	1.22731	0.27925	0.06549	5.54518	-0.18538	0.8252	0.36124	0.08594	0.05176	1781618.371	-1.05697	1885936.715	1.11044	-1.1737	1.11718	1.23307	1.24056	-1.30332	-1.18082	1.36925
431	1.36292	0.30963	0.13447	1.85755	1.16744	1.86904	0.62542	0.27162	3.49331	1.36713	1.45438	0.37458	0.16268	2.11522	1.20598	1.66691	0.51097	0.22191	2.77859	1.29109	0.30341	0.06019	0	0	0.78862	0.31585	0.09935	0.0566	1780196.039	-1.05914	1858301.303	1.05521	-1.11762	1.12178	1.11347	1.18372	-1.17933	-1.18813	1.17495
432	1.28135	0.24791	0.10767	1.64186	1.13197	1.72238	0.54371	0.23613	2.96659	1.31239	1.45814	0.37716	0.1638	2.12617	1.20753	1.65659	0.50476	0.21922	2.74429	1.28709	0.272	0.07979	3.29584	-0.80706	0.84959	0.38217	0.14158	0.06968	1804575.335	-1.02184	1857067.876	1.05275	-1.07574	1.04415	1.10828	1.09923	-1.13248	-1.06696	1.16674
433	1.50894	0.41141	0.17867	2.2769	1.22839	2.23238	0.80307	0.34877	4.98352	1.49412	1.74763	0.55826	0.24245	3.05421	1.32198	1.73776	0.5526	0.23999	3.01981	1.31824	0.27828	0.04996	12.72932	-0.785	0.89431	0.34928	0.07799	0.04665	1808699.693	-1.01553	1940019.354	1.21851	-1.23743	1.0313	1.48478	1.25665	-1.50783	-1.04731	1.80922
434	1.274	0.24216	0.10517	1.62308	1.12872	2.11197	0.74762	0.32469	4.46042	1.45326	1.40054	0.33686	0.1463	1.96151	1.18344	1.52831	0.42416	0.18421	2.33573	1.23625	0.28184	0.05747	2.77259	-0.65775	0.86585	0.31856	0.07004	0.05118	1784464.987	-1.05261	1941245.466	1.22096	-1.2852	1.10799	1.49075	1.35282	-1.56918	-1.16628	1.82016
435	1.61276	0.47795	0.20757	2.60099	1.26994	2.11516	0.74913	0.32534	4.4739	1.45436	1.49736	0.4037	0.17533	2.24209	1.22367	1.77704	0.57495	0.2497	3.15787	1.33306	0.30604	0.04333	1.38629	-0.88217	0.80488	0.2748	0.05216	0.03652	1783041.344	-1.05479	1913584.581	1.16569	-1.22956	1.11258	1.35883	1.29692	-1.43328	-1.17354	1.58397
436	1.65438	0.50343	0.21864	2.73697	1.28623	2.3896	0.87113	0.37833	5.71019	1.54583	1.81023	0.59345	0.25773	3.27693	1.34545	1.86357	0.62249	0.27035	3.47289	1.36513	0.3615	0.06924	6.06843	-0.75293	0.86992	0.35689	0.0765	0.06638	1807324.269	-1.01763	1912356.03	1.16323	-1.18374	1.03558	1.35311	1.20462	-1.37697	-1.05383	1.57398
437	1.18724	0.17163	0.07454	1.40954	1.08961	2.05584	0.72068	0.31299	4.22648	1.43382	1.57155	0.45206	0.19633	2.46977	1.25361	1.37988	0.322	0.13984	1.90407	1.17468	0.2776	0.08007	4.15888	-0.44369	1	0.45936	0.10233	0.07428	1811452.595	-1.01132	1995387.328	1.32916	-1.3442	1.02276	1.76666	1.35941	-1.78665	-1.03433	2.34818
438	1.20986	0.1905	0.08274	1.46376	1.09994	1.97268	0.67939	0.29506	3.89147	1.40452	2.03636	0.71116	0.30885	4.14676	1.42701	1.39479	0.33274	0.14451	1.94544	1.18101	0.31332	0.07229	12.13685	-0.55297	0.93089	0.41805	0.08048	0.05405	1787314.398	-1.04825	1996608.557	1.3316	-1.39585	1.09883	1.77316	1.4632	-1.85871	-1.15185	2.36113
439	1.28433	0.25024	0.10868	1.6495	1.13328	1.94915	0.66739	0.28985	3.79919	1.39612	1.55526	0.44164	0.1918	2.41883	1.2471	1.41291	0.34565	0.15011	1.99631	1.18866	0.24597	0.05384	6.93147	-1.00503	0.86992	0.29519	0.07551	0.04411	1785889.328	-1.05043	1968919.935	1.27627	-1.34063	1.10341	1.62886	1.40824	-1.711	-1.15905	2.07886
440	1.2771	0.24459	0.10622	1.63098	1.13009	2.01491	0.70057	0.30426	4.05986	1.41948	1.58621	0.46135	0.20036	2.51606	1.25945	1.40442	0.33962	0.1475	1.9724	1.18508	0.23429	0.04256	3.29584	-0.96035	0.84553	0.27208	0.05315	0.03935	1810075.792	-1.01342	1967696.263	1.27382	-1.29092	1.02702	1.62262	1.30825	-1.6444	-1.04081	2.06693
441	1.073	0.07046	0.0306	1.15133	1.03586	2.27034	0.81993	0.35609	5.15444	1.50676	1.47745	0.39032	0.16951	2.18286	1.2155	1.47765	0.39045	0.16957	2.18345	1.21559	0.17973	0.07227	0	-0.63031	0.93902	0.36831	0.07402	0.06136	1814208.425	-1.0071	2050814.207	1.43992	-1.45014	1.01425	2.07337	1.46044	-2.08809	-1.02145	2.98549
442	1.16202	0.15016	0.06521	1.35029	1.07797	2.51183	0.92101	0.39999	6.30929	1.58488	1.92557	0.65522	0.28456	3.70782	1.38765	1.31559	0.27429	0.11912	1.73078	1.14699	0.23257	0.05775	1.38629	-0.62083	0.93902	0.3558	0.06508	0.04879	1790166.84	-1.04389	2052030.548	1.44235	-1.50565	1.0897	2.08038	1.57173	-2.17168	-1.13752	3.00064
443	1.16587	0.15347	0.06665	1.35925	1.07975	2.21758	0.79642	0.34588	4.91766	1.48915	1.74234	0.55523	0.24113	3.03575	1.31998	1.1933	0.17672	0.07675	1.42396	1.09238	0.27967	0.06102	4.68213	-0.64689	0.89024	0.34276	0.07253	0.05006	1788740.226	-1.04607	2024311.903	1.38696	-1.45086	1.09426	1.92366	1.5177	-2.01228	-1.14467	2.66804
444	1.17385	0.16029	0.06961	1.37792	1.08344	1.81169	0.59426	0.25808	3.28222	1.34599	1.60265	0.47166	0.20484	2.56849	1.26596	1.35571	0.30433	0.13217	1.83795	1.16435	0.19345	0.05904	1.38629	0	0.92276	0.34466	0.06706	0.04928	1812830.13	-1.00921	2023093.117	1.38452	-1.39727	1.0185	1.91691	1.41014	-1.93456	-1.02788	2.65401
445	2.30179	0.83369	0.36207	5.29824	1.51717	2.70239	0.99414	0.43175	7.30291	1.64389	2.24747	0.80981	0.35169	5.05112	1.49916	1.74827	0.55863	0.24261	3.05645	1.32222	0.29635	0.09514	1.38629	-0.39539	0.9878	0.38462	0.06259	0.0803	1816967.411	-1.00288	2106304.592	1.55081	-1.55527	1.00576	2.40501	1.55975	-2.41193	-1.00865	3.72972
446	3.46364	1.24232	0.53953	11.9968	1.86109	2.74465	1.00965	0.43849	7.5331	1.6567	1.97012	0.67809	0.29449	3.88137	1.40361	2.27417	0.82162	0.35682	5.17185	1.50804	0.16858	0.07398	1.38629	-0.3962	0.89431	0.271	0.05514	0.04879	1793022.55	-1.03952	2107516.04	1.55323	-1.61461	1.08059	2.41253	1.67841	-2.50786	-1.12329	3.74721
447	1.878	0.63021	0.2737	3.52688	1.3704	2.7267	1.00309	0.43564	7.43489	1.65127	2.3586	0.85807	0.37265	5.56299	1.53577	1.74905	0.55907	0.2428	3.05918	1.32252	0.22871	0.08794	1.38629	-0.68972	0.91057	0.31938	0.07501	0.0507	1791594.272	-1.0417	2079765.067	1.49778	-1.56023	1.08514	2.24333	1.6253	-2.33688	-1.13039	3.36
448	1.33025	0.28537	0.12393	1.76957	1.15336	2.45908	0.89979	0.39077	6.04707	1.56815	1.72504	0.54525	0.2368	2.97576	1.31341	1.52681	0.42318	0.18378	2.33115	1.23564	0.24206	0.12403	0	-0.48998	0.99593	0.40636	0.1073	0.08803	1815587.509	-1.00499	2078551.172	1.49535	-1.50281	1.01	2.23607	1.5103	-2.24722	-1.01504	3.3437
449	4.41703	1.48547	0.64513	19.51015	2.10167	2.18308	0.78074	0.33907	4.76584	1.47752	1.96735	0.67669	0.29388	3.87047	1.40262	2.321	0.842	0.36568	5.38704	1.52348	0.13835	0.05165	3.29584	-0.69153	0.88618	0.23457	0.03825	0.03855	1794451.704	-1.03733	2135284.048	1.60872	-1.66877	1.07605	2.58798	1.73107	-2.68459	-1.11622	4.16335
450	1.8392	0.60933	0.26463	3.38266	1.35617	2.12397	0.75329	0.32715	4.51125	1.45738	1.43392	0.36041	0.15652	2.05613	1.19746	1.56506	0.44792	0.19453	2.44941	1.25102	0.21685	0.09432	2.77259	0	0.93902	0.32781	0.06309	0.07027	1818348.16	-1.00076	2134075.05	1.60631	-1.60753	1.00153	2.58022	1.60876	-2.58219	-1.00229	4.14462
451	1.80366	0.58982	0.25615	3.25319	1.343	1.53697	0.42981	0.18667	2.36228	1.23975	2.18861	0.78327	0.34017	4.79001	1.4794	1.59179	0.46486	0.20189	2.5338	1.26166	0.48526	0.05951	2.77259	-0.56158	0.45935	0.00625	0.04074	0.00178	1837065.501	-0.97212	1498276.748	0.33576	-0.3264	0.94502	0.11273	0.3173	-0.10959	-0.91868	0.03785
452	1.29501	0.25852	0.11227	1.67705	1.13799	1.80396	0.58998	0.25623	3.25427	1.34312	1.61164	0.47725	0.20727	2.59738	1.2695	1.24859	0.22201	0.09642	1.55898	1.1174	0.56953	0.08201	1.38629	-0.20734	0.5122	0.08698	0.08296	0.00581	1839315.067	-0.96868	1551324.432	0.44177	-0.42793	0.93834	0.19516	0.41453	-0.18904	-0.90896	0.08621
453	1.27008	0.23908	0.10383	1.6131	1.12698	1.31927	0.27708	0.12033	1.74047	1.14859	1.26868	0.23798	0.10335	1.60955	1.12636	1.42019	0.35079	0.15235	2.01694	1.19172	0.38611	0.06537	6.93147	-0.13184	0.49593	0.02175	0.05365	0.00251	1814402.766	-1.0068	1552497.768	0.44411	-0.44713	1.01365	0.19723	0.45017	-0.19857	-1.02054	0.08759
454	1.7125	0.53795	0.23363	2.93266	1.30863	1.88895	0.63602	0.27622	3.56813	1.37439	2.45849	0.89955	0.39067	6.04417	1.56796	1.85631	0.61859	0.26865	3.44589	1.36246	1.75344	0.06033	19.16655	-0.6968	0.52439	0.09976	0.04223	0.00684	1813081.882	-1.00882	1524963.837	0.38909	-0.39252	1.01772	0.15139	0.39598	-0.15272	-1.0267	0.0589
455	1.46023	0.37859	0.16442	2.13227	1.2084	1.23485	0.21095	0.09161	1.52485	1.11124	1.31744	0.27569	0.11973	1.73565	1.1478	1.35149	0.30121	0.13081	1.82653	1.16254	0.51124	0.07113	2.77259	-0.32808	0.47154	0.0125	0.06259	0.00207	1838042.181	-0.97063	1523788.241	0.38674	-0.37538	0.94212	0.14957	0.36435	-0.14517	-0.91445	0.05784
456	1.35409	0.30313	0.13165	1.83356	1.16365	1.65885	0.50612	0.21981	2.75178	1.28796	1.37089	0.31546	0.137	1.87934	1.17085	1.54839	0.43722	0.18988	2.39751	1.24434	0.40071	0.07821	1.38629	-0.10515	0.52846	0.09948	0.09637	0.0114	1841861.676	-0.96478	1606414.911	0.55186	-0.53242	0.93081	0.30454	0.51367	-0.29382	-0.89803	0.16806
457	1.49857	0.40451	0.17568	2.24571	1.22416	1.73298	0.54984	0.23879	3.00322	1.31643	2.03457	0.71028	0.30847	4.13948	1.42638	1.33862	0.29164	0.12666	1.7919	1.15699	0.80864	0.08625	2.77259	-0.78348	0.57317	0.18211	0.08445	0.01801	1817045.401	-1.00276	1607583.724	0.55419	-0.55572	1.00552	0.30713	0.55725	-0.30797	-1.00829	0.17021
458	1.35887	0.30665	0.13318	1.84653	1.16571	1.56119	0.44545	0.19346	2.43731	1.24948	2.33252	0.84695	0.36783	5.44065	1.52726	1.31423	0.27325	0.11867	1.7272	1.1464	0.58721	0.07431	11.09035	-0.80518	0.52033	0.07584	0.06657	0.00555	1815723.93	-1.00478	1580037.55	0.49914	-0.50153	1.00958	0.24914	0.50393	-0.25034	-1.01441	0.12436
459	1.32597	0.28214	0.12253	1.7582	1.15151	1.68735	0.52316	0.22721	2.84715	1.29898	1.40687	0.34137	0.14825	1.97928	1.18612	1.4167	0.34833	0.15128	2.00704	1.19025	0.5917	0.09223	1.38629	-0.47647	0.56911	0.15738	0.11823	0.02085	1840588.224	-0.96673	1578866.475	0.4968	-0.48028	0.93457	0.24681	0.4643	-0.2386	-0.90348	0.12262
460	1.34473	0.29619	0.12864	1.8083	1.15962	1.79797	0.58666	0.25478	3.2327	1.34088	1.26023	0.23129	0.10045	1.58818	1.1226	1.54694	0.43628	0.18947	2.39302	1.24376	0.46503	0.05698	0	-0.70285	0.63821	0.38869	0.11525	0.03694	1844409.566	-0.96089	1661533.13	0.662	-0.63611	0.9233	0.43825	0.61123	-0.4211	-0.88719	0.29012
461	1.33328	0.28764	0.12492	1.77764	1.15468	2.0806	0.73266	0.31819	4.3289	1.44243	1.2779	0.24522	0.1065	1.63303	1.13044	1.38448	0.32532	0.14129	1.91678	1.17664	0.60985	0.07518	0	-0.61524	0.72764	0.39576	0.11128	0.03326	1819689.366	-0.99871	1662697.418	0.66433	-0.66347	0.99742	0.44133	0.66262	-0.44076	-0.99614	0.29319
462	1.42894	0.35693	0.15501	2.04187	1.19538	1.58718	0.46196	0.20063	2.51914	1.25983	1.53812	0.43056	0.18699	2.36581	1.24021	1.3844	0.32527	0.14126	1.91656	1.17661	0.40358	0.06654	0	-0.65085	0.56911	0.15385	0.09588	0.0161	1818367.204	-1.00073	1635136.832	0.60925	-0.6097	1.00147	0.37119	0.61015	-0.37146	-1.00221	0.22615
463	1.64431	0.49732	0.21598	2.70376	1.28231	1.76832	0.57003	0.24756	3.12696	1.32978	1.30441	0.26575	0.11541	1.70149	1.14211	1.74709	0.55795	0.24232	3.05232	1.32178	0.40848	0.06526	0	-0.90697	0.54065	0.11851	0.09985	0.01403	1843135.448	-0.96284	1633970.281	0.60692	-0.58436	0.92705	0.36835	0.56265	-0.35466	-0.8926	0.22356
464	1.98254	0.68438	0.29722	3.93046	1.40803	1.72748	0.54666	0.23741	2.98419	1.31434	1.4877	0.39723	0.17252	2.21325	1.21971	2.30342	0.83439	0.36237	5.30574	1.5177	0.39038	0.06862	6.93147	-0.67217	0.74797	0.43871	0.1073	0.09582	1846958.939	-0.95698	1716683.446	0.77221	-0.73899	0.91582	0.59631	0.70721	-0.57066	-0.87643	0.46048
465	1.75542	0.56271	0.24438	3.0815	1.32492	1.85393	0.61731	0.26809	3.43706	1.36159	1.44179	0.36589	0.1589	2.07876	1.20075	2.03945	0.71268	0.30951	4.15936	1.42809	0.49251	0.05336	0	-0.64568	0.64634	0.2816	0.08644	0.03267	1822334.869	-0.99466	1717843.206	0.77453	-0.77039	0.98936	0.59989	0.76628	-0.59669	-0.98408	0.46463
466	1.3092	0.26942	0.11701	1.714	1.1442	1.89609	0.63979	0.27786	3.59516	1.37699	1.16755	0.15491	0.06728	1.36317	1.08053	1.42015	0.35076	0.15233	2.01683	1.1917	0.38479	0.0668	1.38629	-1.11247	0.68699	0.29274	0.10979	0.03852	1821011.912	-0.99669	1690266.027	0.71942	-0.71704	0.99339	0.51756	0.71466	-0.51585	-0.9901	0.37235
467	1.99793	0.69211	0.30058	3.99172	1.41348	1.63993	0.49465	0.21483	2.68937	1.2806	1.42995	0.35764	0.15532	2.04476	1.19581	2.0311	0.70858	0.30773	4.12537	1.42517	0.32018	0.06824	5.54518	-0.63836	0.73171	0.41098	0.12817	0.08376	1845684.054	-0.95894	1689104.002	0.7171	-0.68765	0.91956	0.51423	0.65941	-0.49311	-0.8818	0.36875
468	1.60739	0.47461	0.20612	2.5837	1.26783	1.48143	0.39301	0.17068	2.19463	1.21714	1.64443	0.49739	0.21602	2.70415	1.28235	1.76227	0.5666	0.24607	3.1056	1.32751	0.32937	0.06469	8.04719	0	0.85772	0.51536	0.14208	0.09315	1849509.997	-0.95308	1771870.245	0.88249	-0.84109	0.90836	0.77879	0.80162	-0.74225	-0.86574	0.68728
469	1.78019	0.57672	0.25047	3.16908	1.33424	1.67112	0.51349	0.22301	2.79264	1.29272	1.64006	0.49473	0.21486	2.6898	1.28065	1.79142	0.58301	0.2532	3.20919	1.33844	0.42823	0.06811	10.75056	-0.13238	0.84553	0.52514	0.13164	0.08766	1824982.121	-0.99061	1773025.475	0.8848	-0.8765	0.98131	0.78287	0.86827	-0.77553	-0.9721	0.69269
470	1.44367	0.36719	0.15947	2.08418	1.20153	1.72951	0.54784	0.23792	2.9912	1.31511	1.68391	0.52112	0.22632	2.83555	1.29766	1.83659	0.60791	0.26401	3.37306	1.35521	0.42019	0.05976	8.04719	-0.67561	0.73577	0.32998	0.10383	0.05557	1823658.263	-0.99264	1745429.505	0.82966	-0.82355	0.98533	0.68833	0.81749	-0.68326	-0.97808	0.57107
471	1.86932	0.62557	0.27168	3.49436	1.36723	1.44322	0.36688	0.15933	2.08288	1.20134	1.7554	0.5627	0.24438	3.08143	1.32492	1.84501	0.61248	0.266	3.40406	1.35831	0.26566	0.06111	18.02183	-0.6854	0.79675	0.3963	0.12717	0.08012	1848234.244	-0.95503	1744272.01	0.82734	-0.79014	0.91209	0.68449	0.75461	-0.65372	-0.87108	0.56631
472	1.23649	0.21228	0.09219	1.52891	1.11198	1.34087	0.29332	0.12739	1.79793	1.15796	1.38327	0.32445	0.14091	1.91344	1.17612	1.37644	0.3195	0.13876	1.89459	1.17322	0.10142	0.06086	13.59237	-0.09032	0.69106	0.2835	0.11923	0.03889	1852062.945	-0.94917	1827097.944	0.99286	-0.9424	0.90093	0.98577	0.8945	-0.93566	-0.85514	0.97872
473	1.20413	0.18576	0.08067	1.44993	1.09733	1.34012	0.29276	0.12714	1.79592	1.15764	1.35431	0.30329	0.13172	1.83416	1.16375	1.47215	0.38672	0.16795	2.16723	1.21332	0.11196	0.08162	27.24274	-0.68285	0.65854	0.24246	0.15251	0.04469	1827631.335	-0.98656	1828248.639	0.99516	-0.98178	0.9733	0.99034	0.96859	-0.97703	-0.96022	0.98554
474	1.35698	0.30526	0.13257	1.84139	1.16489	1.38159	0.32324	0.14038	1.90879	1.17541	1.44082	0.36521	0.15861	2.07596	1.20034	1.61479	0.4792	0.20812	2.60755	1.27074	0.24722	0.05536	11.34303	-0.17442	0.81301	0.44387	0.11277	0.0811	1826306.47	-0.98859	1800631.668	0.93997	-0.92924	0.9773	0.88354	0.91863	-0.87346	-0.96615	0.8305
475	1.39419	0.33231	0.14432	1.94377	1.18076	1.48781	0.39731	0.17255	2.21358	1.21976	1.56037	0.44492	0.19323	2.43475	1.24915	1.75573	0.56288	0.24446	3.08259	1.32504	0.27765	0.06766	11.09035	-0.68223	0.79268	0.44061	0.13115	0.08413	1850786.222	-0.95113	1799478.705	0.93766	-0.89184	0.90465	0.87921	0.84825	-0.83625	-0.86043	0.82441
476	1.25107	0.224	0.09728	1.56518	1.11851	2.00142	0.69386	0.30134	4.00568	1.41472	1.61387	0.47864	0.20787	2.60458	1.27038	1.27056	0.23946	0.104	1.61432	1.12719	0.2648	0.07055	1.38629	-0.68269	0.88618	0.41098	0.1073	0.08282	1854617.988	-0.94527	1882370.991	1.10331	-1.04292	0.89353	1.2173	0.98584	-1.15067	-0.84462	1.34306
477	1.11276	0.10684	0.0464	1.23823	1.05487	1.76221	0.56657	0.24606	3.10538	1.32748	1.4152	0.34727	0.15082	2.00279	1.18962	1.57946	0.45708	0.19851	2.49469	1.25677	0.16729	0.04319	4.68213	-0.0163	0.78862	0.34656	0.06607	0.04974	1830282.723	-0.9825	1883517.149	1.1056	-1.08626	0.96531	1.22236	1.06725	-1.20097	-0.94842	1.35144
478	1.19495	0.1781	0.07735	1.42791	1.09314	1.37923	0.32153	0.13964	1.90228	1.17441	1.36897	0.31406	0.13639	1.87408	1.17003	1.47837	0.39094	0.16978	2.18558	1.21588	0.10353	0.06973	9.43348	-0.36285	0.75203	0.25686	0.13164	0.0434	1828956.744	-0.98453	1855876.947	1.05037	-1.03412	0.9693	1.10327	1.01812	-1.08621	-0.95431	1.15884
479	1.22084	0.19954	0.08666	1.49045	1.10492	1.73828	0.5529	0.24012	3.02162	1.31844	1.47262	0.38704	0.16809	2.16861	1.21352	1.56055	0.44504	0.19328	2.43532	1.24922	0.18059	0.05634	8.04719	-0.02117	0.80488	0.38815	0.08644	0.07117	1853340.192	-0.94722	1854728.52	1.04807	-0.99276	0.89723	1.09846	0.94036	-1.04048	-0.84987	1.15126
480	1.51664	0.4165	0.18088	2.3002	1.23152	2.19833	0.7877	0.34209	4.83265	1.48268	1.65917	0.50632	0.21989	2.75285	1.28809	1.71653	0.5403	0.23465	2.94648	1.31016	0.20643	0.05888	6.93147	-0.19732	0.9187	0.44985	0.10532	0.07296	1857175.334	-0.94135	1937693.872	1.21387	-1.14268	0.88614	1.47347	1.07566	-1.38706	-0.83417	1.7886
481	1.30423	0.26561	0.11535	1.70102	1.14203	2.04247	0.71416	0.31016	4.17168	1.42915	1.61368	0.47852	0.20782	2.60396	1.27031	1.69816	0.52955	0.22998	2.88375	1.30313	0.22693	0.05202	8.31777	-0.93351	0.8374	0.28269	0.07551	0.04466	1832936.5	-0.97844	1938835.488	1.21615	-1.18993	0.95735	1.47902	1.16428	-1.44713	-0.93671	1.7987
482	1.22768	0.20513	0.08909	1.5072	1.10801	2.01014	0.6982	0.30323	4.04066	1.41779	1.47614	0.38943	0.16913	2.17899	1.21497	1.77165	0.57191	0.24838	3.13874	1.33103	0.24971	0.05041	2.77259	-0.40481	0.82927	0.31829	0.07601	0.05865	1831609.299	-0.98047	1911169.808	1.16086	-1.13819	0.96133	1.3476	1.11597	-1.32129	-0.94255	1.56438
483	1.39451	0.33254	0.14442	1.94466	1.18089	2.08186	0.73326	0.31845	4.33414	1.44287	1.59445	0.46653	0.20261	2.54227	1.26272	1.5519	0.43948	0.19086	2.40839	1.24575	0.24821	0.06292	2.77259	-0.75535	0.85772	0.38815	0.09737	0.07416	1855896.36	-0.94331	1910025.921	1.15858	-1.0929	0.88983	1.3423	1.03094	-1.2662	-0.83939	1.55516
484	1.44676	0.36933	0.1604	2.09311	1.20281	2.27694	0.82283	0.35735	5.18446	1.50895	1.41425	0.3466	0.15053	2.0001	1.18922	1.59392	0.4662	0.20247	2.54058	1.26251	0.12772	0.07301	13.59237	-0.12158	0.89837	0.35608	0.10482	0.06205	1859735.191	-0.93744	1993071.107	1.32453	-1.24166	0.87878	1.75438	1.16398	-1.64462	-0.8238	2.32373
485	1.43139	0.35865	0.15576	2.04888	1.19641	2.16073	0.77045	0.3346	4.66875	1.46994	1.56719	0.44928	0.19512	2.45608	1.25187	1.77281	0.57257	0.24866	3.14286	1.33147	0.21191	0.06322	4.68213	-0.67545	0.98374	0.45637	0.0929	0.08378	1835592.884	-0.97438	1994208.176	1.3268	-1.29281	0.94941	1.7604	1.25968	-1.7153	-0.92508	2.33571
486	1.27676	0.24433	0.10611	1.63012	1.12994	1.95153	0.66861	0.29038	3.80847	1.39697	1.60328	0.47205	0.20501	2.57051	1.26621	1.51567	0.41586	0.1806	2.29726	1.23113	0.28698	0.06371	3.29584	-0.45299	0.97561	0.47404	0.08097	0.07459	1834264.353	-0.97641	1966514.754	1.27146	-1.24147	0.95338	1.61661	1.21218	-1.57848	-0.93089	2.05546
487	1.85754	0.61925	0.26894	3.45045	1.36292	2.27805	0.82332	0.35756	5.18951	1.50932	1.85086	0.61565	0.26737	3.42568	1.36046	2.23571	0.80456	0.34942	4.9984	1.49523	0.18763	0.06218	4.68213	-0.15914	0.94715	0.41098	0.09737	0.08956	1858454.936	-0.93939	1965375.411	1.26918	-1.19226	0.88246	1.61083	1.12001	-1.5132	-0.82898	2.04444
488	1.23368	0.21	0.0912	1.52197	1.11071	2.21433	0.79495	0.34524	4.90326	1.48806	1.4069	0.34139	0.14826	1.97937	1.18613	1.5352	0.42866	0.18616	2.35684	1.23903	0.14072	0.0563	2.77259	-0.45141	0.92683	0.32074	0.06309	0.06325	1862297.771	-0.93351	2048507.257	1.43531	-1.33988	0.87145	2.06012	1.2508	-1.92315	-0.81351	2.95691
489	1.32261	0.27961	0.12143	1.7493	1.15005	2.3387	0.8496	0.36897	5.46952	1.52928	1.71722	0.54071	0.23483	2.94884	1.31043	1.38096	0.32278	0.14018	1.90705	1.17514	0.16059	0.05451	2.77259	-0.6883	0.88211	0.27018	0.05216	0.0487	1838252.093	-0.97031	2049639.775	1.43757	-1.39489	0.9415	2.06662	1.35347	-2.00526	-0.91354	2.97092
490	1.24472	0.21891	0.09507	1.54933	1.11567	2.16761	0.77363	0.33598	4.69853	1.47228	1.4536	0.37404	0.16244	2.11295	1.20565	1.50858	0.41117	0.17857	2.27581	1.22824	0.19548	0.08662	3.29584	-0.62262	0.93496	0.34901	0.09141	0.0674	1836922.121	-0.97234	2021916.325	1.38217	-1.34395	0.94545	1.9104	1.30678	-1.85757	-0.9193	2.64051
491	1.29232	0.25644	0.11137	1.67009	1.1368	2.20962	0.79282	0.34432	4.88242	1.48648	1.4814	0.39299	0.17067	2.19455	1.21713	1.6552	0.50392	0.21885	2.73969	1.28655	0.11693	0.04918	6.59167	-0.66082	0.89024	0.35254	0.06061	0.05389	1861016.128	-0.93548	2020781.531	1.37991	-1.29087	0.87511	1.90414	1.20757	-1.78127	-0.81865	2.62753
492	1.20492	0.18641	0.08096	1.45183	1.09769	1.59531	0.46707	0.20285	2.54501	1.26306	1.20617	0.18745	0.08141	1.45485	1.09826	1.33657	0.29011	0.12599	1.78642	1.1561	0.02632	0.03288	0	-0.13428	0.73171	0.07393	0.02583	0.00602	1864863.286	-0.92959	2104006.924	1.54622	-1.43735	0.86413	2.39079	1.33614	-2.22245	-0.80329	3.69669
493	1.32271	0.27968	0.12146	1.74956	1.15009	2.42507	0.88586	0.38472	5.88096	1.55726	1.68489	0.5217	0.22657	2.83885	1.29803	1.43523	0.36133	0.15692	2.05989	1.19801	0.12499	0.05016	1.38629	-1.07796	0.87398	0.31367	0.05266	0.03905	1840914.347	-0.96623	2105134.886	1.54847	-1.49619	0.93361	2.39777	1.44567	-2.31681	-0.90208	3.71288
494	1.47848	0.39101	0.16982	2.1859	1.21593	2.59193	0.9524	0.41362	6.7181	1.60995	1.82953	0.60406	0.26234	3.34718	1.3526	1.47921	0.39151	0.17003	2.18806	1.21623	0.21472	0.06104	1.38629	-0.85866	0.97967	0.3944	0.07054	0.06912	1839582.825	-0.96827	2077379.102	1.49301	-1.44564	0.93755	2.22907	1.39977	-2.15835	-0.9078	3.32802
495	1.47256	0.387	0.16807	2.16843	1.21349	2.07173	0.72838	0.31633	4.29207	1.43935	1.54049	0.4321	0.18766	2.37311	1.24116	1.31578	0.27443	0.11918	1.73128	1.14707	0.12862	0.07469	0	-0.37281	0.9187	0.35743	0.077	0.05554	1863580.149	-0.93155	2076248.861	1.49075	-1.38871	0.86779	2.22233	1.29365	-2.07022	-0.80839	3.31294
496	1.26653	0.23628	0.10262	1.6041	1.1254	1.90694	0.6455	0.28034	3.63642	1.38092	1.85979	0.62046	0.26946	3.45882	1.36374	1.55243	0.43982	0.19101	2.41004	1.24597	0.11454	0.05662	16.09438	-0.2849	0.90244	0.29247	0.0467	0.05004	1842246.686	-0.9642	2132907.708	1.60397	-1.54654	0.92967	2.57273	1.49117	-2.48061	-0.89639	4.12659
497	1.14984	0.13962	0.06064	1.32213	1.07231	2.00266	0.69448	0.30161	4.01065	1.41515	1.2623	0.23294	0.10116	1.5934	1.12352	1.33673	0.29023	0.12604	1.78685	1.15617	0.11259	0.05089	2.77259	-0.28157	0.84959	0.21718	0.04272	0.03704	1866147.212	-0.92762	2131782.026	1.60172	-1.4858	0.86049	2.56552	1.37826	-2.37983	-0.79821	4.10925
499	1.36848	0.3137	0.13624	1.87274	1.16982	1.63513	0.49172	0.21355	2.67365	1.27872	1.4594	0.37803	0.16417	2.12985	1.20806	1.25554	0.22757	0.09883	1.57638	1.12051	0.59268	0.06735	0	-0.01228	0.49187	0.0742	0.07352	0.0083	1886792.084	-0.89603	1494032.436	0.32728	-0.29325	0.80288	0.10711	0.26276	-0.09597	-0.7194	0.03505
500	1.4626	0.38022	0.16513	2.1392	1.20938	1.34851	0.299	0.12985	1.81848	1.16125	1.56931	0.45064	0.19571	2.46273	1.25272	1.32037	0.27791	0.1207	1.74338	1.14907	0.47055	0.05428	4.15888	-0.69602	0.45122	0.00598	0.04471	0.00169	1861871.427	-0.93417	1495123.1	0.32946	-0.30777	0.87267	0.10854	0.2875	-0.1014	-0.81522	0.03576
501	2.43139	0.88846	0.38585	5.91166	1.55929	2.76595	1.01738	0.44184	7.65048	1.66311	3.04011	1.11189	0.48289	9.24227	1.74359	2.23535	0.8044	0.34935	4.99679	1.49511	1.36618	0.05753	38.30409	-0.71904	0.49187	0.06605	0.0765	0.00873	1885726.976	-0.89766	1466502.064	0.27226	-0.2444	0.8058	0.07413	0.21939	-0.06654	-0.72334	0.02018
502	1.28467	0.2505	0.10879	1.65038	1.13343	1.59414	0.46633	0.20253	2.54128	1.26259	1.45016	0.37167	0.16142	2.10296	1.20423	1.25594	0.22788	0.09897	1.57739	1.12069	0.69487	0.08613	2.77259	-1.35469	0.58943	0.19299	0.13363	0.02696	1889145.617	-0.89243	1549108.045	0.43734	-0.39029	0.79644	0.19126	0.34831	-0.17069	-0.71076	0.08365
503	1.22626	0.20397	0.08858	1.50371	1.10737	1.55883	0.44394	0.1928	2.42995	1.24853	1.52532	0.4222	0.18336	2.3266	1.23504	1.27448	0.24254	0.10533	1.6243	1.12893	0.3291	0.0728	0	-0.67918	0.47561	0.04702	0.09091	0.00327	1864229.376	-0.93056	1550194.523	0.43951	-0.40899	0.86594	0.19317	0.38059	-0.17975	-0.80581	0.0849
504	1.32592	0.28211	0.12252	1.75806	1.15149	1.25246	0.22511	0.09776	1.56866	1.11913	1.40618	0.34088	0.14804	1.97734	1.18582	1.22042	0.1992	0.08651	1.48942	1.10473	0.34826	0.06306	0	-0.3888	0.45935	0.01522	0.07104	0.00183	1863004.491	-0.93243	1522656.155	0.38448	-0.3585	0.86943	0.14782	0.33427	-0.13783	-0.81069	0.05683
505	1.11599	0.10974	0.04766	1.24543	1.0564	1.79476	0.58487	0.25401	3.22116	1.33969	1.56064	0.4451	0.1933	2.4356	1.24926	1.2219	0.20041	0.08704	1.49304	1.1054	0.51447	0.08252	0	-0.41253	0.55691	0.0878	0.13413	0.0112	1887968.737	-0.89423	1521567.584	0.3823	-0.34187	0.79965	0.14615	0.30571	-0.1307	-0.71508	0.05587
506	1.56304	0.44663	0.19397	2.44309	1.25022	1.59522	0.46701	0.20282	2.54473	1.26302	1.39516	0.33301	0.14462	1.94647	1.18117	1.53947	0.43144	0.18737	2.36997	1.24075	0.38269	0.07874	1.38629	-0.42489	0.71545	0.44278	0.15549	0.07068	1891500.15	-0.88883	1604207.068	0.54744	-0.48658	0.79002	0.29969	0.43249	-0.26638	-0.70219	0.16407
507	1.38694	0.3271	0.14206	1.9236	1.17768	1.59059	0.46411	0.20156	2.52998	1.26119	1.70301	0.5324	0.23122	2.90024	1.30499	1.55967	0.44447	0.19303	2.43257	1.24887	0.42374	0.06509	0	-0.66463	0.58943	0.23648	0.11525	0.02902	1866679.951	-0.92681	1605289.358	0.54961	-0.50938	0.85897	0.30207	0.4721	-0.27996	-0.7961	0.16602
508	1.20558	0.18696	0.0812	1.45342	1.09799	1.41498	0.34712	0.15075	2.00217	1.18953	1.38116	0.32292	0.14024	1.9076	1.17523	1.38081	0.32267	0.14013	1.90664	1.17508	0.50079	0.07101	0	-0.47237	0.60569	0.23322	0.11525	0.03058	1865454.521	-0.92868	1577738.744	0.49455	-0.45928	0.86245	0.24458	0.42653	-0.22714	-0.80095	0.12096
509	1.2653	0.23531	0.10219	1.60098	1.12486	1.64025	0.49485	0.21491	2.69042	1.28072	1.43383	0.36035	0.1565	2.05587	1.19743	1.47695	0.38998	0.16937	2.18138	1.2153	0.57729	0.10881	4.15888	-0.85355	0.73171	0.44496	0.19722	0.07415	1890322.747	-0.89063	1576654.36	0.49238	-0.43853	0.79322	0.24244	0.39057	-0.21593	-0.70647	0.11937
510	1.66435	0.50943	0.22124	2.77006	1.2901	1.76264	0.56681	0.24616	3.1069	1.32764	1.66567	0.51023	0.22159	2.77446	1.29061	1.77768	0.57531	0.24985	3.16015	1.3333	0.46578	0.06726	1.38629	-0.59196	0.80081	0.55477	0.14953	0.08795	1893855.868	-0.88522	1659333.834	0.65761	-0.58213	0.78362	0.43245	0.51532	-0.38281	-0.69368	0.28438
511	1.77736	0.57513	0.24978	3.15901	1.33318	1.72972	0.54796	0.23798	2.99193	1.31519	1.6768	0.51689	0.22448	2.81166	1.29491	1.83361	0.60629	0.26331	3.36213	1.35411	0.54853	0.04391	1.38629	-0.65662	0.68699	0.34221	0.09637	0.04444	1869131.758	-0.92306	1660411.934	0.65976	-0.609	0.85203	0.43528	0.56214	-0.40179	-0.78648	0.28718
512	1.60568	0.47355	0.20566	2.57821	1.26715	1.60995	0.4762	0.20681	2.59194	1.26884	1.72643	0.54606	0.23715	2.98056	1.31394	1.73611	0.55165	0.23958	3.01408	1.31762	0.43288	0.04972	0	-0.68446	0.59756	0.21147	0.09091	0.02792	1867905.688	-0.92493	1632846.907	0.60468	-0.55928	0.8555	0.36563	0.5173	-0.33819	-0.79128	0.22109
513	1.78011	0.57668	0.25045	3.16879	1.33421	1.60169	0.47106	0.20458	2.56541	1.26558	1.4357	0.36165	0.15706	2.06123	1.19821	1.47635	0.38957	0.16919	2.17961	1.21505	0.34918	0.04874	13.59237	-0.60288	0.79268	0.49715	0.11475	0.06224	1892677.849	-0.88703	1631766.711	0.60252	-0.53445	0.78682	0.36303	0.47407	-0.32201	-0.69793	0.21873
514	1.5159	0.41601	0.18067	2.29795	1.23122	1.38748	0.32749	0.14223	1.9251	1.17791	1.55343	0.44047	0.19129	2.41314	1.24637	1.86052	0.62086	0.26963	3.46153	1.36401	0.13758	0.03391	3.29584	0	0.67886	0.352	0.08147	0.05606	1896212.956	-0.88162	1714492.703	0.76783	-0.67694	0.77725	0.58957	0.5968	-0.51977	-0.68524	0.45269
515	1.64245	0.49619	0.21549	2.69764	1.28158	1.52522	0.42214	0.18333	2.3263	1.235	1.63175	0.48965	0.21265	2.66261	1.2774	1.99518	0.69073	0.29998	3.98074	1.41251	0.32968	0.07276	15.00767	0	0.78455	0.40419	0.14307	0.08169	1871584.993	-0.9193	1715566.61	0.76998	-0.70784	0.84512	0.59287	0.65072	-0.54502	-0.77692	0.4565
516	1.83592	0.60755	0.26385	3.3706	1.35496	1.71291	0.53819	0.23373	2.93406	1.30878	1.67943	0.51845	0.22516	2.82049	1.29593	2.03902	0.71247	0.30942	4.1576	1.42794	0.39102	0.0722	16.29573	0	0.78455	0.43952	0.13413	0.08832	1870358.185	-0.92118	1687984.986	0.71486	-0.65852	0.84857	0.51103	0.60661	-0.47075	-0.78169	0.36531
517	1.64287	0.49644	0.2156	2.69902	1.28174	1.45917	0.37787	0.16411	2.12918	1.20796	1.74257	0.55536	0.24119	3.03655	1.32006	2.02538	0.70576	0.30651	4.10216	1.42316	0.26368	0.07312	6.93147	0	0.84553	0.49552	0.17834	0.11262	1895034.229	-0.88342	1686908.983	0.71271	-0.62962	0.78043	0.50796	0.55622	-0.44874	-0.68945	0.36203
518	1.57532	0.45446	0.19737	2.48163	1.25512	1.89907	0.64136	0.27854	3.60647	1.37807	1.88839	0.63572	0.27609	3.56602	1.37419	1.86844	0.6251	0.27148	3.49107	1.36691	0.22417	0.06334	11.34303	-0.75461	0.81301	0.45692	0.1232	0.10384	1898571.603	-0.87801	1769688.061	0.87813	-0.77101	0.7709	0.77112	0.67695	-0.67705	-0.67686	0.67714
519	1.47393	0.38793	0.16848	2.17247	1.21406	1.49012	0.39886	0.17322	2.22046	1.2207	1.58043	0.4577	0.19878	2.49776	1.25715	1.64655	0.49868	0.21657	2.71113	1.28318	0.2231	0.05246	14.04639	-0.64649	0.75203	0.42946	0.11277	0.07949	1874039.849	-0.91555	1770757.773	0.88027	-0.80593	0.83823	0.77488	0.73786	-0.70943	-0.76743	0.6821
520	1.70651	0.53445	0.23211	2.91218	1.30633	1.63394	0.49099	0.21324	2.66976	1.27826	1.73734	0.55236	0.23988	3.01835	1.31808	1.88432	0.63357	0.27515	3.55066	1.37271	0.34366	0.07585	6.93147	-0.07276	0.86179	0.51046	0.14655	0.11158	1872812.206	-0.91743	1743157.355	0.82511	-0.75698	0.84167	0.68081	0.69447	-0.6246	-0.77217	0.56175
521	1.5223	0.42022	0.1825	2.3174	1.23382	1.77032	0.57116	0.24805	3.13403	1.33053	1.76229	0.56661	0.24608	3.10567	1.32751	2.06503	0.72514	0.31493	4.26435	1.43702	0.13679	0.04923	3.29584	-0.2921	0.76016	0.43762	0.13363	0.07907	1897392.073	-0.87981	1742085.546	0.82297	-0.72406	0.77407	0.67728	0.63704	-0.59588	-0.68104	0.55739
522	1.44753	0.36986	0.16063	2.09534	1.20313	1.62332	0.48447	0.2104	2.63517	1.2741	1.72643	0.54606	0.23715	2.98056	1.31394	2.15382	0.76724	0.33321	4.63894	1.46759	0.08379	0.07375	12.13685	-0.66603	0.66667	0.22751	0.12419	0.05469	1900931.997	-0.8744	1824924.324	0.98851	-0.86435	0.76457	0.97716	0.75579	-0.85443	-0.66854	0.96594
523	1.40607	0.3408	0.14801	1.97703	1.18578	1.93415	0.65967	0.28649	3.74094	1.39074	1.79714	0.5862	0.25458	3.22971	1.34057	1.78249	0.57801	0.25103	3.17727	1.3351	0.15426	0.07074	21.66856	-0.13214	0.82927	0.42321	0.12519	0.07747	1876496.524	-0.91179	1825989.838	0.99064	-0.90326	0.83136	0.98137	0.82358	-0.8948	-0.75802	0.97219
524	1.54007	0.43183	0.18754	2.37182	1.241	1.70889	0.53584	0.23271	2.92031	1.30725	1.84621	0.61313	0.26628	3.40849	1.35875	1.66723	0.51116	0.222	2.77966	1.29121	0.3255	0.07008	13.59237	-0.82798	0.87398	0.53194	0.13413	0.1269	1875267.947	-0.91367	1798368.415	0.93545	-0.85469	0.83479	0.87506	0.7809	-0.79951	-0.76272	0.81857
525	1.93351	0.65934	0.28635	3.73846	1.39051	1.87513	0.62868	0.27303	3.51611	1.36935	2.08542	0.73497	0.31919	4.34898	1.4441	2.51171	0.92096	0.39997	6.30869	1.58484	0.08406	0.04006	6.93147	-0.49261	0.64634	0.41805	0.09985	0.04742	1899751.57	-0.8762	1797300.802	0.93331	-0.81777	0.76773	0.87107	0.71653	-0.76324	-0.67269	0.81298
526	1.54857	0.43733	0.18993	2.39807	1.24442	1.86314	0.62226	0.27025	3.47129	1.36497	1.93891	0.66213	0.28756	3.75937	1.39245	1.9077	0.6459	0.28051	3.63932	1.3812	0.12303	0.06564	11.34303	-0.57883	0.74797	0.30606	0.09786	0.06567	1903294.328	-0.87078	1880205.943	1.09899	-0.95698	0.75826	1.20777	0.83332	-1.05171	-0.66028	1.32732
527	1.53279	0.42709	0.18548	2.34945	1.23806	2.11776	0.75036	0.32588	4.48491	1.45525	1.784	0.57886	0.25139	3.18266	1.33566	1.70423	0.53311	0.23153	2.9044	1.30546	0.21561	0.05945	13.59237	-1.03375	0.87805	0.45828	0.08693	0.10711	1878955.214	-0.90803	1881267.255	1.10111	-0.99983	0.82451	1.21244	0.90787	-1.10092	-0.74868	1.33502
528	1.49378	0.40131	0.17429	2.23138	1.2222	2.18504	0.78163	0.33946	4.7744	1.47819	1.5977	0.46857	0.2035	2.55265	1.264	1.69626	0.52843	0.22949	2.8773	1.30241	0.16674	0.05685	18.79775	-0.62304	0.78862	0.37619	0.08843	0.08628	1877725.605	-0.90991	1853622.598	1.04586	-0.95164	0.82793	1.09383	0.8659	-0.99528	-0.75334	1.144
529	1.45906	0.37779	0.16407	2.12886	1.20792	1.76833	0.57004	0.24756	3.12699	1.32979	2.00356	0.69493	0.3018	4.01425	1.41547	2.13156	0.75685	0.3287	4.54355	1.45999	0.11617	0.09492	11.34303	-0.05527	0.73171	0.2797	0.12519	0.06892	1902112.908	-0.87259	1852559.185	1.04374	-0.91076	0.76141	1.08939	0.79472	-0.95059	-0.6644	1.13704
530	3.07925	1.12469	0.48844	9.48178	1.75478	1.74224	0.55517	0.24111	3.0354	1.31994	3.10763	1.13386	0.49243	9.65736	1.76285	3.59908	1.28068	0.55619	12.95338	1.89712	0.07208	0.07995	6.93147	0	0.76829	0.30063	0.1227	0.04696	1905658.788	-0.86716	1935537.403	1.20956	-1.04889	0.75197	1.46303	0.90956	-1.26869	-0.65209	1.76962
531	2.13863	0.76017	0.33014	4.57374	1.46241	2.26798	0.81889	0.35564	5.14373	1.50598	1.8846	0.63372	0.27522	3.55172	1.37281	2.31243	0.8383	0.36407	5.34733	1.52067	0.16316	0.06183	12.13685	-0.55973	0.86179	0.43409	0.09886	0.0718	1881416.121	-0.90426	1936594.509	1.21167	-1.09566	0.81769	1.46814	0.99077	-1.32758	-0.7394	1.77891
532	2.00334	0.69482	0.30175	4.01337	1.41539	2.31052	0.83747	0.36371	5.3385	1.52004	1.83333	0.60613	0.26324	3.3611	1.35401	2.02255	0.70436	0.3059	4.09071	1.42216	0.15942	0.07176	4.68213	-0.67445	0.85366	0.4224	0.11177	0.07685	1880185.378	-0.90614	1908924.371	1.15638	-1.04784	0.8211	1.3372	0.94949	-1.2117	-0.74403	1.54631
533	2.08638	0.73543	0.31939	4.35298	1.44443	1.6963	0.52845	0.2295	2.87743	1.30242	2.44262	0.89307	0.38786	5.96639	1.56289	2.79253	1.02695	0.446	7.79822	1.67109	0.09636	0.07721	6.59167	-0.5513	0.82927	0.31802	0.11326	0.0625	1904476.28	-0.86897	1907865.162	1.15426	-1.00302	0.75512	1.33231	0.8716	-1.15775	-0.65618	1.53783
534	1.74547	0.55702	0.24191	3.04667	1.32116	1.77618	0.57446	0.24949	3.15482	1.33273	1.96951	0.67778	0.29436	3.87897	1.40339	2.21513	0.79531	0.3454	4.9068	1.48833	0.10528	0.10237	4.68213	0	0.84959	0.27263	0.11227	0.06961	1908025.57	-0.86354	1990923.226	1.32024	-1.14008	0.74571	1.74303	0.98451	-1.50518	-0.64395	2.30121
535	2.55607	0.93847	0.40757	6.53349	1.59877	1.75183	0.56066	0.24349	3.06891	1.32357	2.6707	0.98234	0.42663	7.13264	1.63423	2.97727	1.09101	0.47382	8.86414	1.72548	0.07297	0.06111	13.59237	-0.24087	0.81707	0.26013	0.08197	0.04593	1883879.445	-0.90049	1991976.122	1.32234	-1.19076	0.81088	1.74859	1.07226	-1.57459	-0.73019	2.31223
537	2.71567	0.99904	0.43388	7.37486	1.64793	1.73383	0.55033	0.23901	3.00617	1.31675	2.71674	0.99943	0.43405	7.38068	1.64825	3.05287	1.11608	0.48471	9.32002	1.74725	0.0719	0.06765	6.93147	0	0.79675	0.29356	0.13015	0.04521	1906841.876	-0.86535	1963223.235	1.26488	-1.09457	0.74884	1.59993	0.94719	-1.38451	-0.64801	2.02373
538	1.07756	0.0747	0.03244	1.16114	1.03806	1.85746	0.61921	0.26892	3.45016	1.36289	1.20885	0.18967	0.08237	1.46132	1.09948	1.33521	0.28909	0.12555	1.78279	1.15551	0.08742	0.06402	2.77259	-0.13944	0.81707	0.20685	0.05415	0.03308	1910394.869	-0.85992	2046367.973	1.43104	-1.23057	0.73946	2.04786	1.05819	-1.76099	-0.63587	2.93057
539	1.22524	0.20314	0.08822	1.50121	1.10691	2.02202	0.7041	0.30579	4.08856	1.42198	1.56299	0.4466	0.19396	2.44294	1.2502	1.55758	0.44313	0.19245	2.42606	1.24803	0.08604	0.05648	4.68213	-0.31807	0.86585	0.23974	0.06359	0.0448	1886345.388	-0.89672	2047416.655	1.43313	-1.28511	0.8041	2.05387	1.15238	-1.84174	-0.72105	2.94346
540	1.2822	0.24858	0.10796	1.64404	1.13234	1.87324	0.62767	0.27259	3.50903	1.36866	1.48519	0.39554	0.17178	2.20579	1.21868	1.7077	0.53515	0.23241	2.91624	1.30679	0.0694	0.05784	18.79775	0	0.80488	0.20141	0.06607	0.03568	1885112.076	-0.8986	2019688.737	1.37772	-1.23803	0.80749	1.89812	1.1125	-1.70566	-0.72561	2.61508
541	1.47418	0.3881	0.16855	2.17321	1.21416	2.11205	0.74766	0.3247	4.46076	1.45329	1.59297	0.4656	0.20221	2.53755	1.26213	1.75016	0.55971	0.24308	3.06306	1.32294	0.14966	0.10795	11.34303	0	0.89837	0.30878	0.08147	0.08075	1909209.892	-0.86173	2018637.948	1.37562	-1.18542	0.74258	1.89233	1.02151	-1.63068	-0.6399	2.60314
542	1.61952	0.48213	0.20939	2.62285	1.2726	1.688	0.52354	0.22737	2.84934	1.29923	1.23152	0.20825	0.09044	1.51664	1.10974	1.18012	0.16562	0.07193	1.39268	1.08633	0.04942	0.03861	6.93147	0	0.78455	0.09622	0.0313	0.01556	1912766.881	-0.85629	2101876.247	1.54196	-1.32036	0.73323	2.37764	1.13061	-2.03595	-0.62786	3.66623
543	1.59435	0.46647	0.20258	2.54195	1.26268	1.53188	0.4265	0.18522	2.34666	1.23769	1.25618	0.22808	0.09905	1.57799	1.12079	1.26473	0.23486	0.102	1.59954	1.1246	0.02156	0.03442	2.77259	0	0.73984	0.06605	0.02683	0.00602	1888814.155	-0.89294	2102920.71	1.54405	-1.37874	0.79734	2.38408	1.23113	-2.12884	-0.71198	3.68114
544	1.36689	0.31254	0.13573	1.86839	1.16914	1.99529	0.69079	0.30001	3.98118	1.41255	1.36571	0.31167	0.13536	1.86516	1.16864	1.43099	0.35837	0.15564	2.04773	1.19624	0.11943	0.07262	1.38629	-0.71466	0.89431	0.2922	0.06061	0.0547	1887579.406	-0.89483	2075160.453	1.48857	-1.33202	0.80072	2.21585	1.19193	-1.98281	-0.71651	3.29846
545	1.21646	0.19595	0.0851	1.47977	1.10293	2.23493	0.80421	0.34926	4.99491	1.49497	1.12052	0.11379	0.04942	1.25557	1.05855	1.26445	0.23464	0.1019	1.59883	1.12448	0.06641	0.05484	4.68213	-0.40352	0.82114	0.24028	0.05067	0.02581	1911580.523	-0.8581	2074113.88	1.48648	-1.27556	0.73634	2.20963	1.09456	-1.89609	-0.63186	3.28457
546	1.50467	0.40857	0.17744	2.26403	1.22665	1.51953	0.4184	0.18171	2.30897	1.23269	1.46578	0.38239	0.16607	2.14851	1.21069	1.35461	0.30351	0.13181	1.83497	1.16388	0.04386	0.04267	5.54518	-0.0021	0.79675	0.08698	0.02534	0.01242	1915141.806	-0.85265	2157365.417	1.65285	-1.40931	0.72702	2.73191	1.20165	-2.32937	-0.6199	4.51542
547	2.02975	0.70791	0.30744	4.11989	1.42469	1.61284	0.478	0.20759	2.60125	1.26998	1.13504	0.12667	0.05501	1.28832	1.06538	1.18092	0.16629	0.07222	1.39457	1.0867	0.03791	0.02969	2.77259	0	0.78049	0.08263	0.02037	0.01432	1890049.663	-0.89105	2130698.008	1.59956	-1.42528	0.79397	2.55858	1.27	-2.27982	-0.70746	4.0926
548	2.20968	0.79285	0.34433	4.88269	1.4865	1.58581	0.4611	0.20025	2.51479	1.25929	1.48624	0.39625	0.17209	2.20891	1.21911	1.29947	0.26196	0.11377	1.68862	1.13994	0.02413	0.03938	2.77259	0	0.77236	0.05762	0.02484	0.00819	1913953.967	-0.85447	2129655.657	1.59747	-1.365	0.73012	2.55192	1.16635	-2.18055	-0.62387	4.07663
549	1.51645	0.41637	0.18083	2.29962	1.23144	1.799	0.58723	0.25503	3.2364	1.34127	1.39743	0.33463	0.14533	1.95281	1.18213	1.35009	0.30017	0.13036	1.82274	1.16193	0.08965	0.03942	4.68213	-0.00441	0.92276	0.19	0.0303	0.03283	1918338.706	-0.84776	2185181.811	1.70843	-1.44835	0.7187	2.91875	1.22785	-2.47441	-0.60929	4.98649
550	1.50461	0.40853	0.17742	2.26385	1.22663	1.63419	0.49115	0.2133	2.67058	1.27835	1.76278	0.56689	0.2462	3.10739	1.3277	1.44613	0.36889	0.16021	2.09129	1.20255	1.38501	0.08008	0	-0.17706	0.5	0.20468	0.11128	0.01206	1934661.319	-0.82279	1436917.543	0.21314	-0.17537	0.67698	0.04543	0.14429	-0.03738	-0.55701	0.00968
551	1.90386	0.64388	0.27964	3.62468	1.3798	1.58323	0.45947	0.19954	2.50662	1.25826	2.47959	0.90809	0.39438	6.14837	1.57467	1.58119	0.45818	0.19898	2.50016	1.25745	2.79615	0.06534	16.63553	-0.61808	0.47967	0.10601	0.07899	0.00738	1909549.445	-0.86121	1437924.851	0.21515	-0.18529	0.74168	0.04629	0.15958	-0.03987	-0.63875	0.00996
552	1.61482	0.47922	0.20812	2.60764	1.27076	1.65753	0.50533	0.21946	2.74741	1.28745	2.97882	1.09153	0.47404	8.87337	1.72593	1.80436	0.59021	0.25632	3.25572	1.34326	0.62236	0.05843	18.86697	-0.32874	0.42683	0.01033	0.0621	0.0016	1908775.831	-0.8624	1410400.416	0.16015	-0.13811	0.74373	0.02565	0.11911	-0.02212	-0.64138	0.00411
553	1.55405	0.44086	0.19146	2.41507	1.24662	1.36115	0.30833	0.13391	1.85273	1.16668	1.69722	0.52899	0.22974	2.88056	1.30277	1.43928	0.36414	0.15815	2.07153	1.1997	0.65227	0.08755	3.29584	-0.66848	0.43089	0.00924	0.08992	0.00301	1933581.166	-0.82444	1409391.183	0.15813	-0.13037	0.6797	0.02501	0.10748	-0.02062	-0.56037	0.00395
554	1.31448	0.27344	0.11875	1.72786	1.14651	1.59464	0.46665	0.20266	2.54288	1.26279	1.46253	0.38017	0.1651	2.13899	1.20935	1.24865	0.22206	0.09644	1.55913	1.11743	0.371	0.05144	0	-0.28019	0.54065	0.18646	0.12022	0.02414	1936822.08	-0.81948	1491981.915	0.32318	-0.26484	0.67155	0.10444	0.21703	-0.08559	-0.55032	0.03375
555	1.21651	0.19599	0.08512	1.4799	1.10296	1.47075	0.38577	0.16754	2.16311	1.21274	1.29684	0.25993	0.11289	1.68179	1.13879	1.24304	0.21756	0.09449	1.54515	1.11492	0.46461	0.07432	1.38629	-0.67096	0.50407	0.14515	0.10581	0.01352	1911806.188	-0.85776	1492985.373	0.32518	-0.27893	0.73575	0.10574	0.23925	-0.0907	-0.63109	0.03439
556	1.27616	0.24386	0.10591	1.62858	1.12967	1.46303	0.38051	0.16525	2.14046	1.20956	1.42215	0.35217	0.15295	2.02251	1.19254	1.32176	0.27896	0.12115	1.74705	1.14968	0.98954	0.06704	2.77259	-0.14645	0.51626	0.14705	0.09588	0.01682	1910677.73	-0.85948	1465452.992	0.27016	-0.2322	0.73871	0.07299	0.19957	-0.06273	-0.63491	0.01972
557	1.3583	0.30623	0.133	1.84498	1.16546	1.61952	0.48213	0.20939	2.62285	1.2726	1.36395	0.31038	0.1348	1.86036	1.16788	1.31774	0.27592	0.11983	1.73644	1.14793	0.8438	0.08437	0	-0.52837	0.56098	0.22397	0.13661	0.03075	1935741.616	-0.82113	1464447.609	0.26815	-0.22019	0.67426	0.07191	0.18081	-0.05905	-0.55366	0.01928
558	1.71674	0.54043	0.2347	2.9472	1.31024	1.49953	0.40515	0.17596	2.24859	1.22455	1.53076	0.42576	0.18491	2.34323	1.23724	2.56226	0.94089	0.40862	6.56518	1.60071	0.35564	0.0713	4.68213	-0.40751	0.75203	0.51101	0.16046	0.09966	1938983.591	-0.81617	1547065.395	0.43325	-0.35361	0.66614	0.18771	0.28861	-0.1532	-0.54368	0.08133
559	1.44443	0.36771	0.1597	2.08638	1.20184	1.64147	0.49559	0.21523	2.69442	1.2812	1.54569	0.43547	0.18912	2.38916	1.24326	1.32222	0.27931	0.1213	1.74827	1.14988	0.43485	0.05879	1.38629	-0.6831	0.58537	0.21636	0.10333	0.02401	1914063.714	-0.8543	1548065.002	0.43525	-0.37184	0.72983	0.18944	0.31766	-0.16184	-0.6235	0.08246
560	1.14855	0.1385	0.06015	1.31917	1.0717	1.71219	0.53777	0.23355	2.93159	1.30851	1.26285	0.23337	0.10135	1.59479	1.12377	1.22261	0.20099	0.08729	1.49478	1.10572	0.46915	0.07377	0	-0.62356	0.56504	0.21446	0.11575	0.02068	1912934.842	-0.85603	1520522.53	0.38021	-0.32547	0.73279	0.14456	0.27862	-0.12375	-0.62729	0.05496
561	1.50135	0.40636	0.17648	2.25405	1.2253	1.61742	0.48083	0.20882	2.61605	1.27178	1.54939	0.43786	0.19016	2.40061	1.24474	1.43179	0.35893	0.15588	2.05002	1.19657	0.60117	0.08209	1.38629	-0.64395	0.76423	0.49715	0.17834	0.07057	1937902.732	-0.81783	1519520.998	0.37821	-0.30931	0.66884	0.14304	0.25296	-0.11698	-0.54699	0.0541
562	1.82612	0.60219	0.26153	3.33471	1.35134	1.4815	0.39306	0.1707	2.19484	1.21717	1.82805	0.60325	0.26199	3.34177	1.35205	2.83362	1.04156	0.45234	8.0294	1.68334	0.31466	0.07004	9.43348	0	0.76423	0.50258	0.14903	0.10983	1941146.02	-0.81286	1602172.291	0.54338	-0.44169	0.66075	0.29526	0.35903	-0.24	-0.5371	0.16044
563	1.73198	0.54927	0.23854	2.99975	1.31605	1.39235	0.33099	0.14375	1.93864	1.17998	1.52929	0.4248	0.18449	2.33873	1.23664	1.84625	0.61316	0.26629	3.40864	1.35877	0.25249	0.04544	11.34303	-0.64908	0.71545	0.41098	0.09041	0.07961	1916322.198	-0.85085	1603168.045	0.54537	-0.46402	0.72394	0.29742	0.39481	-0.25306	-0.61596	0.16221
564	1.32215	0.27926	0.12128	1.74808	1.14985	1.61335	0.47831	0.20773	2.6029	1.27018	1.40751	0.34182	0.14845	1.98108	1.18639	1.52363	0.4211	0.18288	2.32145	1.23435	0.36313	0.05054	6.93147	-0.04062	0.6626	0.38353	0.11873	0.05333	1915192.825	-0.85258	1575613.326	0.4903	-0.41802	0.72689	0.2404	0.35639	-0.20496	-0.61973	0.11787
565	1.78311	0.57836	0.25118	3.17948	1.33533	1.57293	0.45294	0.19671	2.47411	1.25417	1.5647	0.44769	0.19443	2.44829	1.25088	1.82699	0.60267	0.26174	3.33789	1.35166	0.40483	0.06118	2.77259	-0.34502	0.78049	0.52569	0.14903	0.08854	1940064.68	-0.81452	1574615.646	0.48831	-0.39774	0.66344	0.23845	0.32396	-0.19422	-0.54038	0.11644
566	1.92247	0.65361	0.28386	3.69589	1.38653	2.07562	0.73026	0.31715	4.3082	1.4407	2.10168	0.74274	0.32257	4.41706	1.44972	2.34763	0.85341	0.37063	5.51137	1.5322	0.45951	0.08611	3.29584	-0.56988	0.87398	0.58712	0.14158	0.155	1943309.537	-0.80955	1657306.935	0.65356	-0.52909	0.65538	0.42713	0.42832	-0.34579	-0.53056	0.27916
567	1.68641	0.5226	0.22696	2.84398	1.29862	2.0951	0.7396	0.3212	4.38944	1.44745	1.80594	0.59108	0.2567	3.26142	1.34385	1.89803	0.64082	0.2783	3.60252	1.37769	0.52734	0.09608	2.77259	0	0.8374	0.50122	0.17983	0.0879	1918581.819	-0.84739	1658298.834	0.65554	-0.5555	0.71807	0.42973	0.47072	-0.36415	-0.60849	0.2817
568	2.17664	0.77778	0.33779	4.73776	1.47534	1.48335	0.3943	0.17124	2.20033	1.21793	2.03386	0.70994	0.30832	4.13659	1.42613	2.89499	1.06298	0.46165	8.38097	1.70147	0.28477	0.08123	4.68213	-0.52958	0.79675	0.49225	0.19573	0.11053	1917451.855	-0.84912	1630729.699	0.60044	-0.50985	0.721	0.36053	0.43292	-0.30614	-0.61222	0.21648
569	1.95212	0.66892	0.29051	3.81077	1.39718	1.75272	0.56117	0.24371	3.07203	1.3239	2.01599	0.70111	0.30449	4.06422	1.41986	2.30124	0.83345	0.36196	5.29571	1.51698	0.3849	0.11392	4.68213	0	0.80488	0.52107	0.2161	0.11999	1942227.632	-0.81121	1629735.873	0.59846	-0.48547	0.65806	0.35815	0.39382	-0.29054	-0.53382	0.21434
570	1.3109	0.27071	0.11757	1.71846	1.14495	1.99817	0.69223	0.30063	3.99268	1.41357	1.62199	0.48365	0.21005	2.63085	1.27357	1.84253	0.61114	0.26541	3.39492	1.3574	0.11973	0.07407	1.38629	-0.98269	0.68699	0.3906	0.1083	0.06313	1945474.312	-0.80624	1712473.686	0.7638	-0.6158	0.65002	0.58339	0.49649	-0.47035	-0.52408	0.44559
571	1.62001	0.48243	0.20952	2.62443	1.2728	1.79328	0.58405	0.25365	3.21585	1.33913	1.93937	0.66236	0.28766	3.76116	1.39261	2.10996	0.74667	0.32427	4.45193	1.45257	0.23203	0.09902	6.06843	-0.17801	0.84146	0.51943	0.17288	0.11775	1920842.754	-0.84393	1713461.728	0.76577	-0.64626	0.71222	0.58641	0.5454	-0.49489	-0.60106	0.44905
572	1.70673	0.53458	0.23216	2.91293	1.30642	1.9012	0.64249	0.27903	3.61456	1.37884	2.09039	0.73735	0.32023	4.36973	1.44582	2.35979	0.85857	0.37287	5.56861	1.53616	0.37062	0.10123	11.34303	0	0.84553	0.6162	0.20119	0.12944	1919712.111	-0.84566	1685875.994	0.71065	-0.60097	0.71514	0.50502	0.50821	-0.42707	-0.60477	0.35889
573	1.54383	0.43427	0.1886	2.38341	1.24251	1.99933	0.69281	0.30088	3.99732	1.41398	2.09259	0.7384	0.32068	4.37893	1.44658	2.12435	0.75347	0.32723	4.51286	1.45752	0.28425	0.072	2.77259	-0.67932	0.84553	0.56727	0.12519	0.13053	1944391.756	-0.8079	1684886.024	0.70867	-0.57253	0.6527	0.50221	0.46255	-0.40573	-0.52731	0.3559
574	1.83507	0.60708	0.26365	3.36748	1.35465	1.43617	0.36198	0.15721	2.06258	1.1984	1.46857	0.38429	0.16689	2.1567	1.21185	1.79409	0.5845	0.25384	3.21876	1.33944	0.04249	0.05574	0	-0.04085	0.60976	0.17233	0.08942	0.03088	1947640.519	-0.80293	1767676.931	0.87411	-0.70185	0.64469	0.76407	0.56353	-0.61349	-0.51764	0.66789
575	1.86302	0.6222	0.27022	3.47084	1.36492	1.97643	0.68129	0.29588	3.90628	1.40586	2.34434	0.852	0.37002	5.49593	1.53112	2.4904	0.91244	0.39627	6.20209	1.5781	0.10627	0.03349	4.68213	-0.2135	0.71951	0.39386	0.06806	0.06291	1923105.184	-0.84047	1768661.113	0.87608	-0.73632	0.70639	0.76752	0.61885	-0.64507	-0.5937	0.67241
576	1.61953	0.48214	0.20939	2.62288	1.27261	1.96179	0.67386	0.29265	3.84862	1.40064	1.87672	0.62953	0.2734	3.52208	1.36993	2.01022	0.69824	0.30324	4.04098	1.41782	0.10944	0.05678	6.59167	-0.61539	0.76829	0.41288	0.15698	0.06846	1921973.771	-0.8422	1741056.583	0.82092	-0.69138	0.7093	0.6739	0.58228	-0.56756	-0.59737	0.55322
577	1.52506	0.42203	0.18329	2.32581	1.23493	2.14412	0.76273	0.33125	4.59725	1.46428	2.09008	0.7372	0.32016	4.36843	1.44571	2.13436	0.75817	0.32927	4.55549	1.46094	0.10686	0.05143	0	-0.88185	0.7439	0.42865	0.0924	0.06775	1946557.226	-0.80458	1740070.472	0.81895	-0.65891	0.64735	0.67067	0.53015	-0.53961	-0.52085	0.54924
578	1.17621	0.1623	0.07048	1.38347	1.08453	1.85343	0.61704	0.26798	3.4352	1.36141	1.55316	0.44029	0.19122	2.41231	1.24626	1.77514	0.57388	0.24923	3.15112	1.33234	0.06287	0.07383	6.93147	0	0.73577	0.27915	0.10184	0.04321	1949808.33	-0.79961	1822921.088	0.98451	-0.78722	0.63937	0.96926	0.62947	-0.77503	-0.51125	0.95425
579	1.14362	0.1342	0.05828	1.30787	1.0694	1.7365	0.55187	0.23967	3.01543	1.31776	1.64426	0.49729	0.21597	2.70359	1.28229	1.71789	0.5411	0.235	2.95115	1.31068	0.07373	0.08311	4.68213	0	0.66667	0.19081	0.13015	0.05077	1925369.29	-0.837	1823901.407	0.98647	-0.82568	0.70058	0.97312	0.6911	-0.81451	-0.58639	0.95996
580	1.82742	0.60291	0.26184	3.33946	1.35182	1.483	0.39407	0.17114	2.19929	1.21778	2.04934	0.71752	0.31161	4.19979	1.43155	2.39573	0.87369	0.37944	5.73952	1.54781	0.0603	0.0618	3.29584	-0.68939	0.67886	0.22778	0.1083	0.04775	1924237.016	-0.83874	1796275.869	0.93126	-0.78109	0.70348	0.86725	0.65513	-0.7274	-0.59003	0.80764
581	2.04781	0.71677	0.31129	4.19353	1.43102	1.42488	0.35409	0.15378	2.03028	1.19368	1.91648	0.65049	0.2825	3.6729	1.38437	2.27646	0.82262	0.35726	5.18227	1.50879	0.05358	0.06909	1.38629	-0.5588	0.67886	0.21854	0.11823	0.04402	1948724.213	-0.80127	1795293.618	0.9293	-0.74462	0.64203	0.8636	0.59664	-0.69198	-0.51444	0.80255
582	1.79568	0.58538	0.25423	3.22447	1.34003	1.78166	0.57755	0.25082	3.17431	1.33479	1.58769	0.46228	0.20077	2.52076	1.26004	1.7601	0.56537	0.24554	3.09795	1.32669	0.08418	0.04829	6.06843	0	0.73984	0.25849	0.05464	0.04381	1951977.92	-0.79629	1878210.607	1.095	-0.87194	0.63408	1.19902	0.69431	-0.95477	-0.50491	1.31293
583	2.24235	0.80752	0.3507	5.02813	1.49745	1.72164	0.54328	0.23594	2.96404	1.31211	2.2835	0.82571	0.3586	5.21437	1.51113	2.36157	0.85933	0.3732	5.57701	1.53674	0.06779	0.04414	6.93147	0	0.72358	0.19897	0.05912	0.03381	1927635.254	-0.83354	1879187.06	1.09695	-0.91435	0.69478	1.2033	0.76214	-1.00299	-0.57913	1.31996
584	1.55775	0.44324	0.1925	2.42659	1.2481	1.95999	0.67294	0.29225	3.84156	1.4	1.86381	0.62262	0.2704	3.47379	1.36521	1.92305	0.65391	0.28399	3.69812	1.38674	0.07579	0.06792	5.54518	0	0.71545	0.2305	0.08495	0.04533	1926502.029	-0.83527	1851538.284	1.0417	-0.8701	0.69768	1.08513	0.72677	-0.90638	-0.58275	1.13038
585	1.5561	0.44218	0.19204	2.42145	1.24744	1.78273	0.57815	0.25109	3.17813	1.33519	1.49159	0.39984	0.17365	2.22484	1.22131	1.64104	0.49533	0.21512	2.69301	1.28103	0.06589	0.07275	5.54518	0	0.69512	0.21147	0.0775	0.0354	1950892.891	-0.79795	1850559.898	1.03974	-0.82966	0.63672	1.08106	0.66203	-0.86263	-0.50807	1.12403
586	2.16476	0.77231	0.33541	4.68619	1.47131	1.61368	0.47852	0.20782	2.60396	1.27031	2.01818	0.7022	0.30496	4.07305	1.42063	2.3342	0.84767	0.36814	5.44849	1.52781	0.07039	0.04948	4.68213	-0.25051	0.76829	0.22017	0.06508	0.04789	1954149.465	-0.79297	1933549.974	1.20559	-0.95599	0.6288	1.45344	0.75807	-1.15253	-0.49861	1.75224
587	1.46905	0.38462	0.16704	2.15811	1.21204	1.6836	0.52093	0.22624	2.83451	1.29754	1.31435	0.27334	0.11871	1.72752	1.14645	1.60196	0.47123	0.20465	2.56628	1.26569	0.03366	0.06075	2.77259	0	0.65854	0.10329	0.0765	0.02061	1929903.26	-0.83007	1934522.557	1.20753	-1.00233	0.68901	1.45813	0.832	-1.21034	-0.57192	1.76073
588	1.85955	0.62033	0.26941	3.45793	1.36365	1.70386	0.5329	0.23143	2.90314	1.30532	1.63972	0.49453	0.21477	2.68868	1.28052	2.14656	0.76387	0.33174	4.60772	1.46511	0.07376	0.06892	4.68213	0	0.72764	0.22343	0.07948	0.05171	1928768.99	-0.8318	1906848.296	1.15223	-0.95842	0.6919	1.32763	0.79722	-1.10432	-0.57552	1.52973
589	1.96762	0.67682	0.29394	3.87153	1.40272	1.69787	0.52937	0.2299	2.88276	1.30302	1.63454	0.49136	0.2134	2.67172	1.27849	2.09386	0.73901	0.32095	4.38425	1.44702	0.0942	0.0677	1.38629	0	0.80488	0.28839	0.06657	0.06899	1953063.437	-0.79463	1905873.778	1.15028	-0.91404	0.63143	1.32314	0.72632	-1.05141	-0.50175	1.52198
590	1.3357	0.28946	0.12571	1.78409	1.15572	1.96895	0.6775	0.29423	3.87676	1.40319	1.45978	0.37829	0.16429	2.13096	1.20821	1.55371	0.44065	0.19137	2.41401	1.24648	0.18313	0.12624	4.68213	-0.68675	0.85366	0.31965	0.07154	0.0909	1956323.143	-0.78964	1988943.712	1.31628	-1.03939	0.62353	1.7326	0.82074	-1.36813	-0.49237	2.28059
591	1.35374	0.30287	0.13154	1.83261	1.1635	1.8461	0.61308	0.26626	3.40809	1.35871	1.66617	0.51053	0.22172	2.77612	1.2908	1.68366	0.52097	0.22625	2.83471	1.29756	0.07227	0.04468	1.38629	-0.16687	0.78862	0.2237	0.05067	0.03348	1932173.494	-0.82659	1989912.422	1.31822	-1.08963	0.68326	1.7377	0.90068	-1.43637	-0.56477	2.29067
592	1.83376	0.60637	0.26334	3.36268	1.35416	1.66151	0.50773	0.2205	2.76062	1.289	1.75976	0.56518	0.24545	3.09676	1.32656	1.84554	0.61277	0.26612	3.40602	1.35851	0.06133	0.08839	1.38629	0	0.73984	0.16418	0.08346	0.04647	1931038.087	-0.82833	1962210.41	1.26286	-1.04606	0.68613	1.59481	0.86649	-1.32103	-0.56834	2.01403
593	1.69276	0.52636	0.2286	2.86544	1.30106	1.79869	0.58706	0.25496	3.23529	1.34115	1.94616	0.66586	0.28918	3.78754	1.39505	1.8271	0.60273	0.26176	3.33829	1.3517	0.09618	0.08061	6.93147	-0.31908	0.84959	0.30035	0.08147	0.06572	1955236.026	-0.7913	1961239.763	1.26092	-0.99777	0.62616	1.58992	0.78954	-1.25811	-0.49548	2.00476
594	1.26667	0.23639	0.10266	1.60445	1.12546	1.742	0.55503	0.24105	3.03456	1.31985	1.15589	0.14487	0.06292	1.33608	1.07512	1.15775	0.14648	0.06361	1.34039	1.07599	0.08491	0.04025	6.93147	-0.33452	0.80488	0.22669	0.0303	0.02358	1958499.132	-0.78631	2044396.382	1.4271	-1.12214	0.61828	2.0366	0.88235	-1.6014	-0.48616	2.90643
595	1.0819	0.07872	0.03419	1.17051	1.04014	1.75435	0.5621	0.24412	3.07774	1.32452	1.10282	0.09787	0.0425	1.21621	1.05015	1.13212	0.12409	0.05389	1.2817	1.06401	0.04983	0.02958	1.38629	-0.46316	0.75203	0.10845	0.02037	0.01738	1934446.141	-0.82312	2045361.215	1.42902	-1.17625	0.67752	2.04211	0.96819	-1.68089	-0.55768	2.91822
596	1.29833	0.26108	0.11339	1.68566	1.13944	2.02952	0.7078	0.30739	4.11895	1.42461	1.33393	0.28813	0.12513	1.77937	1.15496	1.39095	0.32999	0.14331	1.93474	1.17939	0.10364	0.08025	1.38629	-0.2189	0.84553	0.2661	0.06508	0.05358	1933309.504	-0.82485	2017629.165	1.37361	-1.13302	0.68039	1.88679	0.93458	-1.55633	-0.56122	2.59171
597	1.12973	0.12198	0.05297	1.27629	1.06289	1.65379	0.50307	0.21848	2.73502	1.286	1.13983	0.13088	0.05684	1.29921	1.06763	1.20037	0.18263	0.07932	1.44089	1.09561	0.03041	0.03312	2.77259	-0.43212	0.70732	0.08616	0.02583	0.01046	1957410.837	-0.78798	2016662.394	1.37167	-1.08085	0.62091	1.88149	0.85168	-1.48257	-0.48926	2.58079
598	2.10567	0.74463	0.32339	4.43385	1.45109	1.59356	0.46597	0.20237	2.53943	1.26236	1.40411	0.3394	0.1474	1.97152	1.18495	1.21899	0.19802	0.086	1.48594	1.10408	0.12204	0.07678	3.29584	-0.22627	0.9187	0.28894	0.05166	0.04444	1960677.614	-0.78298	2099912.588	1.53804	-1.20425	0.61305	2.36556	0.9429	-1.85218	-0.48001	3.63831
599	1.57599	0.45488	0.19755	2.48374	1.25538	1.90194	0.64287	0.2792	3.61738	1.37911	1.30109	0.2632	0.11431	1.69284	1.14065	1.21716	0.19652	0.08535	1.48148	1.10325	0.1147	0.05124	6.93147	-0.68237	0.91057	0.28269	0.04421	0.04279	1936721.392	-0.81963	2100873.539	1.53996	-1.2622	0.6718	2.37147	1.03454	-1.94374	-0.55063	3.65196
600	1.28042	0.24719	0.10735	1.63948	1.13156	1.74868	0.55886	0.24271	3.05788	1.32238	1.12112	0.11433	0.04965	1.25691	1.05883	1.11231	0.10644	0.04623	1.23723	1.05466	0.04531	0.02239	4.68213	-0.17006	0.78862	0.13917	0.01788	0.01937	1935583.429	-0.82138	2073109.146	1.48447	-1.21931	0.67466	2.20366	1.00151	-1.81003	-0.55415	3.27128
601	1.47819	0.39082	0.16973	2.18505	1.21581	1.765	0.56815	0.24674	3.11523	1.32853	1.30104	0.26316	0.11429	1.69271	1.14063	1.25563	0.22764	0.09886	1.57661	1.12055	0.11569	0.07731	6.59167	-0.01834	0.87805	0.271	0.04868	0.04799	1959588.05	-0.78464	2072146.254	1.48255	-1.16327	0.61567	2.19795	0.91276	-1.72461	-0.48308	3.25858
602	2.27284	0.82103	0.35657	5.1658	1.50759	1.71712	0.54065	0.2348	2.9485	1.31039	1.98745	0.68685	0.2983	3.94996	1.40977	2.04827	0.717	0.31139	4.19541	1.43118	0.07888	0.05195	9.43348	-0.34751	0.85772	0.18076	0.02434	0.02102	1962858.77	-0.77964	2155496.978	1.64911	-1.28571	0.60784	2.71958	1.00239	-2.12029	-0.47389	4.48489
603	1.25515	0.22726	0.0987	1.5754	1.12033	1.7816	0.57751	0.25081	3.1741	1.33477	1.48558	0.39581	0.1719	2.20695	1.21884	1.3775	0.32027	0.13909	1.89751	1.17367	0.06213	0.02673	8.84101	0	0.84959	0.14814	0.01888	0.01581	1938999.436	-0.81615	2156454.042	1.65103	-1.34748	0.6661	2.72589	1.09974	-2.22473	-0.54363	4.50051
604	1.81218	0.59453	0.2582	3.284	1.34617	1.64685	0.49886	0.21665	2.71211	1.2833	1.27864	0.2458	0.10675	1.63492	1.13077	1.40377	0.33916	0.1473	1.97057	1.18481	0.04737	0.0205	8.84101	-0.68634	0.81707	0.10601	0.01391	0.01552	1937860.053	-0.81789	2128654.976	1.59547	-1.30492	0.66895	2.54554	1.06729	-2.08197	-0.54713	4.06134
605	3.14084	1.14449	0.49705	9.86488	1.77224	1.8178	0.59763	0.25955	3.3044	1.34826	1.63069	0.489	0.21237	2.65915	1.27698	1.59456	0.4666	0.20264	2.54262	1.26276	0.14435	0.0832	2.77259	-0.6637	0.94715	0.31476	0.04868	0.04876	1961767.846	-0.78131	2127695.968	1.59356	-1.24506	0.61044	2.53943	0.97278	-1.98408	-0.47694	4.04672
606	2.15366	0.76717	0.33318	4.63825	1.46754	1.83873	0.60908	0.26452	3.38093	1.356	1.63456	0.49137	0.2134	2.67179	1.2785	1.79763	0.58647	0.2547	3.23147	1.34076	0.09425	0.04118	6.59167	0	0.89431	0.24572	0.02931	0.0199	1940139.565	-0.8144	2184271.326	1.70662	-1.38987	0.66325	2.91254	1.13192	-2.37198	-0.54016	4.97058
607	1.90571	0.64485	0.28006	3.63173	1.38047	1.61552	0.47966	0.20831	2.6099	1.27103	1.54729	0.43651	0.18957	2.39411	1.2439	1.5064	0.40972	0.17794	2.26924	1.22735	0.02985	0.02319	8.84101	0	0.81707	0.05246	0.01043	0.00853	1963950.408	-0.77797	2183316.207	1.70471	-1.32621	0.60524	2.90602	1.03175	-2.2608	-0.47085	4.95392
608	1.30511	0.26629	0.11565	1.70331	1.14241	1.92354	0.65417	0.2841	3.70001	1.38692	1.36765	0.31309	0.13597	1.87047	1.16947	1.37699	0.3199	0.13893	1.8961	1.17345	0.91128	0.11124	0	-0.68602	0.50813	0.16418	0.13363	0.02191	1982921.892	-0.74894	1379977.51	0.09935	-0.07441	0.56091	0.00987	0.05573	-0.00739	-0.42009	0.00098
609	1.69159	0.52567	0.2283	2.86148	1.30061	1.54365	0.43415	0.18855	2.38286	1.24244	1.56386	0.44716	0.1942	2.44566	1.25054	1.53651	0.42951	0.18654	2.36086	1.23956	0.83975	0.07234	0	-0.03182	0.39837	0.01685	0.07004	0.00149	1957835.42	-0.78733	1380900.78	0.1012	-0.07968	0.61988	0.01024	0.06273	-0.00806	-0.48805	0.00104
610	1.65319	0.50271	0.21832	2.73304	1.28576	1.54413	0.43446	0.18868	2.38434	1.24263	1.5249	0.42193	0.18324	2.32532	1.23487	1.51843	0.41768	0.18139	2.30563	1.23225	1.17215	0.08139	6.93147	-0.40702	0.39837	0.04159	0.0924	0.0058	1982214.336	-0.75002	1352453.364	0.04435	-0.03326	0.56253	0.00197	0.02495	-0.00148	-0.42191	0.00009
611	1.26267	0.23323	0.10129	1.59434	1.12369	1.36702	0.31263	0.13577	1.86874	1.1692	1.41695	0.34851	0.15135	2.00775	1.19036	1.35407	0.30311	0.13164	1.83351	1.16365	0.4897	0.07623	0	-0.24851	0.4878	0.1745	0.14754	0.02044	1984890.143	-0.74593	1435034.254	0.20938	-0.15618	0.55641	0.04384	0.1165	-0.0327	-0.41504	0.00918
612	1.21538	0.19506	0.08471	1.47715	1.10244	1.45372	0.37413	0.16248	2.1133	1.2057	1.35214	0.30169	0.13102	1.82828	1.16282	1.29165	0.25592	0.11114	1.66836	1.13651	0.7237	0.08195	0	-0.66833	0.45935	0.18375	0.14009	0.01214	1959774.91	-0.78436	1435954.01	0.21121	-0.16567	0.61522	0.04461	0.12994	-0.03499	-0.48255	0.00942
613	1.46642	0.38282	0.16626	2.15039	1.21096	1.67865	0.51799	0.22496	2.81787	1.29563	1.65156	0.50172	0.21789	2.72765	1.28513	1.4262	0.35501	0.15418	2.03405	1.19424	1.30287	0.10553	0	0	0.47561	0.14189	0.13115	0.01222	1958742.741	-0.78594	1408425.809	0.1562	-0.12277	0.6177	0.0244	0.09649	-0.01918	-0.48547	0.00381
614	1.17273	0.15933	0.0692	1.3753	1.08293	1.54011	0.43185	0.18755	2.37194	1.24101	1.21608	0.19563	0.08496	1.47885	1.10276	1.21549	0.19515	0.08475	1.47742	1.10249	0.51288	0.11057	0	-0.6313	0.46341	0.1601	0.17288	0.01995	1983905.961	-0.74743	1407504.296	0.15436	-0.11538	0.55866	0.02383	0.08624	-0.01781	-0.41756	0.00368
615	1.84579	0.61291	0.26618	3.40694	1.3586	1.69407	0.52713	0.22893	2.86987	1.30156	1.51717	0.41685	0.18103	2.3018	1.23173	1.81987	0.59877	0.26004	3.31193	1.34903	0.55187	0.07737	6.93147	-0.09679	0.81301	0.61566	0.17933	0.12203	1986858.922	-0.74292	1490105.824	0.31943	-0.23731	0.55192	0.10203	0.1763	-0.0758	-0.41003	0.03259
616	1.36952	0.31446	0.13657	1.87559	1.17026	1.61264	0.47787	0.20754	2.60061	1.2699	1.47	0.38526	0.16732	2.1609	1.21244	1.58889	0.46304	0.20109	2.52457	1.26051	0.50355	0.05584	1.38629	-0.34293	0.61789	0.32264	0.12568	0.05086	1961839.684	-0.7812	1491022.064	0.32126	-0.25097	0.61027	0.10321	0.19606	-0.08063	-0.47674	0.03316
617	1.23663	0.21239	0.09224	1.52925	1.11204	1.61716	0.48067	0.20875	2.61521	1.27168	1.56447	0.44755	0.19437	2.44757	1.25079	1.31276	0.27213	0.11819	1.72334	1.14576	0.5208	0.07246	0	-0.00762	0.55285	0.25088	0.15499	0.02881	1960807.217	-0.78278	1463485.917	0.26623	-0.2084	0.61274	0.07088	0.16313	-0.05548	-0.47964	0.01887
618	1.38715	0.32725	0.14212	1.92419	1.17777	1.54462	0.43478	0.18882	2.38585	1.24283	1.35213	0.30168	0.13102	1.82826	1.16281	1.68737	0.52317	0.22721	2.84722	1.29899	0.43502	0.07155	3.29584	-0.1716	0.65041	0.41805	0.16195	0.06844	1985874.457	-0.74442	1462567.919	0.2644	-0.19682	0.55416	0.06991	0.14652	-0.05204	-0.41253	0.01848
619	2.02714	0.70663	0.30688	4.1093	1.42378	1.56815	0.4499	0.19539	2.45909	1.25226	1.75143	0.56043	0.24339	3.06751	1.32342	3.03087	1.10885	0.48157	9.18617	1.74094	0.37951	0.07758	8.04719	-0.67671	0.87805	0.70617	0.1694	0.15157	1988828.384	-0.7399	1545196.505	0.42952	-0.3178	0.54745	0.18449	0.23514	-0.1365	-0.40506	0.07924
620	1.63422	0.49117	0.21331	2.67068	1.27837	1.54928	0.43779	0.19013	2.40027	1.2447	1.49003	0.3988	0.1732	2.22019	1.22067	1.60273	0.47171	0.20486	2.56874	1.26599	0.35194	0.0515	4.68213	-0.68337	0.71138	0.38978	0.12817	0.07245	1963905.173	-0.77804	1546109.229	0.43134	-0.3356	0.60534	0.18606	0.26111	-0.14476	-0.47098	0.08025
621	1.46794	0.38386	0.16671	2.15485	1.21159	1.38855	0.32826	0.14256	1.92807	1.17837	1.40736	0.34172	0.14841	1.98066	1.18632	1.84318	0.61149	0.26557	3.39731	1.35764	0.27869	0.04676	6.93147	-0.56711	0.71951	0.44333	0.13313	0.07083	1962872.329	-0.77962	1518562.989	0.3763	-0.29337	0.60781	0.1416	0.22871	-0.11039	-0.47386	0.05328
622	1.93866	0.662	0.2875	3.7584	1.39236	1.50602	0.40947	0.17783	2.2681	1.2272	1.56665	0.44894	0.19497	2.45439	1.25166	2.18415	0.78123	0.33928	4.77051	1.47789	0.37626	0.07336	8.31777	0	0.79675	0.57733	0.1535	0.14591	1987843.558	-0.74141	1517648.507	0.37447	-0.27763	0.54969	0.14023	0.20584	-0.10397	-0.40754	0.05251
623	1.44827	0.37037	0.16085	2.09749	1.20344	1.45097	0.37223	0.16166	2.10531	1.20456	1.82729	0.60283	0.26181	3.33899	1.35177	1.97543	0.68079	0.29566	3.90232	1.4055	0.14145	0.064	9.43348	0	0.69106	0.41451	0.16393	0.08213	1990798.682	-0.73689	1600310.606	0.53966	-0.39767	0.543	0.29123	0.29303	-0.2146	-0.40013	0.15716
624	1.53359	0.42761	0.18571	2.3519	1.23838	1.41865	0.34971	0.15188	2.01257	1.19107	1.63618	0.49236	0.21383	2.67708	1.27913	2.74541	1.00993	0.43861	7.53728	1.65693	0.2139	0.04644	14.04639	0	0.69919	0.42756	0.11525	0.10196	1965971.54	-0.77488	1601219.811	0.54147	-0.41958	0.60043	0.29319	0.32512	-0.22719	-0.46526	0.15876
625	1.92081	0.65275	0.28348	3.68951	1.38593	1.40716	0.34157	0.14834	1.9801	1.18624	1.65476	0.50366	0.21874	2.73823	1.28637	3.08425	1.12631	0.48915	9.5126	1.7562	0.25953	0.05984	4.68213	-0.49772	0.72358	0.50095	0.14506	0.08717	1964938.237	-0.77646	1573661.322	0.4864	-0.37767	0.60289	0.23659	0.29325	-0.1837	-0.46812	0.11508
626	1.7471	0.55796	0.24232	3.05236	1.32178	1.63307	0.49046	0.213	2.66692	1.27792	1.97578	0.68096	0.29574	3.90371	1.40562	3.19711	1.16225	0.50476	10.22151	1.78805	0.29769	0.06642	8.84101	-0.64958	0.79675	0.56102	0.14605	0.14883	1989813.419	-0.73839	1572750.358	0.48458	-0.35781	0.54523	0.23482	0.26421	-0.17339	-0.40259	0.11379
627	1.47121	0.38609	0.16767	2.16446	1.21293	1.86396	0.6227	0.27044	3.47435	1.36527	1.45333	0.37386	0.16236	2.11217	1.20554	1.3612	0.30837	0.13392	1.85287	1.1667	0.0349	0.06366	1.38629	-0.77311	0.50407	0.16716	0.11525	0.02512	1992769.971	-0.73387	1655452.458	0.64985	-0.47691	0.53857	0.4223	0.34999	-0.30992	-0.39524	0.27443
628	1.42916	0.35709	0.15508	2.0425	1.19547	1.83509	0.60709	0.26366	3.36756	1.35465	2.22979	0.80191	0.34826	4.97196	1.49325	1.92602	0.65546	0.28466	3.70955	1.38781	0.09533	0.05893	1.38629	-0.71185	0.69919	0.4754	0.11128	0.05677	1968038.946	-0.77171	1656358.142	0.65166	-0.50289	0.59554	0.42466	0.38809	-0.32772	-0.45959	0.27673
629	2.05063	0.71815	0.31189	4.20508	1.432	1.84167	0.61067	0.26521	3.39175	1.35708	2.53519	0.93027	0.40401	6.42719	1.59223	2.80337	1.03082	0.44768	7.85888	1.67433	0.29878	0.11998	16.29573	-0.38573	0.86585	0.58549	0.22156	0.13967	1967005.103	-0.77329	1628785.236	0.59656	-0.46132	0.59798	0.35588	0.35673	-0.2752	-0.46242	0.2123
630	1.81767	0.59756	0.25952	3.30392	1.34821	1.87095	0.62645	0.27206	3.50045	1.36783	2.54373	0.93363	0.40547	6.47056	1.59491	1.98321	0.68472	0.29737	3.93312	1.40826	0.23431	0.08799	11.34303	-0.43684	0.79675	0.47404	0.19026	0.13258	1991784.193	-0.73538	1627877.791	0.59475	-0.43736	0.54078	0.35372	0.32163	-0.26012	-0.39768	0.21037
631	1.07997	0.07693	0.03341	1.16634	1.03922	1.66867	0.51203	0.22237	2.78446	1.29177	1.21414	0.19404	0.08427	1.47414	1.10188	1.41926	0.35014	0.15206	2.0143	1.19133	0.04592	0.02655	1.38629	-0.26989	0.56504	0.18429	0.04223	0.02767	1994742.408	-0.73085	1710626.42	0.76011	-0.55553	0.53415	0.57776	0.40601	-0.42226	-0.39038	0.43916
632	1.17686	0.16285	0.07072	1.385	1.08483	2.46209	0.90101	0.3913	6.06189	1.5691	1.28368	0.24973	0.10846	1.64783	1.133	1.50606	0.4095	0.17784	2.26822	1.22722	0.08193	0.05028	0	-0.2009	0.60976	0.2536	0.08395	0.04849	1970107.555	-0.76855	1711528.583	0.76191	-0.58556	0.59067	0.58051	0.45003	-0.44615	-0.45395	0.44229
633	1.22336	0.2016	0.08755	1.49661	1.10606	2.06254	0.72394	0.3144	4.25407	1.43615	1.31992	0.27757	0.12055	1.74219	1.14888	1.41483	0.34701	0.1507	2.00174	1.18947	0.0761	0.04501	0	-0.08014	0.62602	0.27671	0.09339	0.04543	1969073.09	-0.77013	1683939.076	0.70678	-0.54431	0.5931	0.49953	0.41919	-0.3847	-0.45677	0.35306
634	1.12307	0.11607	0.05041	1.26129	1.05975	1.83711	0.60819	0.26414	3.37497	1.3554	1.31065	0.27052	0.11749	1.7178	1.14484	1.35416	0.30318	0.13167	1.83375	1.16368	0.04115	0.0587	0	-0.64487	0.48374	0.13781	0.08197	0.02591	1993756.036	-0.73236	1683035.152	0.70497	-0.51629	0.53635	0.49698	0.37811	-0.36397	-0.3928	0.35036
635	1.16853	0.15575	0.06764	1.36546	1.08099	1.71389	0.53877	0.23398	2.93742	1.30916	1.5034	0.40773	0.17707	2.26021	1.22613	1.6263	0.48631	0.2112	2.64485	1.27526	0.05458	0.04359	4.68213	-0.68548	0.63415	0.17967	0.04968	0.03363	1996716.148	-0.72783	1765836.882	0.87044	-0.63353	0.52974	0.75766	0.4611	-0.55145	-0.38556	0.65949
636	1.55193	0.4395	0.19087	2.40849	1.24576	1.53665	0.4296	0.18657	2.36129	1.23962	1.834	0.6065	0.2634	3.36356	1.35425	2.28999	0.82855	0.35983	5.24405	1.51327	0.05122	0.04275	1.38629	-0.13307	0.64634	0.22914	0.06458	0.03446	1972177.531	-0.76538	1766735.52	0.87223	-0.66759	0.58581	0.76079	0.51096	-0.58229	-0.44837	0.66358
637	1.18613	0.1707	0.07413	1.4069	1.0891	1.60665	0.47415	0.20592	2.58132	1.26754	1.5295	0.42494	0.18455	2.33937	1.23673	1.67684	0.51691	0.22449	2.81179	1.29493	0.05866	0.05157	1.38629	-0.69263	0.63008	0.18973	0.08395	0.03976	1971142.362	-0.76696	1739127.214	0.81706	-0.62666	0.58823	0.66759	0.48062	-0.51202	-0.45115	0.54546
638	1.09622	0.09187	0.0399	1.2017	1.04701	1.73394	0.5504	0.23903	3.00655	1.31679	1.34092	0.29336	0.1274	1.79807	1.15798	1.69161	0.52568	0.2283	2.86154	1.30062	0.06736	0.0465	6.59167	-0.56324	0.61382	0.21011	0.05415	0.04084	1995729.105	-0.72934	1738226.813	0.81526	-0.59461	0.53194	0.66465	0.43367	-0.48476	-0.38797	0.54187
639	1.76845	0.5701	0.24759	3.12742	1.32983	1.71089	0.53701	0.23322	2.92714	1.30801	1.37724	0.32008	0.13901	1.89679	1.17356	1.40642	0.34105	0.14812	1.97802	1.18593	0.04481	0.03271	1.38629	0	0.65854	0.13727	0.05017	0.02687	1998691.35	-0.72481	1821088.261	0.98085	-0.71093	0.52535	0.96206	0.51529	-0.69731	-0.38078	0.94364
640	1.14582	0.13612	0.05912	1.3129	1.07043	1.73081	0.54859	0.23825	2.9957	1.3156	1.51089	0.4127	0.17923	2.28279	1.22918	1.34891	0.2993	0.12998	1.81956	1.16143	0.04963	0.04874	3.29584	0	0.68293	0.1851	0.05763	0.03463	1974249.041	-0.76221	1821983.372	0.98264	-0.74898	0.58096	0.96557	0.57088	-0.73597	-0.44282	0.94881
641	1.24285	0.21741	0.09442	1.54468	1.11483	1.73908	0.55336	0.24032	3.0244	1.31874	1.46029	0.37864	0.16444	2.13245	1.20842	1.94225	0.66385	0.28831	3.77234	1.39365	0.05413	0.06233	2.77259	-0.68872	0.6748	0.15602	0.0775	0.0467	1973213.084	-0.7638	1794354.054	0.92742	-0.70836	0.58338	0.86011	0.54104	-0.65695	-0.44559	0.79769
642	1.36661	0.31233	0.13564	1.86762	1.16902	1.65424	0.50334	0.2186	2.73651	1.28617	1.56184	0.44586	0.19364	2.43934	1.24974	1.65162	0.50176	0.21791	2.72785	1.28515	0.05076	0.05496	10.75056	-0.13226	0.64228	0.16037	0.06011	0.03272	1997703.556	-0.72632	1793457.179	0.92563	-0.67231	0.52754	0.85679	0.48831	-0.62231	-0.38317	0.79307
643	1.24528	0.21936	0.09527	1.55072	1.11592	1.76961	0.57076	0.24788	3.13152	1.33027	1.49717	0.40358	0.17527	2.24152	1.22359	1.29841	0.26114	0.11341	1.68587	1.13948	0.09124	0.04829	4.68213	-0.3876	0.77236	0.25251	0.05117	0.05536	2000668.173	-0.72178	1876385.008	1.09135	-0.78772	0.52097	1.19105	0.56856	-0.85968	-0.37603	1.29985
644	1.25061	0.22363	0.09712	1.56403	1.11831	1.83236	0.6056	0.26301	3.35754	1.35365	1.63031	0.48877	0.21227	2.65791	1.27684	1.35083	0.30072	0.1306	1.82474	1.16225	0.08087	0.04203	1.38629	-0.69308	0.71138	0.2199	0.03676	0.04103	1976322.251	-0.75904	1877276.589	1.09313	-0.82973	0.57614	1.19494	0.6298	-0.907	-0.43731	1.30622
645	1.48293	0.39402	0.17112	2.19908	1.21776	1.76872	0.57026	0.24766	3.12837	1.32993	1.67449	0.51551	0.22388	2.80392	1.29402	1.45906	0.37779	0.16407	2.12886	1.20792	0.06841	0.02618	2.77259	0	0.70732	0.19244	0.03775	0.04255	1975285.423	-0.76062	1849624.03	1.03787	-0.78943	0.57855	1.07718	0.60046	-0.81933	-0.44006	1.11797
646	1.39082	0.32989	0.14327	1.93438	1.17933	1.75269	0.56115	0.24371	3.07192	1.32389	1.31158	0.27123	0.11779	1.72024	1.14524	1.27177	0.24041	0.10441	1.6174	1.12773	0.06621	0.04371	2.77259	0	0.72358	0.20522	0.04272	0.04168	1999679.549	-0.7233	1848730.683	1.03609	-0.7494	0.52316	1.07348	0.54204	-0.77644	-0.3784	1.11222
647	1.96158	0.67375	0.29261	3.8478	1.40056	1.65614	0.50449	0.2191	2.7428	1.28691	2.20576	0.79107	0.34356	4.86538	1.48518	2.11468	0.7489	0.32524	4.47187	1.45419	0.08294	0.04896	0	-0.68915	0.74797	0.21881	0.04074	0.04551	2002646.777	-0.71876	1931731.609	1.20195	-0.86391	0.51661	1.44469	0.62094	-1.03838	-0.37132	1.73645
648	1.20885	0.18967	0.08237	1.46132	1.09948	1.84409	0.61199	0.26578	3.40067	1.35797	1.53514	0.42862	0.18615	2.35665	1.23901	1.30762	0.26821	0.11648	1.70987	1.14351	0.05737	0.04079	3.29584	-0.45817	0.73577	0.18728	0.04173	0.03008	1978397.329	-0.75586	1932619.657	1.20373	-0.90985	0.57133	1.44896	0.68772	-1.09521	-0.43185	1.74415
649	1.28783	0.25296	0.10986	1.65851	1.13483	1.86309	0.62224	0.27023	3.4711	1.36495	1.59884	0.46928	0.20381	2.55629	1.26445	1.22955	0.20665	0.08975	1.51179	1.10885	0.06511	0.03133	1.38629	-0.48905	0.77236	0.24681	0.04173	0.0393	1977359.546	-0.75745	1904941.61	1.14842	-0.86987	0.57373	1.31886	0.65888	-0.99897	-0.43457	1.5146
650	1.48937	0.39835	0.173	2.21822	1.2204	1.77677	0.5748	0.24963	3.15691	1.33296	1.47977	0.39189	0.17019	2.18972	1.21646	1.85734	0.61915	0.26889	3.44971	1.36284	0.06897	0.03921	2.77259	-0.47534	0.7561	0.23267	0.04819	0.03918	2001657.242	-0.72027	1904051.795	1.14664	-0.82589	0.51879	1.31478	0.59487	-0.947	-0.37367	1.50758
651	1.12069	0.11394	0.04949	1.25595	1.05863	1.92235	0.65355	0.28383	3.69543	1.38649	1.16383	0.15172	0.06589	1.3545	1.07881	1.18104	0.1664	0.07226	1.39486	1.08676	0.11051	0.06416	2.77259	-0.47867	0.80488	0.2343	0.04372	0.04472	2004627.324	-0.71573	1987132.588	1.31266	-0.93951	0.51226	1.72308	0.67243	-1.23326	-0.36664	2.26183
652	1.0921	0.0881	0.03826	1.19268	1.04504	1.92434	0.65458	0.28428	3.70308	1.38721	1.14857	0.13852	0.06016	1.31921	1.07171	1.25209	0.22481	0.09764	1.56773	1.11897	0.10339	0.05234	2.77259	-0.65089	0.78049	0.2661	0.03676	0.0424	1980474.444	-0.75268	1988017.1	1.31443	-0.98935	0.56653	1.72773	0.74467	-1.30043	-0.42642	2.27098
653	1.12366	0.11659	0.05063	1.26261	1.06003	1.94175	0.66359	0.28819	3.77039	1.39347	1.3233	0.28013	0.12166	1.75112	1.15035	1.33302	0.28745	0.12484	1.77694	1.15456	0.08848	0.05819	1.38629	-0.6095	0.86585	0.34357	0.0611	0.04856	1979435.621	-0.75427	1960311.298	1.25906	-0.94968	0.56893	1.58524	0.71632	-1.19571	-0.42913	1.99592
654	1.08547	0.08201	0.03562	1.17825	1.04186	1.87539	0.62882	0.27309	3.51709	1.36945	1.54856	0.43733	0.18993	2.39804	1.24441	1.40147	0.33752	0.14658	1.96412	1.18384	0.11362	0.06891	3.29584	-0.54412	0.83333	0.31938	0.06359	0.05296	2003636.797	-0.71724	1959425.017	1.25729	-0.90178	0.51444	1.58079	0.6468	-1.13381	-0.36898	1.98751
655	1.78848	0.58137	0.25248	3.19866	1.33734	1.66776	0.51148	0.22213	2.78142	1.29142	1.16166	0.14985	0.06508	1.34945	1.0778	1.12225	0.11534	0.05009	1.25945	1.05936	0.03412	0.03052	2.77259	0	0.74797	0.06877	0.0159	0.0138	2006609.977	-0.71269	2042592.507	1.42349	-1.01451	0.50793	2.02633	0.72304	-1.44415	-0.362	2.88446
656	1.403	0.33861	0.14706	1.96841	1.18448	1.62088	0.48297	0.20975	2.62725	1.27314	1.15258	0.142	0.06167	1.32844	1.07358	1.13771	0.12902	0.05603	1.29438	1.06663	0.03882	0.02629	12.13685	0	0.73171	0.08644	0.01639	0.00993	1982553.769	-0.7495	2043473.479	1.42525	-1.06823	0.56175	2.03134	0.80064	-1.5225	-0.42104	2.89517
657	1.22435	0.20241	0.08791	1.49903	1.1065	1.63411	0.4911	0.21328	2.67032	1.27832	1.16531	0.15299	0.06644	1.35795	1.0795	1.23884	0.21418	0.09302	1.53472	1.11303	0.05536	0.04269	2.77259	-0.31773	0.77236	0.12096	0.03179	0.02322	1981513.82	-0.75109	2015737.635	1.36983	-1.02887	0.56414	1.87642	0.77278	-1.40937	-0.42372	2.57037
658	1.14889	0.1388	0.06028	1.31995	1.07186	1.58903	0.46312	0.20113	2.52502	1.26057	1.07677	0.07397	0.03212	1.15943	1.03768	1.08574	0.08226	0.03573	1.17883	1.04199	0.04263	0.02305	2.77259	-0.04634	0.76016	0.11498	0.01788	0.0157	2005618.377	-0.71421	2014854.893	1.36806	-0.97708	0.5101	1.87159	0.69784	-1.33671	-0.36432	2.56045
659	1.17596	0.16208	0.07039	1.38288	1.08442	1.7413	0.55463	0.24087	3.03213	1.31958	1.5552	0.4416	0.19179	2.41865	1.24708	1.29504	0.25854	0.11228	1.67713	1.138	0.05682	0.03354	6.93147	-0.95792	0.86179	0.15412	0.01987	0.01342	2008594.901	-0.70966	2098115.971	1.53445	-1.08893	0.50361	2.35453	0.77276	-1.6709	-0.35739	3.6129
660	1.03936	0.03861	0.01677	1.08027	1.01949	1.74066	0.55426	0.24071	3.0299	1.31934	1.36648	0.31224	0.1356	1.86727	1.16897	1.21307	0.19315	0.08389	1.47154	1.10139	0.0425	0.03109	6.59167	-0.67802	0.82114	0.10791	0.01788	0.01129	1984635.475	-0.74632	2098993.398	1.5362	-1.14649	0.55699	2.35991	0.85565	-1.76124	-0.41569	3.62529
661	2.14464	0.76297	0.33135	4.59948	1.46446	1.68393	0.52113	0.22632	2.83562	1.29766	1.19786	0.18054	0.07841	1.43487	1.09447	1.13649	0.12794	0.05557	1.29161	1.06606	0.04374	0.0353	11.09035	0	0.76423	0.08426	0.01838	0.01159	1983594.313	-0.74791	2071225.206	1.48071	-1.10744	0.55937	2.1925	0.82827	-1.63979	-0.41836	3.24646
662	1.20928	0.19003	0.08253	1.46236	1.09967	1.74008	0.55393	0.24057	3.02788	1.31912	1.1897	0.1737	0.07544	1.41539	1.09073	1.16934	0.15644	0.06794	1.36736	1.08136	0.04141	0.03659	4.68213	-0.20426	0.79268	0.11987	0.01937	0.01362	2007602.145	-0.71117	2070346.007	1.47895	-1.05179	0.50577	2.1873	0.74801	-1.55555	-0.35969	3.23491
663	3.16548	1.1523	0.50044	10.02026	1.77918	1.42071	0.35116	0.15251	2.01842	1.19194	1.73684	0.55207	0.23976	3.01661	1.31789	1.44548	0.36844	0.16001	2.08941	1.20228	0.02667	0.02005	3.29584	-0.8702	0.81301	0.0598	0.01192	0.00594	2010582.262	-0.70661	2153707.627	1.64554	-1.16276	0.4993	2.7078	0.82162	-1.91337	-0.35282	4.45578
664	1.87461	0.6284	0.27291	3.51416	1.36916	1.42469	0.35395	0.15372	2.02974	1.1936	1.69547	0.52796	0.22929	2.87462	1.3021	1.53056	0.42563	0.18485	2.34261	1.23716	0.03861	0.02751	6.93147	-0.69314	0.81707	0.09432	0.01242	0.009	1986719.736	-0.74313	2154581.505	1.64728	-1.22414	0.55224	2.71355	0.9097	-2.01651	-0.41038	4.46998
665	2.35132	0.85498	0.37131	5.52871	1.5334	1.70725	0.53488	0.2323	2.9147	1.30662	1.75591	0.56299	0.2445	3.08322	1.32511	1.61406	0.47875	0.20792	2.60519	1.27046	0.06475	0.03983	7.97797	-0.0085	0.8374	0.12177	0.02037	0.01604	1985677.275	-0.74472	2126778.636	1.59172	-1.18539	0.55461	2.53359	0.88279	-1.88682	-0.41303	4.03277
666	2.88938	1.06104	0.4608	8.34852	1.69982	1.77237	0.57232	0.24855	3.1413	1.3313	2.18061	0.7796	0.33858	4.75506	1.47669	1.68273	0.52042	0.22601	2.83158	1.2972	0.07313	0.04635	6.06843	-1.02849	0.89431	0.15738	0.02881	0.02056	2009588.267	-0.70814	2125902.983	1.58997	-1.12592	0.50146	2.52802	0.7973	-1.79018	-0.3551	4.01949
667	1	0	0	1	1	1.35303	0.30235	0.13131	1.83069	1.1632	1.45329	0.37383	0.16235	2.11205	1.20552	1.32293	0.27985	0.12154	1.75014	1.15019	0.01753	0.01347	6.93147	-0.6716	0.8252	0.04077	0.00944	0.00592	1987762.88	-0.74153	2182402.595	1.70288	-1.26274	0.54987	2.8998	0.93636	-2.1503	-0.40775	4.93802
668	1.88206	0.63237	0.27463	3.54215	1.37188	1.37731	0.32013	0.13903	1.89698	1.17359	1.31614	0.2747	0.1193	1.73222	1.14723	1.35209	0.30165	0.13101	1.82815	1.16279	0.01904	0.01528	2.77259	-0.31707	0.8252	0.03017	0.00646	0.0058	2011576.909	-0.70509	2181530.493	1.70114	-1.19946	0.49716	2.89387	0.84573	-2.04045	-0.35054	4.92287
669	1.12215	0.11525	0.05005	1.25922	1.05932	1.46698	0.38321	0.16642	2.15203	1.21119	1.15212	0.1416	0.0615	1.32738	1.07337	1.30489	0.26612	0.11557	1.70274	1.14232	0.64088	0.08357	0	-0.6653	0.43089	0.13917	0.12668	0.02056	2031572.975	-0.6745	1323210.108	-0.01409	0.0095	0.45494	0.0002	-0.00641	-0.00013	-0.30686	0
670	1.29968	0.26212	0.11384	1.68917	1.14004	1.7742	0.57335	0.249	3.14779	1.33199	1.15214	0.14162	0.06151	1.32743	1.07338	1.32691	0.28285	0.12284	1.76069	1.15192	0.80409	0.06691	0	-0.00294	0.38618	0.05491	0.09389	0.00808	2006632.084	-0.71266	1324048.658	-0.01241	0.00885	0.50788	0.00015	-0.0063	-0.00011	-0.36195	0
671	1.28888	0.25377	0.11021	1.66121	1.13529	1.43004	0.3577	0.15535	2.04501	1.19584	1.21459	0.19441	0.08443	1.47523	1.10208	1.28214	0.24853	0.10794	1.64388	1.13232	0.70061	0.0763	0	-0.00899	0.43089	0.12938	0.11028	0.01951	2030880.48	-0.67556	1295686.387	-0.06909	0.04667	0.45637	0.00477	-0.03153	-0.00322	-0.30831	-0.00033
672	1.27034	0.23928	0.10392	1.61376	1.12709	1.63419	0.49115	0.2133	2.67058	1.27835	1.4325	0.35942	0.15609	2.05206	1.19687	1.45492	0.37495	0.16284	2.11679	1.2062	0.35151	0.07315	4.68213	-0.43944	0.54472	0.31748	0.18877	0.0405	2033348.931	-0.67178	1378262.817	0.09593	-0.06444	0.45129	0.0092	0.04329	-0.00618	-0.30316	0.00088
673	1.19976	0.18212	0.07909	1.43942	1.09534	1.77248	0.57238	0.24858	3.14169	1.33135	1.15499	0.14409	0.06258	1.334	1.0747	1.27827	0.24551	0.10662	1.63397	1.13061	0.54868	0.08662	0	-0.29795	0.5813	0.33759	0.15996	0.04534	2008134.665	-0.71036	1379098.188	0.0976	-0.06933	0.50461	0.00953	0.04925	-0.00677	-0.35846	0.00093
674	1.14979	0.13958	0.06062	1.32202	1.07228	1.99195	0.68911	0.29928	3.96786	1.41136	1.1441	0.13462	0.05846	1.30896	1.06963	1.24964	0.22286	0.09678	1.5616	1.11787	0.98515	0.1125	1.38629	-0.56109	0.49593	0.26964	0.14307	0.03416	2007198.67	-0.71179	1351572.369	0.04259	-0.03032	0.50665	0.00181	0.02158	-0.00129	-0.36063	0.00008
675	1.15387	0.14312	0.06216	1.33142	1.07418	1.60852	0.47531	0.20643	2.58734	1.26827	1.43094	0.35833	0.15562	2.04759	1.19622	1.33777	0.291	0.12638	1.78963	1.15662	0.65505	0.10164	1.38629	-0.5871	0.53659	0.3028	0.20318	0.04577	2032460.919	-0.67314	1350735.408	0.04092	-0.02754	0.45311	0.00167	0.01854	-0.00113	-0.30501	0.00007
676	2.37966	0.86696	0.37651	5.66278	1.54261	1.53999	0.43178	0.18752	2.37157	1.24096	1.57875	0.45663	0.19831	2.49245	1.25648	2.36244	0.85969	0.37336	5.58112	1.53702	0.39138	0.08667	5.54518	-0.68663	0.81301	0.69829	0.25137	0.14312	2035125.227	-0.66906	1433326.088	0.20596	-0.1378	0.44764	0.04242	0.0922	-0.02838	-0.2995	0.00874
677	1.35511	0.30388	0.13197	1.83632	1.16409	1.61379	0.47859	0.20785	2.60432	1.27035	1.35174	0.30139	0.13089	1.8272	1.16264	1.7316	0.54905	0.23845	2.99844	1.3159	0.45666	0.06669	0	-0.62038	0.61789	0.34874	0.15499	0.05204	2010006.941	-0.7075	1434158.28	0.20763	-0.14689	0.50055	0.04311	0.10393	-0.0305	-0.35414	0.00895
678	1.31432	0.27332	0.1187	1.72744	1.14644	1.59436	0.46647	0.20259	2.54198	1.26268	1.39111	0.3301	0.14336	1.93519	1.17945	1.24509	0.21921	0.0952	1.55025	1.11584	0.34221	0.07939	0	-0.12919	0.47967	0.19489	0.16841	0.02615	2009070.749	-0.70893	1406626.648	0.15261	-0.10819	0.50258	0.02329	0.0767	-0.01651	-0.35629	0.00355
679	1.38852	0.32824	0.14255	1.92799	1.17835	1.71283	0.53815	0.23371	2.93379	1.30875	1.48314	0.39416	0.17118	2.1997	1.21784	1.79486	0.58493	0.25403	3.22152	1.33972	0.54569	0.08062	1.38629	-0.67329	0.6626	0.46833	0.19871	0.07444	2034237.028	-0.67042	1405792.866	0.15094	-0.10119	0.44946	0.02278	0.06784	-0.01527	-0.30133	0.00344
680	2.47227	0.90514	0.3931	6.11212	1.57235	1.81473	0.59594	0.25881	3.29324	1.34712	1.88365	0.63321	0.275	3.54814	1.37246	2.74072	1.00822	0.43786	7.51155	1.65551	0.34271	0.0917	10.22731	-0.40569	0.74797	0.59962	0.20467	0.12823	2036902.001	-0.66634	1488404.187	0.31603	-0.21058	0.44401	0.09987	0.14032	-0.06655	-0.29586	0.03156
681	2.08084	0.73277	0.31824	4.3299	1.44251	1.72615	0.54589	0.23708	2.97959	1.31383	1.89441	0.63891	0.27747	3.58879	1.37638	3.24789	1.17801	0.5116	10.54879	1.80219	0.40516	0.08592	13.59237	-0.62372	0.82114	0.67872	0.17735	0.1781	2011879.72	-0.70463	1489233.198	0.31768	-0.22385	0.4965	0.10092	0.15773	-0.07111	-0.34985	0.03206
682	1.94537	0.66545	0.289	3.78446	1.39477	1.58313	0.4594	0.19952	2.5063	1.25822	1.41439	0.3467	0.15057	2.0005	1.18928	1.91933	0.65198	0.28315	3.68383	1.3854	0.39659	0.04642	6.59167	-0.69007	0.63821	0.47431	0.13462	0.06906	2010943.258	-0.70606	1461693.618	0.26265	-0.18545	0.49852	0.06899	0.13094	-0.04871	-0.35199	0.01812
683	2.08535	0.73494	0.31918	4.34868	1.44407	1.58133	0.45827	0.19902	2.5006	1.25751	1.69698	0.52885	0.22968	2.87974	1.30268	2.47663	0.9069	0.39386	6.1337	1.57373	0.36191	0.06568	12.72932	-0.65455	0.77236	0.62381	0.18828	0.14086	2036013.546	-0.6677	1460863.017	0.26099	-0.17426	0.44582	0.06812	0.11636	-0.04548	-0.29768	0.01778
684	1.7513	0.56036	0.24336	3.06705	1.32337	1.65581	0.50429	0.21901	2.74171	1.28678	2.2722	0.82075	0.35645	5.16289	1.50738	2.35075	0.85473	0.37121	5.52603	1.53322	0.05517	0.05982	0	-0.48059	0.54065	0.28404	0.11674	0.04051	2038679.39	-0.66362	1543501.4	0.42613	-0.28279	0.44039	0.18159	0.18767	-0.12051	-0.29225	0.07738
685	1.57899	0.45679	0.19838	2.49321	1.25658	1.54529	0.43521	0.18901	2.38792	1.2431	1.97471	0.68042	0.2955	3.89948	1.40524	2.09994	0.74191	0.32221	4.40975	1.44912	0.12684	0.05216	2.77259	-0.36245	0.65447	0.48301	0.12568	0.07403	2013753.148	-0.70176	1544327.228	0.42778	-0.3002	0.49247	0.183	0.21067	-0.12842	-0.3456	0.07828
686	1.9863	0.68627	0.29804	3.94539	1.40936	1.44741	0.36978	0.16059	2.095	1.20308	1.94844	0.66703	0.28969	3.79642	1.39587	2.70642	0.99563	0.4324	7.32471	1.64512	0.13614	0.06956	4.15888	-0.64506	0.69919	0.47404	0.19026	0.09774	2012816.344	-0.7032	1516777.555	0.37273	-0.2621	0.49449	0.13893	0.18431	-0.09769	-0.34772	0.05178
687	1.40354	0.339	0.14722	1.96992	1.18471	1.71439	0.53906	0.23411	2.93913	1.30935	1.86091	0.62107	0.26973	3.46299	1.36415	2.61421	0.96096	0.41734	6.83409	1.61685	0.23767	0.07881	4.15888	-0.67799	0.73984	0.5178	0.18778	0.12623	2037790.61	-0.66498	1515950.136	0.37107	-0.24676	0.4422	0.1377	0.16409	-0.09157	-0.29406	0.0511
688	2.40543	0.87773	0.38119	5.78609	1.55094	1.75418	0.562	0.24407	3.07715	1.32445	2.4688	0.90373	0.39249	6.09497	1.57124	2.75874	1.01477	0.44071	7.61065	1.66095	0.08856	0.05035	0	-0.13309	0.63821	0.37999	0.08793	0.06201	2040457.533	-0.6609	1598622.034	0.53628	-0.35443	0.43679	0.2876	0.23424	-0.19007	-0.28867	0.15423
689	1.45586	0.3756	0.16312	2.11953	1.20659	1.61895	0.48178	0.20923	2.621	1.27238	1.59081	0.46424	0.20162	2.53068	1.26127	1.45494	0.37496	0.16285	2.11685	1.20621	0.10734	0.07506	0	-0.29179	0.60976	0.32237	0.13562	0.06696	2015627.372	-0.69889	1599444.679	0.53793	-0.37595	0.48845	0.28936	0.26275	-0.20224	-0.34138	0.15566
690	1.71735	0.54078	0.23486	2.94929	1.31048	1.58698	0.46183	0.20057	2.51851	1.25975	1.61532	0.47953	0.20826	2.60926	1.27095	1.6407	0.49512	0.21503	2.6919	1.2809	0.08864	0.05222	3.29584	-0.68451	0.55285	0.243	0.13115	0.06543	2014690.151	-0.70033	1571882.756	0.48285	-0.33815	0.49046	0.23314	0.23682	-0.16328	-0.34348	0.11257
691	2.45246	0.89709	0.3896	6.01456	1.56603	1.74814	0.55855	0.24258	3.05599	1.32217	2.2658	0.81793	0.35522	5.13385	1.50526	2.50842	0.91965	0.3994	6.29217	1.5838	0.07461	0.04286	0	-0.53619	0.54065	0.24545	0.11326	0.05641	2039568.358	-0.66226	1571058.519	0.4812	-0.31868	0.43859	0.23155	0.21105	-0.15335	-0.29046	0.11142
692	1.10145	0.09663	0.04196	1.21319	1.0495	2.13854	0.76012	0.33012	4.57335	1.46237	1.29948	0.26196	0.11377	1.68865	1.13995	1.58087	0.45798	0.1989	2.49915	1.25733	0.05299	0.04975	2.77259	-0.63615	0.56911	0.20739	0.07352	0.03493	2042236.571	-0.65818	1653770.423	0.64649	-0.4255	0.4332	0.41795	0.28006	-0.27508	-0.28512	0.2702
693	1.27133	0.24006	0.10426	1.61628	1.12753	2.00892	0.6976	0.30296	4.03576	1.41736	1.62817	0.48746	0.2117	2.65094	1.276	1.62312	0.48435	0.21035	2.63452	1.27402	0.04194	0.05862	3.29584	-0.48919	0.49187	0.16146	0.09588	0.02737	2017502.538	-0.69603	1654589.884	0.64813	-0.45111	0.48445	0.42007	0.31399	-0.29238	-0.33719	0.27226
694	1.30091	0.26306	0.11425	1.69237	1.14057	1.77909	0.5761	0.2502	3.16516	1.33383	1.83433	0.60668	0.26348	3.36477	1.35437	1.42136	0.35161	0.1527	2.02026	1.19221	0.13288	0.05909	4.68213	-0.67568	0.67886	0.37565	0.12519	0.07537	2016564.828	-0.69746	1627013.54	0.59302	-0.41361	0.48645	0.35167	0.28847	-0.24528	-0.33928	0.20855
695	1.94883	0.66723	0.28977	3.79794	1.39601	1.87348	0.6278	0.27265	3.50993	1.36875	2.02696	0.70654	0.30685	4.10857	1.42371	2.46071	0.90045	0.39106	6.05509	1.56867	0.06017	0.06386	2.77259	-0.2998	0.55285	0.21908	0.10681	0.0476	2041346.932	-0.65954	1626192.487	0.59138	-0.39004	0.43499	0.34973	0.25725	-0.23066	-0.2869	0.20682
696	1.41526	0.34731	0.15084	2.00296	1.18965	2.06363	0.72447	0.31463	4.25857	1.43653	1.34586	0.29703	0.129	1.81134	1.16011	1.19021	0.17413	0.07562	1.4166	1.09097	0.11817	0.05756	1.38629	-0.27868	0.69106	0.32971	0.07601	0.063	2044016.644	-0.65545	1708950.927	0.75676	-0.49602	0.42962	0.57268	0.32512	-0.37537	-0.2816	0.43338
697	1.23116	0.20796	0.09031	1.51575	1.10958	1.94743	0.66651	0.28946	3.79248	1.3955	1.27969	0.24662	0.1071	1.63761	1.13123	1.34842	0.29893	0.12983	1.81824	1.16121	0.08174	0.0527	9.43348	-0.74192	0.61789	0.21528	0.05763	0.0491	2019378.796	-0.69315	1709767.201	0.75839	-0.52568	0.48046	0.57515	0.36438	-0.39867	-0.33304	0.43619
698	1.10976	0.10414	0.04523	1.23157	1.05345	2.01892	0.70256	0.30512	4.07604	1.42089	1.26081	0.23175	0.10065	1.58964	1.12286	1.60362	0.47226	0.2051	2.5716	1.26634	0.06182	0.05546	3.29584	-0.22867	0.56504	0.23947	0.07998	0.0395	2018440.521	-0.69459	1682174.255	0.70325	-0.48847	0.48246	0.49456	0.33929	-0.34352	-0.33511	0.3478
699	1.01436	0.01426	0.00619	1.02893	1.00715	2.07822	0.73151	0.31769	4.319	1.4416	1.23784	0.21337	0.09266	1.53225	1.11258	1.36191	0.30889	0.13415	1.8548	1.16701	0.08	0.05018	2.77259	-0.54666	0.62602	0.25768	0.06408	0.04963	2043126.47	-0.65682	1681356.387	0.70161	-0.46083	0.43141	0.49226	0.30268	-0.32333	-0.28336	0.34538
700	2.03677	0.71137	0.30894	4.14843	1.42715	2.09284	0.73852	0.32074	4.37998	1.44667	1.45445	0.37463	0.1627	2.11542	1.20601	1.35397	0.30304	0.13161	1.83323	1.1636	0.06556	0.02596	1.38629	-0.03729	0.63821	0.1813	0.03179	0.02958	2045797.894	-0.65273	1764167.934	0.8671	-0.56598	0.42606	0.75186	0.36943	-0.49076	-0.2781	0.65194
701	1.31487	0.27374	0.11888	1.72888	1.14668	1.68396	0.52115	0.22633	2.83572	1.29767	1.43413	0.36056	0.15659	2.05673	1.19755	1.35258	0.30201	0.13116	1.82947	1.163	0.10728	0.06708	3.29584	-0.14037	0.72764	0.28214	0.07004	0.07112	2021256.294	-0.69028	1764981.019	0.86873	-0.59967	0.47649	0.75468	0.41394	-0.52095	-0.32891	0.65561
702	1.20246	0.18437	0.08007	1.44591	1.09657	2.10793	0.74571	0.32386	4.44337	1.45187	1.3813	0.32303	0.14029	1.90799	1.17529	1.32111	0.27847	0.12094	1.74533	1.1494	0.0951	0.04628	3.29584	-0.48579	0.73171	0.31394	0.0616	0.05874	2020317.38	-0.69172	1737369.272	0.81355	-0.56275	0.47847	0.66186	0.38926	-0.45782	-0.33097	0.53846
703	1.56802	0.44981	0.19535	2.45869	1.25221	1.99267	0.68948	0.29944	3.97073	1.41162	1.33119	0.28607	0.12424	1.77207	1.15377	1.23995	0.21507	0.0934	1.53748	1.11353	0.08559	0.03359	5.54518	0	0.65041	0.22261	0.03875	0.04161	2044907.113	-0.65409	1736554.592	0.81192	-0.53107	0.42784	0.65921	0.34737	-0.43119	-0.27984	0.53523
704	1.93221	0.65866	0.28605	3.73344	1.39004	1.62103	0.48306	0.20979	2.62774	1.2732	1.23007	0.20707	0.08993	1.51307	1.10909	1.26744	0.237	0.10293	1.6064	1.12581	0.06148	0.01972	2.77259	-0.39541	0.67886	0.16716	0.02037	0.03174	2047580.463	-0.65	1819425.863	0.97753	-0.63539	0.4225	0.95556	0.41301	-0.62111	-0.27463	0.93408
705	1.46584	0.38243	0.16609	2.14869	1.21072	1.69258	0.52625	0.22855	2.86483	1.30099	1.25655	0.22837	0.09918	1.57892	1.12096	1.24811	0.22163	0.09625	1.55778	1.11719	0.03929	0.02735	3.29584	-0.62922	0.65447	0.14923	0.02732	0.02144	2023135.182	-0.68741	1820235.757	0.97914	-0.67307	0.47253	0.95872	0.46267	-0.65903	-0.32482	0.93873
706	1.781	0.57718	0.25066	3.17196	1.33454	1.7567	0.56344	0.2447	3.08599	1.32541	1.40326	0.3388	0.14714	1.96914	1.18459	1.35921	0.3069	0.13329	1.84745	1.16585	0.04233	0.04255	1.38629	-0.69861	0.66667	0.162	0.04819	0.03126	2022195.555	-0.68884	1792602.996	0.92392	-0.63644	0.47451	0.85364	0.43841	-0.58802	-0.32686	0.7887
707	1.1855	0.17016	0.0739	1.40541	1.08881	1.70513	0.53364	0.23176	2.90747	1.30581	1.2134	0.19343	0.084	1.47234	1.10154	1.37201	0.31628	0.13736	1.88241	1.17133	0.08128	0.04032	0	-0.73125	0.71545	0.20277	0.03676	0.04239	2046689.005	-0.65137	1791791.506	0.9223	-0.60076	0.42428	0.85064	0.39131	-0.55408	-0.27636	0.78455
708	1.35691	0.30521	0.13255	1.8412	1.16486	1.65556	0.50414	0.21894	2.74088	1.28669	1.72264	0.54386	0.23619	2.96749	1.31249	1.73324	0.54999	0.23886	3.00412	1.31653	0.05492	0.03125	2.77259	-0.66521	0.72358	0.21174	0.03527	0.03431	2049364.494	-0.64727	1874729.166	1.08804	-0.70426	0.41896	1.18383	0.45585	-0.76626	-0.27118	1.28806
709	1.31751	0.27574	0.11975	1.73583	1.14783	1.68941	0.52438	0.22774	2.85411	1.29977	1.48475	0.39525	0.17165	2.20448	1.2185	1.27638	0.24403	0.10598	1.62915	1.12977	0.04233	0.02654	2.77259	0	0.6748	0.12204	0.02782	0.0252	2025015.612	-0.68453	1875535.866	1.08965	-0.7459	0.46858	1.18734	0.51059	-0.81277	-0.32076	1.29379
710	1.08021	0.07716	0.03351	1.16685	1.03933	1.72112	0.54298	0.23581	2.96225	1.31191	1.44633	0.36903	0.16027	2.09187	1.20263	1.18652	0.17102	0.07428	1.40783	1.08927	0.04301	0.02551	1.38629	0	0.6748	0.19108	0.02931	0.02371	2024075.195	-0.68597	1847879.86	1.03439	-0.70956	0.47055	1.06996	0.48673	-0.73396	-0.32278	1.10675
711	1.21159	0.19193	0.08336	1.46795	1.10072	1.71297	0.53823	0.23375	2.93427	1.3088	1.38042	0.32239	0.14001	1.90556	1.17491	1.33152	0.28632	0.12435	1.77295	1.15392	0.07609	0.0348	4.68213	-0.47251	0.72358	0.23974	0.03328	0.04328	2048472.287	-0.64864	1847071.563	1.03277	-0.66989	0.42073	1.06662	0.43452	-0.69185	-0.2729	1.10157
712	1.45463	0.37475	0.16275	2.11595	1.20608	1.6808	0.51927	0.22552	2.82509	1.29646	2.27647	0.82263	0.35726	5.18232	1.5088	2.17367	0.77642	0.33719	4.72484	1.47434	0.08181	0.04683	2.77259	-0.27366	0.82114	0.3047	0.05216	0.05482	2051150.134	-0.64454	1930082.329	1.19866	-0.77258	0.41543	1.43678	0.49796	-0.92606	-0.26776	1.7222
713	2.35967	0.85852	0.37285	5.56804	1.53612	1.80741	0.59189	0.25706	3.26673	1.3444	1.69879	0.52992	0.23014	2.88589	1.30338	1.84628	0.61317	0.2663	3.40875	1.35878	0.05952	0.03187	0	0	0.73984	0.22887	0.03577	0.03388	2026897.736	-0.68165	1930885.832	1.20026	-0.81816	0.46465	1.44063	0.5577	-0.982	-0.31673	1.72913
714	1.57563	0.45466	0.19745	2.48261	1.25524	1.71472	0.53925	0.23419	2.94026	1.30947	1.39097	0.33	0.14332	1.9348	1.17939	1.60471	0.47294	0.2054	2.57509	1.26677	0.03859	0.02817	0	-0.67731	0.67886	0.11226	0.03179	0.02239	2025956.453	-0.68309	1903204.335	1.14494	-0.7821	0.46661	1.3109	0.53424	-0.89546	-0.31874	1.50091
715	1.47836	0.39093	0.16978	2.18555	1.21588	1.62878	0.48783	0.21186	2.65292	1.27624	2.00156	0.69393	0.30137	4.00624	1.41476	2.00947	0.69787	0.30308	4.03797	1.41756	0.05581	0.03458	4.68213	-0.62898	0.74797	0.23457	0.04471	0.03728	2050257.104	-0.64591	1902399.233	1.14334	-0.73849	0.41719	1.30722	0.47699	-0.84434	-0.26947	1.49459
716	1.05364	0.05225	0.02269	1.11016	1.02647	1.92423	0.65453	0.28426	3.70266	1.38717	1.2256	0.20343	0.08835	1.5021	1.10707	1.15407	0.14329	0.06223	1.33188	1.07428	0.10184	0.05102	1.38629	-0.65316	0.79675	0.23512	0.05166	0.03737	2052937.526	-0.6418	1985489.876	1.30938	-0.84037	0.41191	1.71448	0.53935	-1.10036	-0.26437	2.2449
717	1.10586	0.10062	0.0437	1.22293	1.0516	1.898	0.6408	0.2783	3.6024	1.37768	1.16689	0.15434	0.06703	1.36163	1.08023	1.15241	0.14186	0.06161	1.32805	1.0735	0.08962	0.05017	1.38629	-0.13125	0.80894	0.28513	0.04272	0.03143	2028781.709	-0.67877	1986290.179	1.31098	-0.88985	0.46072	1.71867	0.604	-1.16657	-0.31272	2.25314
718	1.43786	0.36316	0.15772	2.06744	1.19911	1.86311	0.62225	0.27024	3.47118	1.36496	1.96559	0.67579	0.29349	3.86354	1.402	1.91134	0.6478	0.28134	3.65322	1.38251	0.12508	0.08784	1.38629	-1.07991	0.84146	0.31911	0.07004	0.0786	2027839.482	-0.68021	1958580.924	1.25561	-0.85407	0.46268	1.57655	0.58095	-1.07238	-0.31472	1.97952
719	1.10542	0.10023	0.04353	1.22195	1.05139	1.93027	0.65766	0.28562	3.72594	1.38934	1.40034	0.33672	0.14623	1.96095	1.18336	1.34331	0.29514	0.12818	1.80448	1.15901	0.11949	0.06907	3.29584	-1.10659	0.89837	0.34901	0.07998	0.05776	2052043.601	-0.64317	1957779.021	1.254	-0.80654	0.41367	1.57253	0.51874	-1.01141	-0.26606	1.97195
720	1.41909	0.35002	0.15201	2.01382	1.19126	1.61048	0.47653	0.20696	2.59365	1.26905	1.23342	0.20979	0.09111	1.52132	1.11059	1.19939	0.18181	0.07896	1.43854	1.09517	0.02661	0.03023	11.34303	-0.0474	0.74797	0.05083	0.01341	0.01103	2054726.819	-0.63907	2040956.371	1.42022	-0.90762	0.40841	2.01703	0.58003	-1.28902	-0.261	2.86463
721	2.20657	0.79144	0.34372	4.86895	1.48545	1.80013	0.58786	0.2553	3.24047	1.34169	1.14971	0.13951	0.06059	1.32183	1.07225	1.14362	0.1342	0.05828	1.30787	1.0694	0.04888	0.03237	6.93147	0	0.76829	0.09595	0.01888	0.01399	2030667.685	-0.67588	2041753.47	1.42181	-0.96098	0.45681	2.02156	0.64951	-1.36633	-0.30875	2.87428
722	1.3428	0.29476	0.12801	1.80311	1.15879	1.84711	0.61362	0.26649	3.41182	1.35908	1.15887	0.14745	0.06403	1.34298	1.07651	1.13361	0.12541	0.05446	1.28507	1.06471	0.06073	0.04541	4.68213	-0.4836	0.80488	0.15249	0.03726	0.02314	2029724.437	-0.67732	2014014.17	1.36638	-0.92548	0.45877	1.867	0.62685	-1.26456	-0.31073	2.55103
723	1.36681	0.31248	0.13571	1.86817	1.16911	1.87532	0.62878	0.27308	3.51683	1.36942	1.24682	0.2206	0.0958	1.55456	1.11661	1.16735	0.15474	0.0672	1.36271	1.08044	0.13243	0.0928	2.77259	-0.67531	0.84959	0.24735	0.04918	0.05564	2053831.926	-0.64044	2013215.468	1.36479	-0.87406	0.41016	1.86264	0.55978	-1.1929	-0.26268	2.5421
724	4.31415	1.4619	0.6349	18.61189	2.07705	1.6017	0.47107	0.20458	2.56544	1.26558	2.36067	0.85895	0.37304	5.57276	1.53645	1.77184	0.57202	0.24842	3.13942	1.3311	0.08659	0.03219	16.91721	-0.58078	0.9065	0.24191	0.02782	0.0169	2056518.161	-0.63633	2096486.417	1.53119	-0.97434	0.40491	2.34454	0.61999	-1.49189	-0.25765	3.58994
725	2.4607	0.90045	0.39106	6.05504	1.56866	1.41399	0.34642	0.15045	1.99937	1.18911	1.92092	0.6528	0.28351	3.68993	1.38597	1.47995	0.39201	0.17025	2.19025	1.21653	0.03172	0.02353	6.93147	-0.86853	0.8252	0.10247	0.01391	0.01045	2032555.821	-0.67299	2097280.31	1.53278	-1.03155	0.45292	2.3494	0.69422	-1.58113	-0.30481	3.60111
726	1.25976	0.23092	0.10029	1.587	1.12239	1.45886	0.37766	0.16401	2.12827	1.20783	1.33839	0.29147	0.12658	1.79129	1.15689	1.30095	0.26309	0.11426	1.69247	1.14059	0.03053	0.02525	6.93147	-0.41451	0.80081	0.05844	0.01143	0.01089	2031611.473	-0.67444	2069508.657	1.47728	-0.99633	0.45486	2.18235	0.67196	-1.47186	-0.30678	3.22395
727	2.60217	0.95635	0.41534	6.77129	1.61312	1.66177	0.50788	0.22057	2.76148	1.2891	1.76267	0.56683	0.24617	3.10701	1.32766	1.56096	0.4453	0.19339	2.4366	1.24938	0.0641	0.02399	6.93147	-0.83161	0.84553	0.17396	0.01788	0.01303	2055622.225	-0.6377	2068713.16	1.47569	-0.94104	0.40666	2.17766	0.6001	-1.38869	-0.25932	3.21355
728	1.53498	0.42852	0.1861	2.35616	1.23894	1.67524	0.51596	0.22408	2.80643	1.29431	1.58717	0.46195	0.20062	2.51911	1.25983	1.39667	0.33409	0.14509	1.95069	1.18181	0.03358	0.02834	2.77259	0	0.88211	0.12911	0.02285	0.00946	2058311.702	-0.63358	2152084.664	1.6423	-1.04053	0.40142	2.69713	0.65926	-1.70885	-0.25434	4.42949
729	2.18009	0.77937	0.33847	4.75279	1.47651	1.27818	0.24544	0.10659	1.63374	1.13057	1.38339	0.32454	0.14094	1.91377	1.17618	1.19173	0.17541	0.07618	1.42022	1.09166	0.0143	0.01144	2.77259	0	0.80894	0.02175	0.00546	0.00356	2034446.275	-0.6701	2152875.346	1.64388	-1.10156	0.44903	2.70233	0.73815	-1.81083	-0.3009	4.44229
730	1.99126	0.68877	0.29913	3.96512	1.41112	1.37939	0.32164	0.13969	1.90272	1.17447	1.559	0.44404	0.19285	2.43048	1.2486	1.51006	0.41215	0.17899	2.28028	1.22884	0.01249	0.01023	6.93147	-0.69158	0.80081	0.04077	0.00546	0.00336	2033500.748	-0.67155	2125069.011	1.58831	-1.06662	0.45097	2.52272	0.71629	-1.69412	-0.30285	4.00686
731	4.4433	1.4914	0.64771	19.74291	2.10791	1.77835	0.57569	0.25002	3.16253	1.33355	2.12646	0.75446	0.32766	4.52183	1.45824	1.65756	0.50535	0.21947	2.74751	1.28746	0.05375	0.0464	11.34303	0	0.95935	0.2093	0.03924	0.02151	2057414.647	-0.63495	2124276.723	1.58673	-1.0075	0.40317	2.5177	0.63971	-1.59862	-0.25599	3.99489
732	1.83807	0.60872	0.26436	3.3785	1.35575	1.41195	0.34497	0.14982	1.9936	1.18826	1.29936	0.26187	0.11373	1.68834	1.13989	1.40743	0.34177	0.14843	1.98086	1.18635	0.01191	0.0159	1.38629	0	0.82114	0.02175	0.00695	0.0052	2035392.421	-0.66865	2180699.903	1.69948	-1.13636	0.44709	2.88823	0.75983	-1.93122	-0.29895	4.90848
733	1.48267	0.39384	0.17104	2.19831	1.21765	1.62748	0.48703	0.21152	2.64869	1.27573	1.65057	0.50112	0.21763	2.72438	1.28475	1.42891	0.35691	0.155	2.04178	1.19537	0.05186	0.02871	5.54518	-0.17208	0.89024	0.13074	0.01788	0.01457	2059209.345	-0.63221	2179910.828	1.6979	-1.07343	0.39969	2.88287	0.67863	-1.82257	-0.25268	4.89483
734	1.21339	0.19342	0.084	1.47232	1.10154	1.64448	0.49742	0.21603	2.70431	1.28237	1.45241	0.37322	0.16209	2.10949	1.20516	1.49559	0.40252	0.17481	2.23679	1.22294	0.77611	0.06609	0	-0.48886	0.46748	0.23457	0.14953	0.03562	2080613.79	-0.59946	1266613.121	-0.12719	0.07624	0.35935	0.01618	-0.0457	-0.0097	-0.21541	-0.00206
735	1.15431	0.1435	0.06232	1.33243	1.07439	1.36006	0.30753	0.13356	1.84976	1.16622	1.20594	0.18726	0.08133	1.45429	1.09815	1.29668	0.25981	0.11283	1.68138	1.13872	0.65802	0.05745	0	-0.19284	0.36585	0.08535	0.09588	0.01004	2055380.259	-0.63807	1267366.273	-0.12568	0.08019	0.40713	0.0158	-0.05117	-0.01008	-0.25978	-0.00199
736	1.19293	0.17641	0.07661	1.42308	1.09221	1.3815	0.32317	0.14035	1.90854	1.17537	1.37731	0.32013	0.13903	1.89698	1.17359	1.22585	0.20363	0.08844	1.50271	1.10718	1.06402	0.06229	3.29584	-0.31481	0.36179	0.12694	0.11773	0.01461	2079922.321	-0.60051	1239088.044	-0.18219	0.10941	0.36062	0.03319	-0.0657	-0.01993	-0.21655	-0.00605
737	1.84103	0.61033	0.26506	3.38939	1.35685	1.60601	0.47375	0.20575	2.57927	1.26728	1.51774	0.41722	0.1812	2.30353	1.23197	2.08644	0.73546	0.31941	4.35323	1.44445	0.46763	0.07312	1.38629	-0.3216	0.77236	0.61702	0.17238	0.1202	2082197.626	-0.59703	1321665.37	-0.01717	0.01025	0.35645	0.00029	-0.00612	-0.00018	-0.21281	-0.00001
738	1.14908	0.13896	0.06035	1.32038	1.07195	1.62921	0.4881	0.21198	2.65433	1.27641	1.33993	0.29262	0.12708	1.79541	1.15755	1.47088	0.38586	0.16758	2.16349	1.2128	0.4994	0.04649	0	-0.68336	0.53252	0.31394	0.11277	0.04182	2056884.627	-0.63576	1322415.677	-0.01568	0.00997	0.4042	0.00025	-0.00634	-0.00016	-0.25697	0
739	1.22172	0.20026	0.08697	1.4926	1.10531	1.62453	0.48522	0.21073	2.6391	1.27457	1.38006	0.32213	0.1399	1.90457	1.17476	1.33541	0.28924	0.12561	1.78332	1.1556	0.51151	0.05601	1.38629	-0.3158	0.45122	0.21663	0.11674	0.02298	2056044.713	-0.63705	1294890.45	-0.07068	0.04503	0.40583	0.005	-0.02868	-0.00318	-0.25854	-0.00035
740	1.53181	0.42645	0.1852	2.34644	1.23766	1.62583	0.48602	0.21108	2.64332	1.27508	1.39146	0.33035	0.14347	1.93616	1.1796	1.74483	0.55666	0.24175	3.04443	1.32092	0.50556	0.04044	4.68213	-0.116	0.5	0.31204	0.10134	0.04225	2081405.693	-0.59824	1294138.721	-0.07218	0.04318	0.3579	0.00521	-0.02583	-0.00312	-0.21411	-0.00038
741	3.93726	1.37049	0.59519	15.50202	1.98425	1.63008	0.48863	0.21221	2.65716	1.27675	2.24776	0.80993	0.35175	5.05243	1.49925	3.46203	1.24186	0.53933	11.98565	1.86065	0.22802	0.06864	4.68213	0	0.75203	0.58793	0.19424	0.14623	2083781.642	-0.59461	1376723.936	0.09285	-0.05521	0.35356	0.00862	0.03283	-0.00513	-0.21023	0.0008
742	1.63573	0.49209	0.21371	2.67561	1.27896	1.54815	0.43706	0.18981	2.39677	1.24425	1.51734	0.41696	0.18108	2.30232	1.2318	2.25481	0.81307	0.35311	5.08417	1.5016	0.3328	0.0598	11.34303	0	0.70325	0.57679	0.16344	0.10834	2058564.616	-0.63319	1377471.398	0.09435	-0.05974	0.40093	0.0089	0.03783	-0.00564	-0.25387	0.00084
743	1.44291	0.36666	0.15924	2.08199	1.20121	1.56154	0.44567	0.19355	2.43841	1.24962	1.50675	0.40996	0.17804	2.2703	1.2275	1.78543	0.57966	0.25174	3.18776	1.3362	0.49845	0.07054	9.43348	-0.56506	0.63821	0.53792	0.17884	0.07049	2057724.59	-0.63448	1349942.483	0.03933	-0.02496	0.40256	0.00155	0.01583	-0.00098	-0.25542	0.00006
744	1.7719	0.57205	0.24844	3.13963	1.33113	1.65449	0.50349	0.21866	2.73734	1.28627	1.66613	0.5105	0.22171	2.77599	1.29079	2.18846	0.7832	0.34014	4.78936	1.47934	0.45288	0.08406	10.75056	0	0.86585	0.70019	0.19126	0.12927	2082989.604	-0.59582	1349193.598	0.03784	-0.02254	0.355	0.00143	0.01343	-0.00085	-0.21152	0.00005
745	3.49586	1.25158	0.54355	12.22104	1.86972	1.74802	0.55848	0.24255	3.05557	1.32213	2.51501	0.92228	0.40054	6.32528	1.58588	3.28147	1.18829	0.51607	10.76805	1.81148	0.30604	0.07483	4.68213	0	0.79268	0.63523	0.20417	0.17204	2085365.962	-0.59218	1431793.065	0.2029	-0.12015	0.35068	0.04117	0.07115	-0.02438	-0.20767	0.00835
746	1.93439	0.65979	0.28654	3.74186	1.39082	1.68377	0.52104	0.22628	2.83508	1.2976	1.67953	0.51851	0.22519	2.82082	1.29597	2.3219	0.84239	0.36584	5.39122	1.52378	0.44379	0.07161	13.59237	0	0.78049	0.69231	0.21858	0.13919	2060244.927	-0.63062	1432537.683	0.20439	-0.12889	0.39769	0.04177	0.08128	-0.02634	-0.25079	0.00854
747	2.0431	0.71447	0.31029	4.17426	1.42937	1.65777	0.50547	0.21952	2.7482	1.28754	1.6203	0.48261	0.2096	2.62537	1.27291	2.28169	0.82492	0.35826	5.20611	1.51053	0.46365	0.06262	8.84101	0	0.80894	0.64175	0.19175	0.11659	2059404.723	-0.63191	1405002.954	0.14936	-0.09438	0.39931	0.02231	0.05964	-0.0141	-0.25233	0.00333
748	2.18274	0.78058	0.339	4.76435	1.47741	1.65934	0.50642	0.21994	2.75341	1.28815	1.88539	0.63413	0.2754	3.5547	1.3731	1.96837	0.67721	0.29411	3.87448	1.40299	0.33314	0.09244	1.38629	0	0.7561	0.6056	0.25733	0.13714	2084573.757	-0.5934	1404256.914	0.14787	-0.08775	0.35212	0.02187	0.05207	-0.01298	-0.20895	0.00323
749	2.29	0.82855	0.35984	5.2441	1.51327	1.52572	0.42247	0.18347	2.32782	1.2352	2.59207	0.95246	0.41365	6.71883	1.60999	2.35817	0.85789	0.37258	5.56097	1.53563	0.0664	0.10196	1.38629	-0.69013	0.49593	0.27344	0.22504	0.05123	2086950.708	-0.58976	1486877.024	0.31298	-0.18458	0.34782	0.09795	0.10886	-0.05777	-0.20513	0.03066
750	2.74431	1.00953	0.43843	7.53124	1.6566	1.65557	0.50415	0.21895	2.74091	1.28669	2.16943	0.77446	0.33635	4.70643	1.4729	3.14924	1.14716	0.49821	9.91771	1.77461	0.20946	0.06841	3.29584	-0.69209	0.70325	0.48926	0.18182	0.11494	2061925.689	-0.62805	1487618.795	0.31446	-0.1975	0.39445	0.09888	0.12404	-0.0621	-0.24773	0.0311
753	1.91548	0.64997	0.28228	3.66906	1.38401	1.52227	0.4202	0.18249	2.31731	1.2338	2.24947	0.81069	0.35208	5.06012	1.49982	2.32695	0.84456	0.36679	5.4147	1.52543	0.06034	0.06995	1.38629	-0.51057	0.56911	0.2093	0.09886	0.05867	2088536.002	-0.58733	1541980.098	0.42309	-0.2485	0.34496	0.17901	0.14595	-0.10514	-0.20261	0.07574
754	2.9275	1.07415	0.4665	8.57026	1.71099	1.94326	0.66437	0.28853	3.77626	1.39401	3.03824	1.11128	0.48262	9.2309	1.74305	3.19062	1.16022	0.50388	10.18006	1.78623	0.08176	0.05194	3.29584	-0.62002	0.55285	0.34602	0.08743	0.06332	2063607.033	-0.62548	1542719.022	0.42457	-0.26556	0.39122	0.18026	0.1661	-0.11275	-0.2447	0.07653
755	2.30393	0.83462	0.36247	5.30809	1.51787	1.6199	0.48236	0.20949	2.62408	1.27275	2.53812	0.93142	0.40451	6.44205	1.59315	3.13823	1.14366	0.49668	9.84849	1.77151	0.08679	0.06577	3.29584	-0.28749	0.61382	0.36178	0.14158	0.05448	2062766.28	-0.62676	1515166.251	0.36951	-0.23159	0.39283	0.13654	0.14516	-0.08558	-0.24621	0.05045
756	1.42726	0.35576	0.1545	2.03707	1.19468	1.693	0.5265	0.22866	2.86625	1.30115	1.63038	0.48881	0.21229	2.65814	1.27686	1.50301	0.40747	0.17696	2.25904	1.22597	0.06366	0.08568	1.38629	-0.34739	0.50813	0.21446	0.15698	0.04633	2087743.279	-0.58855	1514425.903	0.36803	-0.2166	0.34639	0.13545	0.12748	-0.07972	-0.20386	0.04985
757	1.47714	0.39011	0.16942	2.18194	1.21538	2.1103	0.74683	0.32434	4.45337	1.45269	2.0234	0.70478	0.30608	4.09415	1.42246	1.92889	0.65694	0.28531	3.72062	1.38884	0.10998	0.03995	6.59167	-0.52358	0.67886	0.38326	0.05862	0.07856	2090121.97	-0.58491	1597106.597	0.53325	-0.3119	0.34212	0.28436	0.18243	-0.16632	-0.20011	0.15164
758	3.28412	1.1891	0.51642	10.78544	1.81221	1.67016	0.51292	0.22276	2.78943	1.29235	3.41031	1.2268	0.53279	11.63021	1.8467	3.66018	1.29751	0.5635	13.39692	1.91316	0.05399	0.06076	1.38629	-0.07526	0.5935	0.2392	0.10035	0.05174	2065289.091	-0.6229	1597842.672	0.53472	-0.33308	0.38801	0.28593	0.20748	-0.17811	-0.24169	0.15289
759	2.9647	1.08678	0.47198	8.78945	1.72183	1.42341	0.35306	0.15333	2.0261	1.19307	1.92479	0.65482	0.28438	3.70482	1.38737	3.23463	1.17391	0.50982	10.46283	1.79851	0.04388	0.04762	0	-0.23874	0.52033	0.20087	0.08445	0.04144	2064447.965	-0.62419	1570277.649	0.47964	-0.29939	0.38962	0.23005	0.18688	-0.1436	-0.24319	0.11034
760	2.05992	0.72267	0.31385	4.24327	1.43524	1.58129	0.45824	0.19901	2.50048	1.25749	2.63211	0.96779	0.4203	6.928	1.62238	3.25093	1.17894	0.51201	10.56855	1.80303	0.06432	0.06295	4.68213	-0.05342	0.58537	0.23974	0.09538	0.06137	2089328.894	-0.58612	1569540.149	0.47817	-0.28026	0.34354	0.22864	0.16427	-0.13401	-0.20135	0.10933
761	1.3109	0.27071	0.11757	1.71846	1.14495	1.88646	0.6347	0.27565	3.55873	1.37348	1.31232	0.2718	0.11804	1.72218	1.14557	1.32191	0.27908	0.1212	1.74745	1.14974	0.08486	0.03899	12.47665	-0.24718	0.60976	0.22805	0.05315	0.04275	2091708.735	-0.58248	1652260.853	0.64347	-0.37481	0.33928	0.41406	0.21832	-0.24118	-0.19762	0.26643
762	1.1112	0.10544	0.04579	1.23477	1.05413	1.62672	0.48657	0.21131	2.64622	1.27543	1.35982	0.30735	0.13348	1.84911	1.16611	1.23813	0.2136	0.09277	1.53297	1.11271	0.0859	0.05167	8.04719	-0.61502	0.57317	0.20848	0.05912	0.03595	2066971.995	-0.62033	1652994.079	0.64494	-0.40007	0.38481	0.41594	0.24818	-0.25802	-0.23871	0.26826
763	1.7122	0.53778	0.23355	2.93163	1.30851	1.94642	0.66599	0.28924	3.78855	1.39514	1.99086	0.68857	0.29904	3.96352	1.41098	2.10018	0.74202	0.32226	4.41076	1.4492	0.11291	0.08587	6.59167	-0.15071	0.6748	0.32101	0.1232	0.08845	2066130.429	-0.62162	1625414.634	0.58982	-0.36664	0.38641	0.34789	0.22791	-0.21626	-0.2402	0.20519
764	1.31966	0.27737	0.12046	1.7415	1.14876	2.02931	0.7077	0.30735	4.1181	1.42454	1.59658	0.46786	0.20319	2.54907	1.26356	1.63697	0.49285	0.21404	2.67967	1.27944	0.13392	0.05917	12.72932	-0.6447	0.69512	0.3365	0.07501	0.08578	2090915.245	-0.58369	1624679.983	0.58836	-0.34342	0.3407	0.34616	0.20045	-0.20205	-0.19886	0.20367
765	1.30137	0.26342	0.1144	1.69356	1.14078	1.61111	0.47692	0.20713	2.59568	1.2693	1.07227	0.06978	0.0303	1.14976	1.0355	1.14642	0.13664	0.05934	1.31428	1.07071	0.06837	0.03617	0	-0.04016	0.61789	0.13156	0.0313	0.02673	2093296.423	-0.58005	1707447.228	0.75375	-0.43721	0.33646	0.56814	0.25361	-0.32955	-0.19516	0.42824
766	1.57277	0.45284	0.19667	2.47361	1.2541	1.61898	0.4818	0.20924	2.6211	1.27239	1.2857	0.2513	0.10914	1.65302	1.13389	1.1636	0.15152	0.0658	1.35396	1.0787	0.08868	0.03897	0	-1.08425	0.60976	0.27073	0.04719	0.03145	2068655.878	-0.61775	1708177.602	0.75521	-0.46653	0.38162	0.57035	0.2882	-0.35233	-0.23575	0.43073
767	1.31567	0.27435	0.11915	1.73099	1.14703	1.55744	0.44304	0.19241	2.42562	1.24797	1.28548	0.25113	0.10907	1.65246	1.13379	1.20758	0.18862	0.08192	1.45825	1.0989	0.08721	0.04197	1.38629	-0.32952	0.58943	0.21962	0.05315	0.02854	2067813.806	-0.61904	1680581.552	0.70007	-0.43337	0.38321	0.49009	0.26827	-0.30339	-0.23722	0.3431
768	1.37367	0.31749	0.13788	1.88697	1.17204	1.53976	0.43163	0.18745	2.37086	1.24087	1.1737	0.16016	0.06956	1.37757	1.08337	1.20944	0.19016	0.08258	1.46275	1.09975	0.0792	0.03578	2.77259	-0.59192	0.62602	0.2131	0.04769	0.03448	2092502.456	-0.58126	1679849.752	0.6986	-0.40607	0.33787	0.48805	0.23604	-0.28368	-0.19639	0.34095
769	1.80705	0.5917	0.25697	3.26543	1.34427	1.53398	0.42787	0.18582	2.35309	1.23854	1.26581	0.23571	0.10237	1.60227	1.12508	1.26864	0.23795	0.10334	1.60945	1.12634	0.04587	0.03318	3.29584	-0.38244	0.64634	0.12802	0.02881	0.01841	2094885.161	-0.57762	1762670.109	0.86411	-0.49912	0.33364	0.74668	0.2883	-0.4313	-0.19272	0.64521
770	2.03825	0.71209	0.30926	4.15446	1.42767	2.01964	0.70292	0.30527	4.07895	1.42114	1.41247	0.34534	0.14998	1.99507	1.18847	1.58738	0.46208	0.20068	2.51978	1.25991	0.0872	0.03964	1.38629	-0.60473	0.68293	0.23267	0.04024	0.03478	2070340.875	-0.61517	1763397.63	0.86556	-0.53247	0.37844	0.7492	0.32756	-0.46089	-0.23281	0.64848
771	2.06069	0.72304	0.31401	4.24644	1.43551	1.81553	0.59638	0.259	3.29615	1.34742	1.29818	0.26096	0.11333	1.68527	1.13938	1.19794	0.1806	0.07844	1.43506	1.0945	0.0932	0.04338	0	-0.55597	0.67886	0.22588	0.0462	0.0393	2069498.229	-0.61646	1735782.778	0.81038	-0.49957	0.38003	0.65671	0.30797	-0.40484	-0.23427	0.53218
772	1.34355	0.29532	0.12825	1.80513	1.15912	1.68395	0.52114	0.22633	2.83569	1.29767	1.14869	0.13862	0.0602	1.31949	1.07177	1.27251	0.24099	0.10466	1.61928	1.12806	0.06023	0.03644	0	-0.65878	0.65447	0.162	0.03974	0.02552	2094090.653	-0.57883	1735053.829	0.80892	-0.46823	0.33505	0.65435	0.27103	-0.37876	-0.19394	0.52932
773	1.22926	0.20641	0.08964	1.51108	1.10872	2.10824	0.74585	0.32392	4.44468	1.45198	1.15741	0.14618	0.06349	1.3396	1.07583	1.24013	0.21522	0.09347	1.53792	1.11361	0.07863	0.02969	0	-0.50753	0.69919	0.21174	0.03279	0.03092	2096475.075	-0.57518	1817933.917	0.97454	-0.56054	0.33084	0.94974	0.32242	-0.54627	-0.19029	0.92556
774	1.89297	0.63815	0.27714	3.58334	1.37585	2.19743	0.78729	0.34192	4.8287	1.48237	1.159	0.14756	0.06408	1.34328	1.07657	1.38768	0.32763	0.14229	1.92566	1.178	0.07182	0.02527	3.29584	-0.623	0.74797	0.2449	0.04074	0.02789	2072027.119	-0.61259	1818658.583	0.97599	-0.59789	0.37527	0.95256	0.36626	-0.58353	-0.22989	0.92969
775	2.23257	0.80315	0.34881	4.98437	1.49418	2.02858	0.70734	0.30719	4.11514	1.42428	1.24414	0.21844	0.09487	1.54788	1.11541	1.40985	0.34348	0.14917	1.98768	1.18737	0.0554	0.03222	1.38629	-0.65389	0.69919	0.15249	0.03875	0.02786	2071183.832	-0.61388	1791022.713	0.92077	-0.56524	0.37685	0.84781	0.34699	-0.52046	-0.23135	0.78064
776	1.40733	0.34169	0.1484	1.98058	1.18631	1.70595	0.53412	0.23197	2.91027	1.30612	1.21594	0.19552	0.08491	1.47851	1.1027	1.20195	0.18395	0.07989	1.44468	1.09633	0.09986	0.02826	4.68213	-0.71896	0.72358	0.23403	0.03279	0.03278	2095679.963	-0.5764	1790296.62	0.91932	-0.52989	0.33224	0.84514	0.30543	-0.48714	-0.1915	0.77695
777	1.14796	0.13799	0.05993	1.31781	1.07143	2.16883	0.77419	0.33623	4.70382	1.47269	1.13696	0.12836	0.05575	1.29268	1.06628	1.24295	0.21749	0.09445	1.54492	1.11488	0.08136	0.04493	1.38629	-0.6384	0.77236	0.21772	0.05564	0.03287	2098066.293	-0.57275	1873243.103	1.08507	-0.62147	0.32804	1.17738	0.35595	-0.67434	-0.18789	1.27754
778	1.16591	0.1535	0.06667	1.35935	1.07977	1.79908	0.58728	0.25505	3.23669	1.3413	1.32614	0.28227	0.12259	1.75865	1.15158	1.40937	0.34314	0.14903	1.98632	1.18717	0.12411	0.06009	1.38629	-0.79529	0.76829	0.25877	0.05216	0.05676	2073714.746	-0.61001	1873964.911	1.08651	-0.66279	0.37211	1.18051	0.40431	-0.72013	-0.22699	1.28264
779	1.36637	0.31216	0.13557	1.86697	1.16892	1.73273	0.5497	0.23873	3.00235	1.31633	1.36028	0.30769	0.13363	1.85036	1.16631	1.4653	0.38206	0.16593	2.1471	1.2105	0.08901	0.04362	3.29584	-0.40418	0.78455	0.25251	0.04868	0.05191	2072870.751	-0.6113	1846305.795	1.03124	-0.6304	0.37369	1.06346	0.38537	-0.6501	-0.22844	1.09668
780	1.16041	0.14877	0.06461	1.34655	1.07722	1.73335	0.55006	0.23889	3.0045	1.31657	1.09957	0.09492	0.04122	1.20905	1.0486	1.14273	0.13342	0.05794	1.30583	1.06899	0.08427	0.0429	0	-0.68033	0.7561	0.19706	0.04322	0.03485	2097270.513	-0.57397	1845582.558	1.0298	-0.59107	0.32944	1.06048	0.33926	-0.60868	-0.18909	1.09208
781	1.17819	0.16398	0.07122	1.38813	1.08544	1.84391	0.61189	0.26574	3.4	1.35791	1.36093	0.30817	0.13384	1.85213	1.16659	1.32775	0.28349	0.12312	1.76292	1.15228	0.08869	0.06482	2.77259	-0.80781	0.75203	0.15004	0.03676	0.03501	2099658.946	-0.57031	1928602.155	1.1957	-0.68192	0.32526	1.42969	0.38891	-0.81537	-0.1855	1.70948
782	1.10529	0.10011	0.04348	1.22167	1.05133	1.86855	0.62516	0.2715	3.49148	1.36695	1.49145	0.39975	0.17361	2.22442	1.22125	1.32695	0.28288	0.12285	1.7608	1.15193	0.13265	0.06459	4.15888	-0.8418	0.82114	0.27671	0.06508	0.04756	2075403.894	-0.60743	1929321.103	1.19714	-0.72717	0.36897	1.43313	0.4417	-0.87052	-0.22412	1.71565
783	1.10583	0.1006	0.04369	1.22286	1.05158	1.90676	0.64541	0.2803	3.63573	1.38085	1.37565	0.31893	0.13851	1.89241	1.17288	1.3279	0.2836	0.12317	1.76332	1.15235	0.13067	0.07332	4.15888	-1.09704	0.80894	0.296	0.0616	0.0509	2074559.122	-0.60872	1901636.492	1.14181	-0.69504	0.37054	1.30373	0.42309	-0.79361	-0.22556	1.48862
784	1.04307	0.04217	0.01831	1.088	1.02131	2.25396	0.81269	0.35295	5.08034	1.50132	1.21888	0.19793	0.08596	1.48567	1.10403	1.29558	0.25896	0.11246	1.67853	1.13824	0.07289	0.06721	2.77259	-0.53289	0.77642	0.18674	0.0462	0.03606	2098862.432	-0.57153	1900916.114	1.14037	-0.65176	0.32665	1.30045	0.3725	-0.74325	-0.18669	1.483
785	1.28908	0.25393	0.11028	1.66173	1.13538	1.78337	0.5785	0.25124	3.18041	1.33543	1.21242	0.19262	0.08365	1.46996	1.1011	1.14845	0.13841	0.06011	1.31894	1.07166	0.049	0.03965	11.34303	-0.00416	0.73577	0.12748	0.03229	0.01471	2101253.162	-0.56787	1984015.597	1.30643	-0.74189	0.32248	1.70677	0.4213	-0.96923	-0.18313	2.22978
786	1.1489	0.1388	0.06028	1.31997	1.07187	1.75523	0.5626	0.24433	3.08083	1.32485	1.28874	0.25366	0.11017	1.66085	1.13523	1.18805	0.17231	0.07483	1.41146	1.08998	0.06982	0.05092	1.38629	-0.26652	0.82114	0.25958	0.04868	0.02933	2077094.701	-0.60484	1984731.682	1.30786	-0.79105	0.36583	1.71051	0.47846	-1.03459	-0.22127	2.23712
787	1.01217	0.0121	0.00525	1.02449	1.00607	1.81506	0.59612	0.25889	3.29444	1.34724	1.25763	0.22923	0.09955	1.58163	1.12144	1.13239	0.12433	0.054	1.28231	1.06414	0.08143	0.03177	2.77259	-0.05872	0.7439	0.21772	0.0303	0.02875	2076249.082	-0.60613	1957019.31	1.25249	-0.75917	0.3674	1.56872	0.46016	-0.95086	-0.22269	1.9648
788	1.14846	0.13842	0.06012	1.31896	1.07166	1.72241	0.54372	0.23614	2.9667	1.31241	1.31013	0.27013	0.11731	1.71644	1.14461	1.19178	0.17545	0.0762	1.42034	1.09169	0.07812	0.05606	6.93147	-0.52487	0.7561	0.16825	0.03676	0.02712	2100455.85	-0.56909	1956301.793	1.25105	-0.71197	0.32387	1.56513	0.40518	-0.89071	-0.18431	1.95806
789	1.25644	0.22828	0.09914	1.57864	1.12091	1.51252	0.41378	0.1797	2.28772	1.22985	1.09338	0.08927	0.03877	1.19548	1.04565	1.07913	0.07616	0.03307	1.16452	1.03881	0.04477	0.0245	5.54518	-0.58372	0.78862	0.09486	0.01441	0.01484	2102849.073	-0.56543	2039487.992	1.41729	-0.80138	0.31971	2.0087	0.45313	-1.13578	-0.18078	2.84691
790	1.66637	0.51065	0.22177	2.77679	1.29088	1.63973	0.49453	0.21477	2.68871	1.28052	1.19814	0.18077	0.07851	1.43554	1.0946	1.07214	0.06966	0.03025	1.14948	1.03544	0.06892	0.04185	5.54518	-0.26876	0.82927	0.12857	0.02186	0.024	2078787.306	-0.60225	2040201.211	1.41871	-0.85442	0.36271	2.01275	0.51457	-1.21218	-0.21844	2.85551
791	1.31474	0.27364	0.11884	1.72854	1.14662	2.18093	0.77975	0.33864	4.75646	1.4768	1.27527	0.24316	0.1056	1.62631	1.12928	1.08326	0.07998	0.03473	1.17345	1.0408	0.06012	0.04971	4.68213	-0.62576	0.77236	0.15874	0.03527	0.02081	2077940.77	-0.60355	2012458.791	1.36327	-0.8228	0.36427	1.85851	0.4966	-1.1217	-0.21985	2.53366
792	1.28692	0.25225	0.10955	1.65616	1.13442	1.53534	0.42875	0.1862	2.35727	1.23909	1.14401	0.13454	0.05843	1.30876	1.06958	1.13914	0.13027	0.05658	1.29764	1.06731	0.0402	0.02207	6.59167	0	0.74797	0.08263	0.0149	0.01225	2102050.897	-0.56665	2011744.139	1.36185	-0.77169	0.3211	1.85462	0.43728	-1.05093	-0.18195	2.52571
793	1.18054	0.16597	0.07208	1.39367	1.08653	1.58859	0.46285	0.20101	2.52362	1.26039	1.149	0.13889	0.06032	1.3202	1.07191	1.27072	0.23958	0.10405	1.61473	1.12726	0.06389	0.03133	8.84101	-0.65631	0.86992	0.13563	0.02235	0.01898	2104446.811	-0.56299	2095023.946	1.52827	-0.86039	0.31695	2.3356	0.48439	-1.31491	-0.17844	3.56943
794	2.18308	0.78074	0.33907	4.76584	1.47752	1.58039	0.45767	0.19876	2.49763	1.25714	1.69385	0.527	0.22887	2.86913	1.30148	1.46455	0.38155	0.1657	2.14491	1.21019	0.03583	0.02967	3.29584	-0.36063	0.82927	0.08372	0.01441	0.00986	2080481.849	-0.59966	2095734.295	1.52969	-0.91729	0.35959	2.33994	0.55006	-1.40316	-0.21563	3.57938
795	2.64371	0.97218	0.42221	6.9892	1.62595	1.66589	0.51036	0.22165	2.77519	1.29069	1.49784	0.40402	0.17547	2.24352	1.22386	1.37283	0.31687	0.13762	1.88466	1.17168	0.08373	0.05143	4.68213	-0.4036	0.85772	0.15684	0.02732	0.02625	2079634.326	-0.60095	2067959.519	1.47418	-0.88592	0.36115	2.17322	0.5324	-1.306	-0.21703	3.20372
796	1.64465	0.49753	0.21607	2.70487	1.28244	1.66101	0.50743	0.22037	2.75895	1.2888	1.1949	0.17806	0.07733	1.42779	1.09311	1.13769	0.129	0.05602	1.29434	1.06663	0.07107	0.02997	9.43348	-0.50173	0.89024	0.19027	0.02732	0.02078	2103647.705	-0.56421	2067247.735	1.47276	-0.83095	0.31833	2.16903	0.46883	-1.22379	-0.17961	3.19446
797	2.10352	0.74361	0.32295	4.4248	1.45035	1.76737	0.56949	0.24733	3.1236	1.32942	1.68151	0.51969	0.2257	2.82748	1.29673	1.40872	0.34268	0.14882	1.98449	1.1869	0.09338	0.04517	13.62137	-0.48251	0.91057	0.1726	0.02633	0.02316	2105875.009	-0.5608	2150628.108	1.63938	-0.91937	0.3145	2.68758	0.51558	-1.5072	-0.17637	4.40598
798	1.36337	0.30996	0.13461	1.85878	1.16763	1.62109	0.4831	0.20981	2.62793	1.27322	1.4523	0.37315	0.16206	2.10918	1.20511	1.34281	0.29476	0.12801	1.80314	1.1588	0.06763	0.04067	6.93147	-0.25388	0.9065	0.14759	0.02434	0.02068	2082178.472	-0.59706	2151335.584	1.6408	-0.97966	0.35648	2.69222	0.58491	-1.60742	-0.21284	4.41739
799	2.12843	0.75538	0.32806	4.53021	1.45891	1.70598	0.53414	0.23197	2.91037	1.30613	1.58997	0.46372	0.20139	2.528	1.26094	1.35326	0.30252	0.13138	1.83131	1.1633	0.05838	0.04041	12.13685	0	0.88618	0.18973	0.02285	0.01892	2081329.891	-0.59836	2123526.122	1.58523	-0.94853	0.35803	2.51294	0.56756	-1.50364	-0.21423	3.98357
800	1.91019	0.6472	0.28108	3.64883	1.3821	1.4567	0.37617	0.16337	2.12197	1.20694	1.31875	0.27668	0.12016	1.7391	1.14837	1.26612	0.23596	0.10247	1.60306	1.12522	0.06378	0.02952	15.00767	-0.67658	0.88211	0.14596	0.02086	0.01925	2105246.408	-0.56176	2122817.209	1.58381	-0.88973	0.31558	2.50845	0.49982	-1.40915	-0.17728	3.9729
801	1.35398	0.30305	0.13161	1.83326	1.16361	1.65282	0.50248	0.21823	2.73181	1.28562	1.47288	0.38722	0.16817	2.16938	1.21362	1.44617	0.36892	0.16022	2.09141	1.20257	0.03998	0.01202	3.29584	-0.65505	0.82927	0.07067	0.00546	0.00692	2082689.64	-0.59628	2179163.271	1.69641	-1.01153	0.35555	2.8778	0.60316	-1.71597	-0.21201	4.88192
802	1.31182	0.27142	0.11787	1.72087	1.14535	1.79914	0.58731	0.25506	3.2369	1.34132	1.3577	0.30579	0.1328	1.84335	1.1652	1.31132	0.27103	0.11771	1.71956	1.14513	0.72501	0.07204	0	-0.00257	0.38211	0.20114	0.15052	0.03983	2126166.096	-0.52975	934102.6362	-0.79166	0.41938	0.28064	0.62673	-0.22217	-0.33201	-0.14867	-0.49616
803	1.3292	0.28458	0.12359	1.76677	1.15291	1.31773	0.27591	0.11983	1.73641	1.14792	2.15239	0.76658	0.33292	4.63278	1.4671	1.27784	0.24517	0.10648	1.63288	1.13042	0.48471	0.04477	2.77259	-0.6647	0.27642	0.00326	0.10581	0.00241	2129422.987	-0.52477	1155116.13	-0.35	0.18367	0.27538	0.1225	-0.09638	-0.06428	-0.14451	-0.04287
804	1.28525	0.25095	0.10899	1.65187	1.13369	1.19026	0.17417	0.07564	1.41672	1.09099	2.62598	0.96545	0.41929	6.89577	1.62049	1.28939	0.25417	0.11038	1.66253	1.13551	0.52596	0.03762	1.38629	-0.46276	0.27642	0.00163	0.09091	0.00129	2132953.842	-0.51937	1127469.804	-0.40525	0.21047	0.26974	0.16422	-0.10931	-0.08529	-0.14009	-0.06655
805	1.16521	0.1529	0.0664	1.35771	1.07945	1.61932	0.48201	0.20933	2.6222	1.27253	1.72228	0.54365	0.2361	2.96625	1.31236	1.49194	0.40008	0.17375	2.22588	1.22145	0.62378	0.07352	0	-0.69312	0.4878	0.27154	0.18331	0.03875	2130043.607	-0.52382	1210184.349	-0.23995	0.12569	0.27439	0.05758	-0.06584	-0.03016	-0.14373	-0.01382
806	1.17863	0.16435	0.07138	1.38917	1.08565	1.52666	0.42308	0.18374	2.33069	1.23558	1.69095	0.52529	0.22813	2.85931	1.30037	1.25735	0.22901	0.09946	1.58093	1.12132	1.48462	0.05845	5.54518	-0.45711	0.45122	0.14814	0.14555	0.01914	2104635.169	-0.5627	1210851.424	-0.23862	0.13427	0.31663	0.05694	-0.07555	-0.03204	-0.17817	-0.01359
807	1.4583	0.37727	0.16385	2.12664	1.2076	1.53816	0.43059	0.187	2.36594	1.24023	2.25459	0.81297	0.35307	5.08318	1.50153	1.44148	0.36567	0.15881	2.07786	1.20062	1.66704	0.07061	2.77259	-0.86357	0.37805	0.14297	0.12618	0.01928	2129367.588	-0.52485	1182656.141	-0.29496	0.15481	0.27547	0.087	-0.08125	-0.04566	-0.14458	-0.02566
808	1.79326	0.58404	0.25364	3.21578	1.33913	1.51818	0.41751	0.18132	2.30487	1.23214	1.44743	0.36979	0.1606	2.09505	1.20309	1.90395	0.64393	0.27966	3.62503	1.37984	0.42368	0.05815	1.38629	-0.00315	0.7561	0.63604	0.16046	0.1109	2131435.454	-0.52169	1265239.697	-0.12993	0.06778	0.27216	0.01688	-0.03536	-0.00881	-0.14198	-0.00219
809	1.40374	0.33914	0.14729	1.97049	1.1848	1.52333	0.4209	0.18279	2.32053	1.23423	1.48101	0.39272	0.17056	2.19339	1.21697	1.6916	0.52567	0.2283	2.86151	1.30062	0.52465	0.08019	1.38629	0	0.64634	0.51536	0.18033	0.09781	2106024.023	-0.56057	1265904.262	-0.1286	0.07209	0.31424	0.01654	-0.04041	-0.00927	-0.17616	-0.00213
810	1.10235	0.09744	0.04232	1.21518	1.04993	1.57184	0.45225	0.19641	2.47068	1.25373	1.36281	0.30955	0.13444	1.85725	1.16739	1.38072	0.32261	0.14011	1.90639	1.17504	0.79348	0.06289	0	-0.68306	0.47561	0.25279	0.16443	0.0297	2105280.116	-0.56171	1238377.846	-0.18361	0.10314	0.31552	0.03371	-0.05793	-0.01894	-0.17723	-0.00619
811	1.33496	0.2889	0.12547	1.78212	1.1554	1.60629	0.47393	0.20582	2.58017	1.26739	1.46942	0.38487	0.16715	2.1592	1.2122	1.65004	0.5008	0.21749	2.72263	1.28454	0.63315	0.07035	1.38629	-0.3986	0.59756	0.37728	0.1853	0.07198	2130739.531	-0.52275	1237712.026	-0.18494	0.09668	0.27327	0.0342	-0.05054	-0.01788	-0.14285	-0.00633
812	2.74119	1.00839	0.43794	7.51412	1.65565	1.81713	0.59726	0.25939	3.30196	1.34801	2.21467	0.7951	0.34531	4.90476	1.48818	2.44017	0.89207	0.38742	5.95443	1.5621	0.29627	0.11182	0	-0.53299	0.77236	0.61076	0.2454	0.17862	2132827.354	-0.51956	1320297.133	-0.01991	0.01034	0.26994	0.0004	-0.00537	-0.00021	-0.14025	-0.00001
813	2.1272	0.75481	0.32781	4.52498	1.45849	1.75584	0.56295	0.24448	3.08297	1.32508	1.69337	0.52672	0.22875	2.8675	1.3013	2.23476	0.80413	0.34923	4.99415	1.49491	0.4145	0.07128	0	-0.19577	0.80081	0.69666	0.18231	0.1397	2107511.893	-0.5583	1320959.188	-0.01859	0.01038	0.3117	0.00035	-0.00579	-0.00019	-0.17402	-0.00001
814	1.78037	0.57682	0.25051	3.16972	1.33431	1.57796	0.45613	0.1981	2.48996	1.25617	1.52495	0.42196	0.18326	2.32547	1.23489	1.97588	0.68101	0.29576	3.9041	1.40566	0.45844	0.08501	1.38629	-0.40367	0.78862	0.62789	0.21709	0.13677	2106767.944	-0.55944	1293431.2	-0.0736	0.04117	0.31297	0.00542	-0.02303	-0.00303	-0.17509	-0.0004
815	3.17564	1.15551	0.50183	10.08469	1.78203	1.60975	0.47608	0.20676	2.5913	1.26876	1.82136	0.59958	0.2604	3.31735	1.34958	2.63031	0.9671	0.42001	6.91853	1.62182	0.25658	0.05016	0	-0.49862	0.71545	0.59989	0.1381	0.15376	2132131.391	-0.52063	1292767.89	-0.07492	0.03901	0.27105	0.00561	-0.02031	-0.00292	-0.14112	-0.00042
816	2.97864	1.09147	0.47402	8.8723	1.72587	1.33298	0.28742	0.12482	1.77684	1.15455	3.70071	1.30852	0.56829	13.69525	1.92372	3.43478	1.23395	0.5359	11.79771	1.85332	0.04419	0.05512	0	-0.11121	0.5	0.24871	0.09836	0.03243	2134219.412	-0.51743	1375360.886	0.09013	-0.04664	0.26773	0.00812	0.02413	-0.0042	-0.13853	0.00073
818	2.52285	0.92539	0.40189	6.36477	1.58835	1.86445	0.62297	0.27055	3.47617	1.36545	1.7964	0.58578	0.2544	3.22705	1.3403	2.25007	0.81096	0.3522	5.06282	1.50002	0.38264	0.0978	1.38629	-0.63718	0.8374	0.67845	0.22404	0.16505	2108255.885	-0.55716	1348488.755	0.03643	-0.0203	0.31043	0.00133	0.01131	-0.00074	-0.17296	0.00005
819	3.1502	1.14747	0.49834	9.92376	1.77488	1.58067	0.45785	0.19884	2.49852	1.25725	2.89829	1.06412	0.46214	8.40008	1.70244	2.94733	1.0809	0.46943	8.68675	1.71678	0.15021	0.08364	0	-0.36667	0.7439	0.60207	0.18977	0.10549	2133523.357	-0.5185	1347827.955	0.03511	-0.0182	0.26884	0.00123	0.00944	-0.00064	-0.13939	0.00004
820	2.21001	0.793	0.34439	4.88414	1.48661	1.41208	0.34506	0.14986	1.99397	1.18831	2.61672	0.96192	0.41776	6.84722	1.61763	2.74871	1.01113	0.43913	7.55541	1.65792	0.0614	0.05969	0	-0.75397	0.56911	0.25197	0.14953	0.04632	2135611.737	-0.5153	1430435.205	0.20019	-0.10316	0.26553	0.04007	0.05316	-0.02065	-0.13683	0.00802
822	2.51788	0.92342	0.40104	6.33972	1.58678	1.56822	0.44994	0.19541	2.45931	1.25229	2.42164	0.88444	0.38411	5.86434	1.55616	2.65963	0.97819	0.42482	7.07363	1.63084	0.2159	0.0913	0	0	0.71138	0.5227	0.18381	0.13288	2109744.053	-0.55488	1403554.748	0.14647	-0.08127	0.30789	0.02145	0.0451	-0.0119	-0.17084	0.00314
823	1.95381	0.66978	0.29088	3.81737	1.39779	1.25115	0.22406	0.09731	1.56538	1.11855	2.84539	1.0457	0.45414	8.09624	1.68683	2.12589	0.75419	0.32754	4.51941	1.45804	0.05039	0.06146	0	-0.77082	0.48374	0.23621	0.09836	0.03469	2134915.534	-0.51636	1402896.459	0.14515	-0.07495	0.26663	0.02107	0.0387	-0.01088	-0.13768	0.00306
824	1.34482	0.29626	0.12866	1.80854	1.15966	1.97693	0.68155	0.29599	3.90825	1.40603	1.61595	0.47992	0.20843	2.61129	1.2712	1.49597	0.40277	0.17492	2.23793	1.2231	0.16836	0.0493	4.68213	-0.04685	0.68699	0.38108	0.05216	0.10905	2137004.435	-0.51317	1485524.353	0.31027	-0.15922	0.26334	0.09627	0.08171	-0.0494	-0.13514	0.02987
825	1.2377	0.21325	0.09262	1.5319	1.11252	1.7375	0.55245	0.23992	3.01891	1.31814	1.5169	0.41667	0.18096	2.30099	1.23162	1.71446	0.5391	0.23413	2.93937	1.30937	0.10408	0.12137	1.38629	-0.84627	0.57724	0.26909	0.16195	0.07591	2111976.982	-0.55146	1486178.876	0.31158	-0.17183	0.30411	0.09708	0.09476	-0.05354	-0.16771	0.03025
826	2.69945	0.99305	0.43128	7.28703	1.643	1.48186	0.3933	0.17081	2.19591	1.21732	3.11683	1.13682	0.49371	9.71463	1.76545	3.51085	1.25586	0.54541	12.32607	1.87373	0.04983	0.10999	1.38629	-0.3452	0.53659	0.21691	0.22305	0.04864	2111232.563	-0.5526	1458633.436	0.25654	-0.14176	0.30537	0.06581	0.07834	-0.03637	-0.16875	0.01688
827	1.51232	0.41364	0.17964	2.28711	1.22976	1.72898	0.54753	0.23779	2.98937	1.31491	1.97766	0.68191	0.29615	3.91114	1.40629	1.77757	0.57525	0.24983	3.15976	1.33326	0.14061	0.13332	6.59167	-0.83191	0.6626	0.35363	0.16443	0.10945	2136308.032	-0.51423	1457977.658	0.25523	-0.13125	0.26444	0.06514	0.06749	-0.0335	-0.13598	0.01663
828	1.0462	0.04516	0.01961	1.09453	1.02284	1.89256	0.63793	0.27705	3.58178	1.3757	1.33235	0.28694	0.12462	1.77516	1.15427	1.23642	0.21222	0.09217	1.52873	1.11194	0.12142	0.0647	6.59167	-0.41473	0.65041	0.28214	0.06458	0.08082	2138397.616	-0.51104	1540632.619	0.4204	-0.21484	0.26116	0.17674	0.10979	-0.09032	-0.13346	0.0743
829	1.1429	0.13357	0.05801	1.30622	1.06907	1.78998	0.5822	0.25285	3.20403	1.3379	1.26012	0.23121	0.10041	1.5879	1.12255	1.29437	0.25802	0.11206	1.67539	1.1377	0.09662	0.05602	6.59167	-0.65052	0.58537	0.26203	0.06458	0.05535	2113466.222	-0.54919	1541284.63	0.4217	-0.23159	0.30161	0.17783	0.12719	-0.09766	-0.16564	0.07499
830	1.2506	0.22362	0.09712	1.564	1.1183	1.88266	0.63269	0.27477	3.54441	1.3721	1.46286	0.38039	0.1652	2.13996	1.20949	1.70852	0.53563	0.23262	2.91904	1.3071	0.10149	0.08602	2.77259	-0.81404	0.5935	0.24626	0.09786	0.07923	2112721.53	-0.55033	1513729.095	0.36664	-0.20177	0.30286	0.13442	0.11104	-0.07398	-0.16667	0.04928
831	1.0583	0.05666	0.02461	1.12	1.02874	2.09895	0.74144	0.322	4.40559	1.44878	1.25643	0.22827	0.09914	1.57862	1.12091	1.28722	0.25248	0.10965	1.65694	1.13456	0.07538	0.04111	9.43348	0	0.62602	0.28051	0.06061	0.05674	2137700.958	-0.5121	1513075.828	0.36533	-0.18709	0.26225	0.13347	0.09581	-0.06835	-0.1343	0.04876
832	1.15315	0.1425	0.06189	1.32975	1.07385	1.54845	0.43725	0.1899	2.3977	1.24437	1.23418	0.21041	0.09138	1.5232	1.11094	1.11293	0.107	0.04647	1.23861	1.05495	0.05533	0.02198	3.29584	-0.96184	0.56098	0.15765	0.02484	0.02924	2139791.388	-0.5089	1595764.312	0.53057	-0.27001	0.25898	0.28151	0.13741	-0.14326	-0.1318	0.14936
833	1.27157	0.24025	0.10434	1.61689	1.12764	2.05568	0.72061	0.31296	4.22582	1.43376	1.52495	0.42196	0.18326	2.32547	1.23489	1.79441	0.58468	0.25392	3.21991	1.33956	0.09196	0.05558	4.68213	-0.57582	0.63008	0.271	0.06508	0.07008	2114956.094	-0.54691	1596413.809	0.53187	-0.29088	0.29911	0.28289	0.15909	-0.15471	-0.16358	0.15046
834	1.19598	0.17897	0.07772	1.43037	1.09361	2.13029	0.75626	0.32844	4.53814	1.45955	1.43868	0.36373	0.15796	2.0698	1.19945	1.3464	0.29743	0.12917	1.81279	1.16034	0.10204	0.05451	4.68213	-0.27721	0.67886	0.34058	0.077	0.06403	2114211.072	-0.54805	1568846.021	0.47678	-0.2613	0.30035	0.22732	0.1432	-0.12458	-0.16461	0.10838
835	1.14681	0.13698	0.05949	1.31517	1.07089	1.73071	0.54853	0.23822	2.99536	1.31556	1.32027	0.27784	0.12066	1.74311	1.14903	1.46041	0.37872	0.16447	2.1328	1.20847	0.09563	0.03817	2.77259	-0.67079	0.62195	0.25931	0.05415	0.04408	2139094.421	-0.50997	1568195.267	0.47548	-0.24248	0.26007	0.22608	0.12366	-0.11529	-0.13263	0.1075
836	1.0989	0.09431	0.04096	1.20758	1.04828	1.53006	0.42531	0.18471	2.34108	1.23696	1.15846	0.14709	0.06388	1.34203	1.07632	1.22571	0.20352	0.08839	1.50237	1.10712	0.04707	0.02317	1.38629	-0.64312	0.55691	0.1495	0.03279	0.01773	2141185.861	-0.50677	1650923.765	0.6408	-0.32474	0.25682	0.41062	0.16457	-0.20809	-0.13015	0.26313
837	1.11455	0.10845	0.0471	1.24222	1.05572	1.81249	0.5947	0.25828	3.28512	1.34629	1.31894	0.27683	0.12023	1.7396	1.14845	1.23774	0.21329	0.09263	1.532	1.11254	0.09766	0.05092	4.68213	0	0.65447	0.3115	0.05862	0.05327	2116446.715	-0.54463	1651570.748	0.64209	-0.3497	0.29662	0.41228	0.19046	-0.22454	-0.16154	0.26472
838	1.23908	0.21437	0.0931	1.53532	1.11314	1.96582	0.67591	0.29354	3.86445	1.40208	1.26943	0.23857	0.10361	1.61145	1.12669	1.46087	0.37903	0.16461	2.13414	1.20866	0.10847	0.05418	4.68213	-0.34423	0.66667	0.29927	0.06359	0.06953	2115701.304	-0.54577	1623988.537	0.58697	-0.32035	0.29786	0.34454	0.17484	-0.18804	-0.16256	0.20223
839	1.07461	0.07196	0.03125	1.15479	1.03663	1.63434	0.49124	0.21334	2.67107	1.27841	1.23014	0.20713	0.08995	1.51324	1.10912	1.25882	0.23017	0.09996	1.58463	1.12197	0.07161	0.03158	1.38629	-0.88946	0.62195	0.20902	0.04272	0.03494	2140488.53	-0.50784	1623340.297	0.58568	-0.29743	0.2579	0.34302	0.15105	-0.1742	-0.13097	0.2009
840	1.07274	0.07022	0.03049	1.15077	1.03573	1.66533	0.51002	0.2215	2.77332	1.29048	1.20962	0.19031	0.08265	1.46318	1.09983	1.14005	0.13107	0.05692	1.29971	1.06773	0.07653	0.05346	5.54518	-0.44959	0.63008	0.12965	0.04272	0.02711	2142581.145	-0.50464	1706115.34	0.75109	-0.37903	0.25466	0.56414	0.19127	-0.28468	-0.12851	0.42372
841	1.21679	0.19622	0.08522	1.48058	1.10308	1.71594	0.53996	0.2345	2.94445	1.30994	1.19078	0.17461	0.07583	1.41796	1.09123	1.19084	0.17466	0.07585	1.4181	1.09126	0.07451	0.0388	5.54518	-0.09344	0.62602	0.14759	0.03179	0.026	2117938.204	-0.54234	1706759.806	0.75238	-0.40805	0.29414	0.56608	0.2213	-0.30701	-0.15952	0.4259
842	1.12986	0.12209	0.05302	1.27658	1.06295	1.57683	0.45542	0.19778	2.48639	1.25572	1.15464	0.14379	0.06245	1.33319	1.07454	1.21439	0.19424	0.08436	1.47474	1.10199	0.0922	0.0483	0	-0.03029	0.63415	0.23131	0.05216	0.03772	2117192.344	-0.54348	1679160.988	0.69723	-0.37893	0.29538	0.48613	0.20594	-0.2642	-0.16053	0.33894
843	1.15099	0.14062	0.06107	1.32478	1.07284	1.56274	0.44644	0.19389	2.44216	1.2501	1.12413	0.11701	0.05082	1.26367	1.06025	1.11534	0.10916	0.04741	1.24398	1.0561	0.0463	0.04025	1.38629	-0.63889	0.60163	0.11715	0.04769	0.02076	2141883.395	-0.5057	1678515.264	0.69594	-0.35194	0.25574	0.48433	0.17798	-0.24493	-0.12933	0.33706
844	1.00657	0.00655	0.00284	1.01318	1.00328	1.65986	0.50673	0.22007	2.75514	1.28836	1.1948	0.17798	0.0773	1.42755	1.09307	1.0885	0.0848	0.03683	1.18483	1.04331	0.04933	0.02876	8.84101	-0.65372	0.68699	0.13156	0.02136	0.01742	2143977.351	-0.5025	1761343.424	0.86146	-0.43288	0.25251	0.74211	0.21752	-0.37291	-0.12688	0.63929
845	1.05258	0.05124	0.02226	1.10792	1.02595	1.60767	0.47479	0.2062	2.5846	1.26794	1.21382	0.19377	0.08415	1.47336	1.10173	1.18218	0.16736	0.07268	1.39755	1.08728	0.0701	0.04607	4.68213	-0.57645	0.6748	0.16336	0.03577	0.02592	2119430.678	-0.54006	1761985.373	0.86274	-0.46593	0.29166	0.74432	0.25163	-0.40198	-0.15752	0.64215
846	1.20415	0.18577	0.08068	1.44998	1.09734	1.51879	0.41791	0.1815	2.30672	1.23239	1.13852	0.12973	0.05634	1.29623	1.06701	1.16081	0.14912	0.06476	1.34748	1.07741	0.07254	0.03363	0	-0.1591	0.64634	0.13944	0.03378	0.02641	2118684.31	-0.5412	1734367.75	0.80755	-0.43705	0.2929	0.65214	0.23653	-0.35294	-0.15852	0.52663
847	1.10439	0.09929	0.04312	1.21968	1.0509	1.62306	0.48431	0.21033	2.63432	1.27399	1.24441	0.21866	0.09496	1.54856	1.11553	1.16409	0.15194	0.06599	1.35511	1.07893	0.06694	0.02635	9.43348	-0.52857	0.65854	0.13047	0.02285	0.01988	2143279.126	-0.50357	1733724.543	0.80626	-0.40601	0.25358	0.65006	0.20445	-0.32735	-0.12769	0.52412
848	1.12256	0.11561	0.05021	1.26014	1.05951	1.70388	0.53291	0.23144	2.90321	1.30533	1.20777	0.18878	0.08198	1.45871	1.09899	1.10321	0.09822	0.04266	1.21707	1.05034	0.10125	0.04523	11.09035	0	0.79268	0.19571	0.03279	0.03257	2145374.591	-0.50036	1816612.439	0.9719	-0.4863	0.25036	0.9446	0.24333	-0.47264	-0.12527	0.91806
849	1.09927	0.09465	0.0411	1.20839	1.04846	1.72249	0.54377	0.23616	2.96697	1.31244	1.14748	0.13757	0.05975	1.31671	1.0712	1.12637	0.119	0.05168	1.26871	1.06131	0.09975	0.05095	12.13685	-0.29175	0.73171	0.25387	0.03924	0.03092	2120924.257	-0.53777	1817251.868	0.97318	-0.52335	0.2892	0.94708	0.28144	-0.50932	-0.15552	0.92168
850	1.07491	0.07224	0.03137	1.15543	1.03678	1.62404	0.48492	0.2106	2.63751	1.27438	1.16192	0.15007	0.06518	1.35006	1.07792	1.13017	0.12237	0.05314	1.27728	1.06309	0.08687	0.04811	9.43348	-0.29126	0.69106	0.18646	0.03428	0.02743	2120177.322	-0.53892	1789613.227	0.91795	-0.4947	0.29043	0.84263	0.2666	-0.45411	-0.15652	0.77349
851	1.04667	0.04561	0.01981	1.09552	1.02307	1.74153	0.55476	0.24093	3.03293	1.31967	1.19539	0.17847	0.07751	1.42896	1.09334	1.09755	0.09308	0.04042	1.20462	1.04764	0.08117	0.0325	4.68213	0	0.76423	0.21256	0.0303	0.02321	2144675.835	-0.50143	1788972.538	0.91667	-0.45965	0.25143	0.84028	0.23048	-0.42134	-0.12608	0.77026
852	1.23337	0.20975	0.09109	1.5212	1.11057	1.79582	0.58546	0.25426	3.22497	1.34008	1.27206	0.24064	0.10451	1.61814	1.12786	1.19275	0.17626	0.07655	1.42265	1.09213	0.08785	0.03485	11.34303	-0.69262	0.81301	0.24327	0.02683	0.02604	2146772.977	-0.49822	1871926.837	1.08244	-0.5393	0.24822	1.17168	0.26869	-0.58376	-0.12367	1.26827
853	1.36282	0.30956	0.13444	1.85728	1.1674	1.70474	0.53341	0.23166	2.90614	1.30566	1.31817	0.27624	0.11997	1.73757	1.14812	1.20457	0.18612	0.08083	1.45099	1.09753	0.0935	0.05603	9.43348	-0.28553	0.7561	0.215	0.04372	0.02216	2122419.062	-0.53549	1872563.744	1.08371	-0.58031	0.28675	1.17444	0.31075	-0.62889	-0.15355	1.27275
854	1.18535	0.17004	0.07385	1.40505	1.08874	1.83033	0.6045	0.26253	3.35011	1.3529	1.21195	0.19223	0.08348	1.46882	1.10089	1.13842	0.12964	0.0563	1.296	1.06697	0.13099	0.06301	8.04719	-0.22643	0.81301	0.25822	0.04719	0.04736	2121671.499	-0.53663	1844901.854	1.02844	-0.55189	0.28797	1.05768	0.29616	-0.56758	-0.15453	1.08776
855	1.18475	0.16953	0.07363	1.40363	1.08846	1.48792	0.39738	0.17258	2.21391	1.2198	1.16537	0.15304	0.06646	1.35809	1.07952	1.12006	0.11338	0.04924	1.25453	1.05833	0.04353	0.02258	4.68213	-0.62172	0.72358	0.08508	0.0149	0.01097	2146073.634	-0.49929	1844263.686	1.02716	-0.51285	0.24929	1.05506	0.25606	-0.52678	-0.12447	1.08371
856	2.03132	0.70869	0.30778	4.12626	1.42524	2.33954	0.84995	0.36913	5.47345	1.52956	1.51072	0.41259	0.17918	2.28227	1.22911	1.31545	0.27418	0.11907	1.73041	1.14693	0.09863	0.03661	4.68213	-0.57634	0.81707	0.22887	0.02534	0.02957	2148172.623	-0.49608	1927291.105	1.19308	-0.59186	0.24609	1.42344	0.29361	-0.70614	-0.12208	1.69827
857	1.42537	0.35443	0.15393	2.03168	1.19389	1.93992	0.66265	0.28778	3.76329	1.39281	1.28663	0.25203	0.10945	1.65542	1.1343	1.33966	0.29242	0.12699	1.79469	1.15744	0.03714	0.02593	4.68213	0	0.75203	0.11063	0.01441	0.01207	2123915.213	-0.5332	1927925.489	1.19435	-0.63682	0.2843	1.42646	0.33955	-0.76059	-0.15159	1.70369
858	1.51622	0.41622	0.18076	2.29892	1.23135	1.70203	0.53182	0.23097	2.89691	1.30462	1.25563	0.22764	0.09886	1.57661	1.12055	1.2943	0.25797	0.11203	1.67521	1.13767	0.03851	0.03293	4.68213	0	0.78455	0.10193	0.0308	0.01455	2123166.961	-0.53434	1900238.101	1.13902	-0.60862	0.28552	1.29736	0.32521	-0.69323	-0.15257	1.47772
859	1.49348	0.40111	0.1742	2.23048	1.22208	1.87791	0.63016	0.27367	3.52655	1.37037	1.29174	0.25599	0.11118	1.66859	1.13655	1.25562	0.22763	0.09886	1.57658	1.12054	0.09022	0.04811	5.54518	-0.35818	0.80894	0.19081	0.03527	0.02507	2147472.636	-0.49715	1899602.455	1.13775	-0.56563	0.24716	1.29447	0.2812	-0.64355	-0.12288	1.47278
861	1.61198	0.47746	0.20736	2.59848	1.26964	1.6867	0.52277	0.22704	2.84496	1.29873	1.27753	0.24493	0.10637	1.63208	1.13028	1.24914	0.22246	0.09661	1.56035	1.11765	0.07122	0.05202	6.93147	0	0.79675	0.17804	0.03179	0.02551	2125412.833	-0.53091	1983341.625	1.30509	-0.69288	0.28186	1.70325	0.36785	-0.90427	-0.14964	2.22289
862	2.11018	0.74677	0.32432	4.45286	1.45265	1.7094	0.53614	0.23284	2.92205	1.30744	1.29101	0.25542	0.11093	1.66671	1.13623	1.43224	0.35924	0.15602	2.05131	1.19676	0.06275	0.03529	4.68213	0	0.77642	0.13754	0.02335	0.02019	2124663.832	-0.53205	1955626.474	1.2497	-0.66491	0.28308	1.56176	0.35376	-0.83094	-0.15061	1.95173
864	1.8952	0.63932	0.27766	3.59178	1.37666	1.60035	0.47022	0.20421	2.56112	1.26505	1.24412	0.21843	0.09486	1.54783	1.1154	1.08222	0.07901	0.03432	1.1712	1.0403	0.04886	0.02981	1.38629	-0.45409	0.82927	0.14841	0.02186	0.01476	2150976.153	-0.49179	2038187.39	1.41469	-0.69573	0.24186	2.00134	0.34215	-0.98424	-0.11894	2.83128
865	1.24812	0.22164	0.09626	1.5578	1.11719	1.66097	0.5074	0.22036	2.75882	1.28879	1.1823	0.16746	0.07273	1.39783	1.08734	1.03139	0.03091	0.01342	1.06377	1.01557	0.08568	0.0377	4.68213	0	0.85772	0.22261	0.02583	0.02781	2126912.046	-0.52861	2038816.718	1.41595	-0.74849	0.27943	2.0049	0.39566	-1.05981	-0.14771	2.83883
866	1.14486	0.13528	0.05875	1.3107	1.06998	1.54856	0.43733	0.18993	2.39804	1.24441	1.18007	0.16557	0.07191	1.39257	1.08631	1.08892	0.08519	0.037	1.18575	1.04351	0.03779	0.01814	2.77259	0	0.78049	0.12558	0.01292	0.01216	2126162.233	-0.52976	2011071.515	1.3605	-0.72074	0.28064	1.85096	0.38182	-0.98056	-0.14867	2.51824
867	1.72472	0.54506	0.23672	2.97466	1.31329	1.61913	0.48189	0.20928	2.62158	1.27245	1.29987	0.26226	0.1139	1.68966	1.14012	1.2237	0.20188	0.08767	1.49744	1.10621	0.02474	0.0131	2.77259	0	0.76423	0.08399	0.00845	0.00673	2150274.705	-0.49286	2010440.922	1.35924	-0.66992	0.24291	1.84754	0.33018	-0.91058	-0.11972	2.51125
868	1.25751	0.22913	0.09951	1.58133	1.12139	1.77357	0.57299	0.24885	3.14555	1.33175	1.93279	0.65896	0.28618	3.73568	1.39025	1.54313	0.43381	0.1884	2.38125	1.24223	0.15633	0.07137	3.29584	-0.29357	0.95935	0.28404	0.03924	0.05276	2152332.867	-0.48971	2093728.577	1.52568	-0.74715	0.23982	2.3277	0.36589	-1.1399	-0.11744	3.55132
869	1.59651	0.46782	0.20317	2.54884	1.26353	1.57683	0.45542	0.19778	2.48639	1.25572	1.19764	0.18035	0.07833	1.43434	1.09437	1.23319	0.2096	0.09103	1.52076	1.11049	0.04174	0.01544	3.29584	-1.00638	0.82927	0.14379	0.00994	0.01221	2128412.976	-0.52631	2094355.373	1.52693	-0.80365	0.27701	2.33152	0.42297	-1.22711	-0.14579	3.56007
870	2.14242	0.76194	0.3309	4.58996	1.4637	1.60067	0.47042	0.2043	2.56214	1.26518	1.21703	0.19641	0.0853	1.48116	1.10319	1.09745	0.09299	0.04038	1.2044	1.04759	0.03987	0.01728	8.84101	0	0.8252	0.13618	0.01341	0.01169	2127662.288	-0.52746	2066577.811	1.47142	-0.77612	0.27822	2.16508	0.40938	-1.142	-0.14675	3.18575
871	1.52475	0.42183	0.1832	2.32486	1.23481	1.58583	0.46111	0.20026	2.51486	1.2593	1.24049	0.21551	0.09359	1.53882	1.11377	1.17128	0.1581	0.06866	1.3719	1.08226	0.08047	0.04243	6.93147	-0.46561	0.87398	0.14895	0.02683	0.0262	2151678.003	-0.49072	2065949.748	1.47017	-0.72143	0.2408	2.16139	0.35402	-1.06063	-0.11817	3.17761
872	1.79606	0.5856	0.25432	3.22583	1.34017	1.85942	0.62026	0.26938	3.45744	1.36361	1.81753	0.59748	0.25948	3.30342	1.34816	1.52418	0.42146	0.18304	2.32312	1.23458	0.16278	0.08063	3.29584	-0.1566	0.97561	0.26746	0.04024	0.0525	2129040.66	-0.52535	2122149.987	1.58248	-0.83136	0.276	2.50423	0.43676	-1.31561	-0.145	3.96288
873	1.11696	0.11061	0.04804	1.2476	1.05686	1.60368	0.4723	0.20512	2.57179	1.26636	1.1995	0.1819	0.079	1.4388	1.09522	1.23002	0.20703	0.08991	1.51295	1.10906	0.68201	0.14324	1.38629	-0.21477	0.32927	0.22669	0.33035	0.02731	2173858.1	-0.45678	878433.0817	-0.90291	0.41243	0.20864	0.81524	-0.18839	-0.37238	-0.0953	-0.73609
874	1.20382	0.1855	0.08056	1.44918	1.09719	1.6957	0.5281	0.22935	2.8754	1.30219	1.23765	0.21321	0.0926	1.53178	1.1125	1.25926	0.23052	0.10012	1.58574	1.12217	1.16812	0.08039	0	-0.36547	0.23577	0.07067	0.15549	0.01034	2148235.122	-0.49598	879021.2047	-0.90173	0.44724	0.246	0.81312	-0.22183	-0.4033	-0.12201	-0.73322
875	1.08169	0.07852	0.0341	1.17005	1.04004	1.76605	0.56875	0.247	3.11893	1.32893	1.17503	0.16129	0.07005	1.3807	1.08399	1.19374	0.17709	0.07691	1.42502	1.09258	0.89475	0.11417	0	-0.00474	0.26016	0.15004	0.20368	0.01991	2173471.561	-0.45737	850855.43	-0.95802	0.43817	0.20919	0.9178	-0.2004	-0.41977	-0.09567	-0.87927
876	1.32668	0.28268	0.12277	1.76008	1.15182	1.45536	0.37525	0.16297	2.11807	1.20638	1.4975	0.4038	0.17537	2.24251	1.22372	1.44354	0.3671	0.15943	2.08381	1.20147	0.29753	0.04777	3.29584	-0.37802	0.62195	0.57624	0.1843	0.10773	2175059.654	-0.45494	933568.5122	-0.79273	0.36064	0.20697	0.62842	-0.16407	-0.28589	-0.09416	-0.49816
877	1.37876	0.32118	0.13949	1.90098	1.17421	1.74904	0.55907	0.2428	3.05914	1.32251	1.91128	0.64777	0.28132	3.65299	1.38249	1.54589	0.4356	0.18918	2.38978	1.24334	0.4565	0.0735	6.59167	-0.03474	0.48374	0.38625	0.24441	0.05401	2149070.008	-0.49471	934086.6542	-0.79169	0.39166	0.24473	0.62678	-0.19375	-0.31007	-0.12107	-0.49622
878	1.08922	0.08546	0.03712	1.1864	1.04366	1.62426	0.48505	0.21066	2.63822	1.27446	1.19823	0.18085	0.07854	1.43576	1.09464	1.22352	0.20173	0.08761	1.497	1.10613	0.80634	0.11541	6.06843	-0.20883	0.4065	0.24382	0.31247	0.03317	2148426.407	-0.49569	906594.0506	-0.84663	0.41967	0.24571	0.71679	-0.20803	-0.3553	-0.1218	-0.60686
879	1.28726	0.25252	0.10967	1.65704	1.13457	1.74591	0.55728	0.24202	3.0482	1.32133	1.54034	0.432	0.18762	2.37265	1.2411	1.57708	0.45558	0.19785	2.48718	1.25582	0.6561	0.08729	3.29584	-0.19174	0.39024	0.27752	0.25137	0.05023	2174458.946	-0.45586	906003.9358	-0.84781	0.38648	0.20781	0.71879	-0.17618	-0.32766	-0.09473	-0.60939
880	1.47836	0.39093	0.16978	2.18555	1.21588	1.64383	0.49703	0.21586	2.70218	1.28212	1.79913	0.5873	0.25506	3.23687	1.34132	1.37866	0.32111	0.13946	1.9007	1.17416	0.88668	0.05086	1.38629	-0.13854	0.4878	0.30307	0.17288	0.04842	2176260.705	-0.4531	988680.9119	-0.68259	0.30928	0.2053	0.46593	-0.14014	-0.21112	-0.09302	-0.31804
881	1.29059	0.2551	0.11079	1.66562	1.13604	1.92573	0.65531	0.2846	3.70844	1.38771	1.1737	0.16016	0.06956	1.37757	1.08337	1.39655	0.334	0.14506	1.95035	1.18176	0.81277	0.02358	0	-0.00438	0.42683	0.2199	0.08445	0.03574	2150390.618	-0.49269	989049.5128	-0.68186	0.33594	0.24274	0.46493	-0.16551	-0.22906	-0.11959	-0.31702
882	1.51255	0.4138	0.17971	2.28781	1.22986	1.62083	0.48294	0.20974	2.62709	1.27312	1.77257	0.57243	0.2486	3.142	1.33138	1.48435	0.39498	0.17154	2.20329	1.21834	0.71605	0.0602	1.38629	-0.69329	0.5813	0.40799	0.17238	0.09326	2175660.237	-0.45402	961127.3308	-0.73766	0.33491	0.20613	0.54414	-0.15206	-0.24705	-0.09359	-0.40139
883	1.69244	0.52617	0.22851	2.86435	1.30094	1.85351	0.61708	0.26799	3.4355	1.36144	2.3307	0.84617	0.36749	5.43216	1.52666	1.98905	0.68766	0.29865	3.95632	1.41034	0.90357	0.04452	2.77259	-0.52853	0.5935	0.39467	0.1694	0.07581	2177696.993	-0.4509	1043721.206	-0.5726	0.25819	0.20331	0.32788	-0.11642	-0.14784	-0.09167	-0.18774
884	1.51999	0.4187	0.18184	2.31037	1.23288	1.7934	0.58411	0.25368	3.21628	1.33918	2.44793	0.89524	0.3888	5.99236	1.56459	1.51739	0.41699	0.1811	2.30247	1.23182	0.98208	0.0364	1.38629	-0.69185	0.47154	0.3346	0.12916	0.05261	2176861.07	-0.45218	1016195.31	-0.62761	0.28379	0.20447	0.3939	-0.12833	-0.17811	-0.09246	-0.24721
885	2.19842	0.78774	0.34211	4.83305	1.48271	1.5372	0.42996	0.18673	2.36298	1.23984	1.70112	0.53129	0.23073	2.89381	1.30427	1.50654	0.40982	0.17798	2.26966	1.22741	0.9847	0.01272	0	0	0.30894	0.08807	0.04272	0.0067	2178661.661	-0.44943	1098853.282	-0.46243	0.20783	0.20198	0.21384	-0.0934	-0.09611	-0.09078	-0.09889
886	1.74243	0.55528	0.24116	3.03606	1.32001	1.30217	0.26403	0.11467	1.69565	1.14113	1.91873	0.65166	0.28301	3.68152	1.38518	1.36514	0.31126	0.13518	1.86361	1.16839	0.53265	0.04354	0	-0.04835	0.27642	0.00326	0.1227	0.00363	2152960.124	-0.48875	1099435.777	-0.46127	0.22545	0.23888	0.21277	-0.11019	-0.10399	-0.11675	-0.09814
887	1.71542	0.53966	0.23437	2.94267	1.30974	1.47878	0.39122	0.1699	2.18679	1.21605	1.72603	0.54582	0.23705	2.97918	1.31378	1.47298	0.38729	0.1682	2.16967	1.21366	0.82725	0.03011	0	-0.42533	0.28049	0.0212	0.09091	0.00366	2152643.886	-0.48924	1072575.573	-0.51494	0.25193	0.23935	0.26517	-0.12325	-0.12973	-0.1171	-0.13655
888	2.1077	0.7456	0.32381	4.4424	1.45179	1.77234	0.5723	0.24855	3.14119	1.33129	2.79347	1.02728	0.44614	7.80347	1.67137	1.92784	0.6564	0.28507	3.71657	1.38847	1.15915	0.01765	0	-0.33487	0.53659	0.36722	0.08048	0.0583	2178078.086	-0.45032	1071315.439	-0.51746	0.23302	0.20279	0.26777	-0.10493	-0.12058	-0.09132	-0.13856
889	1.36602	0.3119	0.13546	1.86601	1.16877	1.43901	0.36396	0.15806	2.07075	1.19959	1.84314	0.61147	0.26556	3.39717	1.35762	1.64116	0.4954	0.21515	2.69341	1.28108	0.51746	0.03833	1.38629	-0.57821	0.5122	0.34765	0.12469	0.05647	2179861.749	-0.44759	1153921.601	-0.35239	0.15772	0.20034	0.12418	-0.0706	-0.05558	-0.08967	-0.04376
890	1.65616	0.5045	0.2191	2.74287	1.28692	1.44748	0.36982	0.16061	2.0952	1.20311	1.81363	0.59533	0.25855	3.28925	1.34671	1.63146	0.48948	0.21258	2.66166	1.27729	0.95093	0.04454	0	-0.68222	0.38211	0.12476	0.12022	0.01279	2154256.201	-0.48677	1154501.922	-0.35123	0.17097	0.23695	0.12336	-0.08322	-0.06005	-0.11534	-0.04333
891	1.72093	0.54286	0.23576	2.9616	1.31184	1.27171	0.24036	0.10439	1.61725	1.1277	3.09165	1.1287	0.49019	9.5583	1.75831	1.31236	0.27183	0.11805	1.72229	1.14558	1.77352	0.0476	0	-0.40043	0.30488	0.06795	0.12866	0.00547	2153608.188	-0.48776	1126969.903	-0.40624	0.19815	0.23791	0.16503	-0.09665	-0.0805	-0.11604	-0.06704
892	1.7566	0.56338	0.24467	3.08564	1.32537	1.6438	0.49701	0.21585	2.70208	1.28211	2.01941	0.70281	0.30522	4.07802	1.42106	1.73507	0.55105	0.23932	3.01047	1.31722	1.04719	0.01782	1.38629	-0.00117	0.42683	0.25578	0.07154	0.03924	2179261.728	-0.44851	1126388.494	-0.40741	0.18272	0.20116	0.16598	-0.08195	-0.07444	-0.09022	-0.06762
893	1.74742	0.55814	0.2424	3.05348	1.3219	1.46147	0.37944	0.16479	2.13589	1.20891	1.40151	0.33755	0.1466	1.96423	1.18385	1.62863	0.48774	0.21182	2.65244	1.27618	0.32421	0.08689	1.38629	-0.05472	0.69106	0.52677	0.28465	0.10736	2181061.697	-0.44575	1208983.593	-0.24235	0.10803	0.1987	0.05873	-0.04815	-0.02618	-0.08857	-0.01423
894	1.30672	0.26752	0.11618	1.70752	1.14312	1.49263	0.40054	0.17395	2.22794	1.22173	1.77486	0.57372	0.24916	3.15013	1.33224	1.60435	0.47272	0.2053	2.57394	1.26663	0.52022	0.03219	2.77259	0	0.56098	0.38978	0.12022	0.05923	2155552.129	-0.48479	1209561.738	-0.2412	0.11693	0.23502	0.05818	-0.05669	-0.0282	-0.11393	-0.01403
895	1.5896	0.46348	0.20129	2.52683	1.26079	1.59277	0.46547	0.20215	2.53692	1.26205	1.66581	0.51031	0.22163	2.77492	1.29066	1.87626	0.62928	0.27329	3.52035	1.36977	0.68354	0.03681	0	-0.51311	0.4187	0.16472	0.11972	0.02054	2154904.178	-0.48578	1182032.359	-0.29621	0.14389	0.23598	0.08774	-0.0699	-0.04262	-0.11463	-0.02599
896	1.38192	0.32347	0.14048	1.9097	1.17555	1.48604	0.39611	0.17203	2.20831	1.21903	1.41696	0.34851	0.15136	2.00778	1.19036	1.7029	0.53233	0.23119	2.89987	1.30495	0.43047	0.04444	1.38629	-0.4527	0.67073	0.57298	0.15599	0.11679	2180461.735	-0.44667	1181453.126	-0.29737	0.13283	0.19952	0.08843	-0.05933	-0.0395	-0.08912	-0.0263
897	2.18751	0.78276	0.33995	4.7852	1.47902	1.53636	0.42942	0.18649	2.3604	1.2395	1.36868	0.31385	0.1363	1.87328	1.16991	1.61215	0.47757	0.20741	2.59903	1.2697	0.18812	0.0667	3.29584	-0.3803	0.71138	0.46697	0.16542	0.0917	2182261.599	-0.44392	1264043.459	-0.13232	0.05874	0.19706	0.01751	-0.02608	-0.00777	-0.08748	-0.00232
898	2.47804	0.90747	0.39411	6.14068	1.57418	1.63368	0.49084	0.21317	2.66891	1.27815	1.56016	0.44479	0.19317	2.4341	1.24906	1.99179	0.68903	0.29924	3.96723	1.41131	0.30853	0.07018	1.38629	-0.9527	0.7439	0.61022	0.22901	0.15034	2156848.005	-0.4828	1264619.429	-0.13117	0.06333	0.2331	0.01721	-0.03058	-0.00831	-0.11254	-0.00226
899	1.9595	0.67269	0.29215	3.83964	1.39982	1.51375	0.41459	0.18005	2.29144	1.23035	1.3624	0.30925	0.1343	1.85613	1.16722	1.90497	0.64447	0.27989	3.62891	1.38021	0.30188	0.06785	1.38629	0	0.66667	0.52215	0.20169	0.10766	2156200.067	-0.4838	1237090.586	-0.18618	0.09008	0.23406	0.03466	-0.04358	-0.01677	-0.11324	-0.00645
900	1.99463	0.69046	0.29986	3.97855	1.41231	1.6265	0.48643	0.21125	2.6455	1.27534	1.40549	0.34039	0.14783	1.9754	1.18553	1.76944	0.57066	0.24784	3.13092	1.3302	0.37933	0.05378	8.84101	-0.6906	0.79268	0.60696	0.16443	0.13708	2181661.648	-0.44484	1236513.529	-0.18734	0.08333	0.19788	0.0351	-0.03707	-0.01561	-0.08802	-0.00657
901	1.71527	0.53957	0.23433	2.94215	1.30968	1.33435	0.28844	0.12527	1.78049	1.15514	1.86825	0.625	0.27143	3.49036	1.36684	1.66958	0.51257	0.22261	2.7875	1.29212	0.0506	0.05933	1.38629	-0.73661	0.48374	0.2748	0.11177	0.03153	2183461.545	-0.44208	1319105.413	-0.02229	0.00985	0.19544	0.0005	-0.00436	-0.00022	-0.0864	-0.00001
902	2.47609	0.90668	0.39377	6.13102	1.57356	1.39989	0.33639	0.14609	1.95969	1.18317	2.54035	0.9323	0.40489	6.45338	1.59385	2.03271	0.70937	0.30808	4.13191	1.42573	0.06293	0.08803	0	-0.40353	0.50407	0.27671	0.18082	0.05694	2158143.93	-0.48082	1319679.207	-0.02114	0.01017	0.23119	0.00045	-0.00489	-0.00021	-0.11116	-0.00001
903	3.39383	1.22196	0.53069	11.51808	1.84224	1.66951	0.51253	0.22259	2.78726	1.2921	2.30129	0.83347	0.36197	5.29594	1.517	2.67792	0.98504	0.4278	7.17126	1.63644	0.15753	0.09627	0	-0.74119	0.64634	0.43245	0.22603	0.13173	2157495.955	-0.48181	1292148.793	-0.07616	0.03669	0.23214	0.0058	-0.01768	-0.00279	-0.11185	-0.00044
904	2.00617	0.69623	0.30237	4.02472	1.41639	1.47448	0.38831	0.16864	2.17409	1.21428	1.93868	0.66201	0.28751	3.75848	1.39236	1.87246	0.62725	0.27241	3.50611	1.36838	0.12523	0.06124	1.38629	-0.65041	0.62602	0.40826	0.13164	0.08465	2182861.561	-0.443	1291573.911	-0.07731	0.03425	0.19625	0.00598	-0.01517	-0.00265	-0.08694	-0.00046
905	1.35349	0.30269	0.13146	1.83194	1.1634	1.59995	0.46997	0.20411	2.55984	1.26489	1.36476	0.31098	0.13506	1.86257	1.16823	1.8593	0.6202	0.26935	3.457	1.36356	0.08695	0.03971	6.59167	-0.81672	0.53659	0.25469	0.05315	0.06201	2184661.628	-0.44025	1374173.685	0.08776	-0.03863	0.19382	0.0077	0.01701	-0.00339	-0.08533	0.00068
906	1.92624	0.65557	0.28471	3.7104	1.38789	1.39124	0.3302	0.1434	1.93555	1.17951	2.33172	0.84661	0.36768	5.43692	1.527	2.25118	0.81145	0.35241	5.06781	1.50039	0.03788	0.05181	1.38629	-0.83877	0.47967	0.12993	0.09687	0.03389	2159440.003	-0.47884	1374745.304	0.0889	-0.04257	0.22929	0.0079	0.02038	-0.00378	-0.10979	0.0007
907	2.37032	0.86302	0.37481	5.61842	1.53958	1.34296	0.29488	0.12806	1.80354	1.15886	2.38861	0.87071	0.37815	5.70546	1.54551	2.25526	0.81327	0.3532	5.0862	1.50175	0.06222	0.04257	0	0	0.45935	0.21473	0.09389	0.04145	2158791.942	-0.47983	1347211.201	0.03388	-0.01625	0.23024	0.00115	0.0078	-0.00055	-0.11047	0.00004
908	1.63359	0.49078	0.21314	2.66862	1.27812	1.36324	0.30986	0.13457	1.85842	1.16758	1.59706	0.46816	0.20332	2.5506	1.26375	1.73435	0.55063	0.23914	3.00797	1.31695	0.04098	0.07219	1.38629	-0.64477	0.44715	0.11634	0.10184	0.04364	2184061.563	-0.44116	1346638.494	0.03273	-0.01444	0.19463	0.00107	0.00637	-0.00047	-0.08586	0.00004
909	1.46581	0.38241	0.16608	2.1486	1.21071	1.87783	0.63012	0.27366	3.52625	1.37034	1.56215	0.44606	0.19372	2.44031	1.24986	1.75436	0.5621	0.24412	3.07778	1.32452	0.12795	0.0943	3.29584	-0.53666	0.61789	0.26148	0.09786	0.0862	2185861.94	-0.43841	1429252.522	0.19782	-0.08673	0.1922	0.03913	0.03802	-0.01716	-0.08426	0.00774
910	1.31512	0.27393	0.11897	1.72954	1.14679	1.57107	0.45176	0.1962	2.46826	1.25342	1.48431	0.39495	0.17152	2.20318	1.21832	1.60232	0.47145	0.20475	2.56743	1.26583	0.13511	0.08759	4.68213	-0.59509	0.63821	0.3115	0.11475	0.08061	2160736.323	-0.47685	1429821.965	0.19896	-0.09488	0.22739	0.03959	0.04524	-0.01888	-0.10843	0.00788
911	1.39364	0.33192	0.14415	1.94223	1.18053	1.43615	0.36197	0.1572	2.06253	1.19839	1.68037	0.51901	0.2254	2.82364	1.29629	1.899	0.64133	0.27852	3.6062	1.37804	0.09332	0.08731	2.77259	-0.5257	0.56098	0.25605	0.1078	0.07188	2160088.125	-0.47785	1402282.048	0.14393	-0.06877	0.22834	0.02071	0.03286	-0.0099	-0.10911	0.00298
912	1.4463	0.36901	0.16026	2.09178	1.20262	1.73702	0.55217	0.2398	3.01724	1.31796	1.55909	0.4441	0.19287	2.43076	1.24864	2.04032	0.71311	0.3097	4.16291	1.4284	0.11571	0.04951	4.68213	-0.69299	0.58537	0.31639	0.07452	0.08111	2185261.749	-0.43933	1401711.517	0.14279	-0.06273	0.19301	0.02039	0.02756	-0.00896	-0.08479	0.00291
913	1.339	0.29192	0.12678	1.79292	1.15715	1.97087	0.67848	0.29466	3.88433	1.40388	1.45247	0.37327	0.16211	2.10967	1.20518	1.72181	0.54338	0.23599	2.96463	1.31218	0.11436	0.05929	0	-0.49777	0.65041	0.30389	0.06607	0.05216	2187062.574	-0.43657	1484346.192	0.30792	-0.13443	0.19059	0.09481	0.05869	-0.04139	-0.08321	0.0292
914	1.28003	0.24688	0.10722	1.63848	1.13138	2.07818	0.73149	0.31768	4.31883	1.44159	1.44737	0.36975	0.16058	2.09488	1.20307	1.53877	0.43098	0.18717	2.36781	1.24047	0.12149	0.06123	4.15888	-0.5247	0.62602	0.35852	0.06309	0.0495	2162032.991	-0.47487	1484913.458	0.30905	-0.14676	0.2255	0.09551	0.06969	-0.04536	-0.10708	0.02952
915	1.38215	0.32364	0.14056	1.91034	1.17565	1.6736	0.51498	0.22365	2.80094	1.29368	1.3946	0.33261	0.14445	1.94491	1.18093	1.52673	0.42313	0.18376	2.3309	1.23561	0.09008	0.05297	1.38629	-0.68664	0.55285	0.21201	0.07402	0.04123	2161384.607	-0.47586	1457365.59	0.254	-0.12087	0.22645	0.06452	0.05752	-0.0307	-0.10776	0.01639
916	1.35362	0.30278	0.1315	1.83229	1.16345	1.96356	0.67476	0.29304	3.85557	1.40127	1.56425	0.44741	0.19431	2.44688	1.2507	1.78337	0.5785	0.25124	3.18041	1.33543	0.12952	0.06001	2.77259	-0.65647	0.67073	0.324	0.07601	0.07755	2186462.211	-0.43749	1456797.236	0.25287	-0.11063	0.1914	0.06394	0.0484	-0.02797	-0.08373	0.01617
917	1.14188	0.13268	0.05762	1.30389	1.06859	1.63661	0.49263	0.21395	2.67849	1.2793	1.2452	0.2193	0.09524	1.55052	1.11589	1.29135	0.25569	0.11104	1.66758	1.13638	0.07672	0.03251	5.54518	-0.49843	0.57317	0.17342	0.03328	0.03728	2188263.624	-0.43473	1539458.98	0.41805	-0.18174	0.18899	0.17477	0.07901	-0.07598	-0.08216	0.07306
918	1.16869	0.15588	0.0677	1.36584	1.08106	1.63774	0.49332	0.21424	2.68219	1.27974	1.43521	0.36131	0.15692	2.05983	1.198	1.48453	0.3951	0.17159	2.20383	1.21841	0.08138	0.03441	1.38629	-0.69136	0.58537	0.20196	0.04521	0.03513	2163330.109	-0.47289	1540024.069	0.41918	-0.19823	0.22362	0.17571	0.09374	-0.08309	-0.10575	0.07366
919	1.10581	0.10058	0.04368	1.22282	1.05158	1.67651	0.51671	0.22441	2.81069	1.2948	1.3379	0.2911	0.12642	1.78998	1.15668	1.37485	0.31834	0.13826	1.89021	1.17254	0.07315	0.03954	8.04719	-0.64528	0.56911	0.19761	0.03875	0.03557	2162681.487	-0.47388	1512466.105	0.36411	-0.17255	0.22456	0.13258	0.08177	-0.06283	-0.10641	0.04827
920	1.23969	0.21486	0.09331	1.53683	1.11341	1.75423	0.56203	0.24409	3.07732	1.32447	1.35168	0.30135	0.13087	1.82704	1.16262	1.47571	0.38914	0.169	2.17772	1.21479	0.07045	0.02843	0	-0.6926	0.55285	0.15792	0.02534	0.02754	2187663.042	-0.43565	1511899.927	0.36298	-0.15813	0.18979	0.13176	0.06889	-0.0574	-0.08268	0.04782
921	1.06864	0.06639	0.02883	1.14199	1.03375	1.60834	0.4752	0.20638	2.58676	1.2682	1.13217	0.12414	0.05391	1.28181	1.06403	1.13929	0.13041	0.05663	1.29798	1.06738	0.034	0.03974	1.38629	-0.93364	0.53252	0.08399	0.03626	0.01775	2189465.184	-0.4329	1594595.197	0.52824	-0.22867	0.1874	0.27903	0.09899	-0.12079	-0.08112	0.14739
922	1.04918	0.04801	0.02085	1.10078	1.02429	1.62416	0.48499	0.21063	2.6379	1.27443	1.30287	0.26457	0.1149	1.69747	1.14143	1.25483	0.227	0.09858	1.5746	1.12019	0.06369	0.02561	5.54518	-0.48679	0.55691	0.18809	0.0308	0.02668	2164627.777	-0.4709	1595158.107	0.52936	-0.24928	0.22175	0.28022	0.11738	-0.13196	-0.10442	0.14834
923	1.12674	0.11933	0.05182	1.26954	1.06148	1.6251	0.48557	0.21088	2.64095	1.27479	1.28939	0.25417	0.11038	1.66253	1.13551	1.19811	0.18075	0.0785	1.43547	1.09458	0.05667	0.02483	3.29584	-0.64097	0.56504	0.17967	0.03477	0.02638	2163978.867	-0.47189	1567587.889	0.47427	-0.2238	0.22268	0.22493	0.10561	-0.10614	-0.10508	0.10668
924	1.098	0.09349	0.0406	1.2056	1.04785	1.78881	0.58155	0.25256	3.19984	1.33746	1.14025	0.13125	0.057	1.30017	1.06782	1.20127	0.18338	0.07964	1.44305	1.09602	0.04248	0.04527	1.38629	-0.00669	0.54472	0.12802	0.04521	0.02486	2188864.335	-0.43381	1567023.889	0.47314	-0.20525	0.1882	0.22386	0.08904	-0.09711	-0.08164	0.10592
925	1.13509	0.12671	0.05503	1.28843	1.06541	1.60352	0.4722	0.20507	2.57128	1.2663	1.17639	0.16245	0.07055	1.38389	1.08462	1.11814	0.11167	0.0485	1.25024	1.05742	0.03625	0.04415	3.29584	0	0.61789	0.10682	0.03726	0.01407	2190667.348	-0.43106	1649759.176	0.63847	-0.27522	0.18581	0.40765	0.11863	-0.17572	-0.08009	0.26027
926	1.09423	0.09005	0.03911	1.19734	1.04605	1.59935	0.4696	0.20394	2.55792	1.26465	1.12585	0.11854	0.05148	1.26754	1.06106	1.10047	0.09574	0.04158	1.21103	1.04903	0.03238	0.03219	1.38629	0	0.56504	0.07774	0.03328	0.01431	2165926.097	-0.46891	1650319.907	0.63959	-0.29991	0.21988	0.40908	0.14063	-0.19182	-0.1031	0.26164
927	1.11942	0.11281	0.04899	1.2531	1.05803	1.49721	0.4036	0.17528	2.24164	1.22361	1.05183	0.05053	0.02195	1.10635	1.02559	1.16516	0.15286	0.06639	1.3576	1.07943	0.04818	0.03068	1.38629	-0.78159	0.57317	0.13156	0.03527	0.02391	2165276.849	-0.46991	1622735.265	0.58447	-0.27465	0.22081	0.3416	0.12906	-0.16052	-0.10376	0.19966
928	1.21973	0.19863	0.08626	1.48774	1.10441	1.69471	0.52751	0.2291	2.87204	1.30181	1.17457	0.1609	0.06988	1.37961	1.08378	1.15751	0.14627	0.06352	1.33983	1.07588	0.03998	0.0301	1.38629	-0.68603	0.60976	0.1128	0.0308	0.01763	2190066.185	-0.43198	1622173.444	0.58335	-0.25199	0.1866	0.34029	0.10885	-0.147	-0.08061	0.19851
929	1.16202	0.15016	0.06521	1.35029	1.07797	1.4366	0.36228	0.15734	2.06382	1.19858	1.15917	0.1477	0.06415	1.34368	1.07665	1.11573	0.10951	0.04756	1.24485	1.05628	0.02829	0.01634	4.68213	-0.68973	0.64228	0.06225	0.01689	0.00851	2191870.211	-0.42922	1704955.279	0.74877	-0.32138	0.18423	0.56066	0.13794	-0.24064	-0.07907	0.41981
930	1.07035	0.06799	0.02953	1.14565	1.03458	1.51013	0.4122	0.17901	2.28049	1.22887	1.19565	0.17869	0.0776	1.42958	1.09346	1.16665	0.15414	0.06694	1.36107	1.08012	0.05412	0.03674	3.29584	-0.11319	0.63008	0.1003	0.02385	0.01667	2167225.172	-0.46693	1705513.83	0.74989	-0.35014	0.21802	0.56233	0.16349	-0.26257	-0.1018	0.42169
931	1.0168	0.01666	0.00724	1.03388	1.00837	1.469	0.38458	0.16702	2.15796	1.21202	1.1888	0.17294	0.07511	1.41325	1.09032	1.10584	0.10061	0.04369	1.22288	1.05159	0.03237	0.03613	1.38629	0	0.60569	0.12422	0.03229	0.01221	2166575.534	-0.46792	1677912.58	0.69473	-0.32508	0.21895	0.48265	0.15211	-0.22584	-0.10245	0.33532
932	1.05142	0.05014	0.02178	1.10548	1.02539	1.46686	0.38312	0.16639	2.15168	1.21114	1.2058	0.18714	0.08128	1.45395	1.09809	1.11281	0.10689	0.04642	1.23835	1.0549	0.03485	0.03446	4.68213	-0.03046	0.64634	0.12286	0.03428	0.01276	2191268.686	-0.43014	1677352.939	0.69361	-0.29835	0.18502	0.4811	0.12833	-0.20694	-0.07958	0.3337
933	1.31489	0.27375	0.11889	1.72894	1.14669	1.72699	0.54638	0.23729	2.98249	1.31415	1.19919	0.18165	0.07889	1.43806	1.09508	1.09457	0.09036	0.03924	1.19808	1.04622	0.0559	0.03063	2.77259	-0.6721	0.72764	0.13455	0.02583	0.01762	2193073.869	-0.42737	1760187.896	0.85915	-0.36718	0.18265	0.73813	0.15692	-0.31546	-0.07806	0.63417
934	1.01189	0.01182	0.00513	1.02392	1.00593	1.66192	0.50797	0.22061	2.76198	1.28915	1.09792	0.09342	0.04057	1.20543	1.04782	1.12146	0.11463	0.04978	1.25767	1.05899	0.05525	0.02726	4.68213	-0.5672	0.70325	0.12911	0.01838	0.01777	2168525.106	-0.46494	1760744.265	0.86026	-0.39997	0.21617	0.74005	0.18596	-0.34407	-0.1005	0.63663
935	1.03719	0.03652	0.01586	1.07576	1.01843	1.74666	0.55771	0.24221	3.05082	1.32161	1.23396	0.21023	0.0913	1.52266	1.11084	1.11218	0.10632	0.04618	1.23694	1.0546	0.04003	0.01781	9.43348	-0.38367	0.68293	0.09024	0.0149	0.0121	2167875.026	-0.46593	1733124.208	0.80506	-0.37511	0.21709	0.64813	0.17477	-0.30198	-0.10115	0.52179
936	1.24845	0.2219	0.09637	1.55863	1.11734	1.77437	0.57345	0.24904	3.14839	1.33205	1.22925	0.2064	0.08964	1.51106	1.10872	1.08957	0.08578	0.03726	1.18716	1.04382	0.05438	0.02069	5.54518	-0.67894	0.73984	0.19217	0.02683	0.01525	2192471.934	-0.42829	1732566.748	0.80395	-0.34433	0.18344	0.64634	0.14747	-0.27682	-0.07856	0.51962
937	1.13514	0.12676	0.05505	1.28854	1.06543	1.72379	0.54453	0.23648	2.97145	1.31293	1.21228	0.1925	0.0836	1.46962	1.10104	1.09507	0.09082	0.03944	1.19918	1.04646	0.06919	0.02436	9.43348	-0.67926	0.78455	0.1533	0.01937	0.02231	2194278.417	-0.42553	1815461.446	0.9696	-0.4126	0.18108	0.94013	0.17557	-0.40005	-0.07705	0.91155
938	1.22547	0.20332	0.0883	1.50178	1.10701	1.59752	0.46845	0.20345	2.55207	1.26393	1.13435	0.12606	0.05475	1.28675	1.06506	1.15022	0.13995	0.06078	1.32301	1.07248	0.04939	0.01531	8.84101	-0.65464	0.71951	0.08317	0.01143	0.01266	2169826.003	-0.46295	1816015.631	0.97071	-0.44939	0.21432	0.94228	0.20804	-0.43622	-0.09922	0.91468
939	1.10445	0.09935	0.04315	1.21981	1.05093	1.5097	0.41191	0.17889	2.27919	1.2287	1.14462	0.13507	0.05866	1.31015	1.06987	1.09658	0.0922	0.04004	1.20249	1.04718	0.0365	0.01646	1.38629	-0.48694	0.72358	0.08725	0.01391	0.01188	2169175.428	-0.46394	1788374.554	0.91547	-0.42473	0.21524	0.83809	0.19705	-0.38883	-0.09986	0.76725
940	1.12821	0.12063	0.05239	1.27286	1.06217	1.54192	0.43303	0.18806	2.37752	1.24174	1.13451	0.1262	0.05481	1.28711	1.06513	1.09375	0.08961	0.03892	1.19629	1.04583	0.04918	0.02134	8.04719	-0.56536	0.71545	0.12123	0.01739	0.01351	2193676.026	-0.42645	1787819.277	0.91436	-0.38993	0.18186	0.83606	0.16629	-0.35654	-0.07756	0.76447
941	1.07982	0.07679	0.03335	1.16601	1.03914	1.9605	0.6732	0.29237	3.84356	1.40018	1.3707	0.31532	0.13694	1.87882	1.17077	1.24332	0.21779	0.09458	1.54584	1.11504	0.16579	0.0618	10.75056	-0.68959	0.89837	0.31965	0.04521	0.04412	2195483.954	-0.42369	1870780.383	1.08015	-0.45764	0.17951	1.16672	0.1939	-0.49432	-0.07606	1.26024
942	1.49171	0.39992	0.17368	2.2252	1.22136	1.82178	0.59981	0.2605	3.31888	1.34973	1.3874	0.32743	0.1422	1.92488	1.17788	1.28682	0.25217	0.10952	1.65591	1.13438	0.11904	0.04201	15.00767	0	0.81301	0.18891	0.0308	0.02863	2171127.966	-0.46095	1871332.382	1.08125	-0.49841	0.21248	1.16911	0.22974	-0.53891	-0.09794	1.2641
943	1.29841	0.26114	0.11341	1.68587	1.13948	1.83668	0.60796	0.26403	3.37339	1.35524	1.25335	0.22582	0.09807	1.57089	1.11953	1.15897	0.14753	0.06407	1.34321	1.07655	0.13783	0.04531	6.93147	-0.2829	0.85366	0.25034	0.03775	0.03504	2170476.844	-0.46195	1843668.054	1.02597	-0.47395	0.2134	1.05262	0.21894	-0.48626	-0.09858	1.07995
944	1.16688	0.15433	0.06703	1.36161	1.08022	1.98745	0.68685	0.2983	3.94996	1.40977	1.23976	0.21492	0.09334	1.537	1.11345	1.12329	0.11626	0.05049	1.26178	1.05985	0.07907	0.03272	4.68213	-0.2136	0.82927	0.23349	0.03527	0.02418	2194881.056	-0.42461	1843114.962	1.02487	-0.43517	0.18029	1.05035	0.18477	-0.44599	-0.07655	1.07647
945	1.97246	0.67928	0.29501	3.8906	1.40444	1.888	0.63552	0.276	3.56454	1.37405	1.54194	0.43304	0.18807	2.37758	1.24175	1.20123	0.18335	0.07963	1.44295	1.09601	0.11045	0.0309	8.04719	-0.39923	0.86992	0.23158	0.02235	0.03132	2196690.577	-0.42184	1926149.194	1.1908	-0.50232	0.17795	1.418	0.2119	-0.59817	-0.07507	1.68855
946	2.43094	0.88828	0.38577	5.90947	1.55915	2.26044	0.81556	0.35419	5.10959	1.50348	1.89228	0.63778	0.27699	3.58072	1.3756	1.60872	0.47544	0.20648	2.58798	1.26835	0.10636	0.03995	3.29584	-0.59425	0.85772	0.28948	0.02832	0.03665	2172431.103	-0.45896	1926699.006	1.1919	-0.54703	0.21064	1.42061	0.25107	-0.65201	-0.09668	1.69322
947	1.31914	0.27698	0.12029	1.74013	1.14854	2.16425	0.77207	0.33531	4.68398	1.47114	1.46049	0.37877	0.1645	2.13303	1.20851	1.28381	0.24983	0.1085	1.64817	1.13305	0.09859	0.04104	1.38629	-0.40672	0.86992	0.25224	0.03179	0.0314	2171779.381	-0.45996	1899009.178	1.13656	-0.52277	0.21156	1.29177	0.24045	-0.59416	-0.09731	1.46818
948	2.15949	0.76987	0.33435	4.6634	1.46952	1.71392	0.53878	0.23399	2.93752	1.30917	1.60255	0.4716	0.20481	2.56817	1.26592	1.34535	0.29665	0.12884	1.80997	1.15989	0.07973	0.02021	5.54518	-0.66529	0.77642	0.18565	0.01639	0.01624	2196087.124	-0.42276	1898458.273	1.13546	-0.48003	0.17873	1.28927	0.20294	-0.54506	-0.07556	1.46392
949	2.8855	1.0597	0.46022	8.32611	1.69868	1.7829	0.57824	0.25113	3.17873	1.33525	2.47084	0.90456	0.39284	6.10505	1.57189	1.92922	0.65712	0.28538	3.72189	1.38896	0.1204	0.03865	6.93147	-0.65677	0.86585	0.2343	0.03179	0.04107	2197898.385	-0.41999	1981572.405	1.30155	-0.54664	0.17639	1.69404	0.22958	-0.71148	-0.07408	2.20488
952	2.41913	0.88341	0.38366	5.85219	1.55536	2.22437	0.79947	0.34721	4.94782	1.49143	2.37087	0.86326	0.37491	5.62102	1.53976	1.90917	0.64667	0.28084	3.64493	1.38173	0.13856	0.03462	10.75056	-0.46525	0.92276	0.27154	0.0308	0.04849	2197294.327	-0.42092	1953853.715	1.24616	-0.52453	0.17717	1.55291	0.22078	-0.65365	-0.07457	1.93518
953	1.15617	0.14511	0.06302	1.33673	1.07525	1.47752	0.39037	0.16953	2.18307	1.21553	1.27971	0.24663	0.10711	1.63766	1.13124	1.18525	0.16995	0.07381	1.40482	1.08869	0.02816	0.02642	5.54518	-0.5114	0.78862	0.04349	0.0149	0.00874	2199107.476	-0.41814	2037054.58	1.41242	-0.59059	0.17484	1.99494	0.24695	-0.83417	-0.07311	2.81771
954	2.26798	0.81889	0.35564	5.14373	1.50598	1.37237	0.31654	0.13747	1.8834	1.17148	1.30077	0.26296	0.1142	1.692	1.14051	1.16461	0.15239	0.06618	1.35632	1.07917	0.06401	0.01798	4.68213	-0.67124	0.8252	0.13074	0.0149	0.01944	2175041.321	-0.45497	2037600.01	1.41351	-0.6431	0.20699	1.99802	0.29259	-0.90903	-0.09418	2.82423
955	2.57915	0.94746	0.41148	6.65201	1.60597	1.54358	0.4341	0.18853	2.38264	1.24241	2.00532	0.6958	0.30218	4.02131	1.41609	1.72974	0.54797	0.23798	2.992	1.3152	0.0673	0.03598	8.04719	-0.65243	0.82927	0.15874	0.02434	0.02106	2174388.24	-0.45597	2009852.362	1.35806	-0.61923	0.2079	1.84434	0.28235	-0.84096	-0.0948	2.50473
956	1.42567	0.35464	0.15402	2.03253	1.19401	1.46669	0.38301	0.16634	2.15118	1.21107	1.33932	0.29216	0.12688	1.79378	1.15729	1.20575	0.1871	0.08126	1.45383	1.09807	0.06804	0.02055	5.54518	-0.2301	0.80894	0.17233	0.01292	0.01688	2198502.764	-0.41907	2009305.835	1.35697	-0.56866	0.17562	1.84138	0.23831	-0.77166	-0.07359	2.4987
957	1.34032	0.29291	0.12721	1.79646	1.15772	1.60503	0.47314	0.20548	2.57612	1.2669	1.58912	0.46318	0.20116	2.5253	1.2606	1.34116	0.29353	0.12748	1.79871	1.15808	0.09942	0.0339	3.29584	-0.58569	0.90244	0.19353	0.02285	0.03362	2175694.776	-0.45397	2065363.549	1.469	-0.66687	0.20609	2.15795	0.30274	-0.97964	-0.09356	3.17002
958	1.11259	0.10669	0.04634	1.23786	1.05479	1.59537	0.46711	0.20286	2.54521	1.26308	1.38438	0.32525	0.14126	1.91651	1.1766	1.27826	0.2455	0.10662	1.63395	1.1306	0.07544	0.03595	5.54518	-1.00938	0.86179	0.10465	0.03378	0.01971	2199621.102	-0.41735	2064819.216	1.46791	-0.61264	0.17419	2.15475	0.25569	-0.8993	-0.0727	3.16298
959	1.12698	0.11954	0.05192	1.27008	1.06159	1.50365	0.4079	0.17715	2.26096	1.22623	1.15497	0.14407	0.06257	1.33396	1.0747	1.2026	0.18449	0.08012	1.44625	1.09663	0.47853	0.08547	3.29584	0	0.36992	0.30117	0.20467	0.03675	2225022.671	-0.37849	822220.6151	-1.01524	0.38425	0.14325	1.03071	-0.14544	-0.39011	-0.05422	-1.04642
960	1.10188	0.09702	0.04213	1.21414	1.0497	1.61737	0.4808	0.20881	2.61589	1.27176	1.09503	0.09078	0.03943	1.19909	1.04644	1.23054	0.20745	0.0901	1.51423	1.1093	0.61031	0.10259	0	-0.00215	0.26016	0.09812	0.20368	0.01639	2198972.849	-0.41835	822722.7177	-1.01424	0.4243	0.17501	1.02868	-0.17751	-0.43034	-0.07322	-1.04332
961	1.33022	0.28534	0.12392	1.76949	1.15335	1.49781	0.404	0.17546	2.24343	1.22385	1.72409	0.5447	0.23656	2.97249	1.31305	1.30391	0.26537	0.11525	1.70018	1.14189	0.50895	0.03349	4.15888	0	0.59756	0.57488	0.14009	0.12799	2226032.499	-0.37694	877387.0911	-0.905	0.34113	0.14208	0.81902	-0.12859	-0.30872	-0.05356	-0.74121
962	1.2421	0.2168	0.09416	1.54281	1.1145	1.57391	0.45356	0.19698	2.47719	1.25456	1.54068	0.43222	0.18771	2.37369	1.24124	1.50656	0.40983	0.17799	2.26972	1.22742	0.46197	0.05559	2.77259	0	0.36992	0.29301	0.21212	0.04359	2199944.844	-0.41686	877887.3496	-0.904	0.37684	0.17377	0.81721	-0.15709	-0.34066	-0.07244	-0.73876
963	1.17412	0.16052	0.06971	1.37856	1.08357	1.4941	0.40152	0.17438	2.23233	1.22233	1.20574	0.18709	0.08125	1.45381	1.09806	1.25293	0.22548	0.09793	1.56983	1.11934	0.54849	0.11838	3.29584	0	0.37398	0.32563	0.27471	0.04094	2199391.922	-0.41771	850308.6922	-0.95911	0.40063	0.17448	0.91989	-0.16734	-0.38424	-0.07288	-0.88228
964	1.15393	0.14317	0.06218	1.33155	1.07421	1.50556	0.40916	0.1777	2.26671	1.22701	1.27076	0.23962	0.10406	1.61483	1.12728	1.44447	0.36774	0.15971	2.08649	1.20186	0.36342	0.04353	1.38629	0	0.34146	0.24572	0.15152	0.03874	2225527.652	-0.37771	849807.5119	-0.96011	0.36265	0.14267	0.92182	-0.13698	-0.34818	-0.05389	-0.88505
965	1.09855	0.09399	0.04082	1.20681	1.04812	1.33302	0.28745	0.12484	1.77694	1.15456	2.17693	0.77792	0.33784	4.73902	1.47544	1.23493	0.21101	0.09164	1.52505	1.11127	0.15295	0.08372	13.52315	0	0.44309	0.36532	0.24789	0.07155	2227041.828	-0.3754	932526.3755	-0.79481	0.29837	0.14092	0.63172	-0.11201	-0.23715	-0.0529	-0.5021
966	1.23987	0.21501	0.09338	1.53728	1.11349	1.35329	0.30254	0.13139	1.83139	1.16331	1.56634	0.44874	0.19489	2.45342	1.25154	1.30408	0.2655	0.1153	1.70062	1.14196	0.22378	0.09076	6.93147	0	0.5122	0.514	0.25484	0.08628	2201050.287	-0.41517	933024.7908	-0.79381	0.32957	0.17236	0.63014	-0.13683	-0.26161	-0.07156	-0.50022
967	1.41416	0.34654	0.1505	1.99985	1.18918	1.64316	0.49662	0.21568	2.69997	1.28186	1.30664	0.26746	0.11616	1.70731	1.14308	1.52261	0.42043	0.18259	2.31834	1.23394	0.46046	0.03183	2.77259	0	0.57317	0.44306	0.11773	0.07658	2200497.628	-0.41601	905459.2092	-0.8489	0.35315	0.17307	0.72063	-0.14692	-0.29979	-0.072	-0.61174
968	1.18586	0.17047	0.07403	1.40626	1.08897	1.44289	0.36665	0.15923	2.08193	1.2012	2.1385	0.7601	0.33011	4.57318	1.46236	1.42014	0.35076	0.15233	2.0168	1.1917	0.2729	0.0737	12.72932	0	0.57317	0.53303	0.2315	0.11421	2226537.221	-0.37617	904959.8724	-0.8499	0.31971	0.1415	0.72233	-0.12026	-0.27172	-0.05323	-0.6139
969	1.06506	0.06303	0.02737	1.13435	1.03202	1.62573	0.48596	0.21105	2.643	1.27504	1.56871	0.45025	0.19554	2.46085	1.25248	1.25859	0.22999	0.09988	1.58405	1.12187	0.36824	0.07728	1.38629	-0.60967	0.58943	0.47785	0.16046	0.08371	2228050.735	-0.37385	987642.6275	-0.68467	0.25597	0.13977	0.46877	-0.09569	-0.17525	-0.05225	-0.32095
970	1.24146	0.21629	0.09393	1.54122	1.11421	1.55048	0.43856	0.19047	2.40399	1.24518	2.1787	0.77873	0.3382	4.74673	1.47604	1.32944	0.28476	0.12367	1.76741	1.15301	0.44511	0.05552	3.29584	-0.68748	0.58943	0.51128	0.12618	0.0838	2202155.267	-0.41348	988139.2004	-0.68368	0.28268	0.17096	0.46741	-0.11688	-0.19327	-0.07069	-0.31956
971	1.22541	0.20328	0.08828	1.50163	1.10698	1.3679	0.31328	0.13605	1.87115	1.16957	1.67	0.51282	0.22272	2.7889	1.29228	1.35873	0.30655	0.13313	1.84615	1.16565	0.2595	0.05948	4.68213	0	0.61382	0.59989	0.19026	0.09071	2201602.83	-0.41432	960584.6145	-0.73874	0.30608	0.17166	0.54574	-0.12681	-0.22611	-0.07112	-0.40316
972	1.29671	0.25983	0.11284	1.68146	1.13873	1.48468	0.3952	0.17163	2.20427	1.21847	2.39021	0.87138	0.37844	5.7131	1.54603	1.39089	0.32994	0.14329	1.93457	1.17936	0.197	0.0905	5.54518	0	0.60976	0.48763	0.20666	0.11121	2227546.33	-0.37462	960087.1204	-0.73973	0.27712	0.14034	0.54721	-0.10382	-0.205	-0.05258	-0.40479
973	1.2067	0.18789	0.0816	1.45612	1.0985	1.37199	0.31626	0.13735	1.88236	1.17132	1.4132	0.34586	0.1502	1.99713	1.18878	1.37168	0.31604	0.13725	1.88151	1.17119	0.29538	0.07329	4.68213	-0.68256	0.64634	0.55124	0.2305	0.08065	2229059.296	-0.37231	1042740.011	-0.57457	0.21392	0.13861	0.33013	-0.07964	-0.12291	-0.05161	-0.18968
974	1.25617	0.22807	0.09905	1.57796	1.12079	1.31246	0.2719	0.11809	1.72255	1.14563	1.58221	0.45882	0.19926	2.50339	1.25786	1.23964	0.21482	0.0933	1.53671	1.11339	0.24771	0.07128	6.93147	-0.69139	0.56504	0.51427	0.22851	0.06623	2203259.869	-0.41179	1043234.742	-0.57358	0.23619	0.16957	0.32899	-0.09726	-0.13547	-0.06983	-0.1887
975	1.23388	0.21016	0.09127	1.52246	1.1108	1.41455	0.34681	0.15062	2.00095	1.18935	1.5676	0.44955	0.19524	2.45737	1.25204	1.2824	0.24873	0.10802	1.64455	1.13243	0.27264	0.07116	8.31777	-0.69106	0.50407	0.41261	0.20417	0.05918	2202707.61	-0.41263	1015689.069	-0.62862	0.25939	0.17027	0.39517	-0.10703	-0.16306	-0.07026	-0.24841
976	1.08111	0.07799	0.03387	1.1688	1.03976	1.38617	0.32654	0.14182	1.92147	1.17736	1.31662	0.27507	0.11946	1.73349	1.14744	1.29793	0.26077	0.11325	1.68462	1.13927	0.27903	0.06845	6.06843	-0.03831	0.54065	0.5121	0.16095	0.07388	2228555.054	-0.37308	1015193.417	-0.62961	0.2349	0.13919	0.39641	-0.08764	-0.14789	-0.05193	-0.24959
977	1.56422	0.44739	0.1943	2.44678	1.25069	1.71979	0.5422	0.23548	2.95768	1.31141	2.82548	1.03868	0.45109	7.98334	1.68092	1.58546	0.46087	0.20016	2.51368	1.25915	0.50097	0.08484	3.29584	-0.37918	0.55691	0.44686	0.17486	0.07263	2230067.587	-0.37077	1097822.698	-0.46449	0.17222	0.13747	0.21575	-0.06385	-0.07999	-0.05097	-0.10021
978	1.61357	0.47845	0.20779	2.60361	1.27026	1.74091	0.55441	0.24078	3.03077	1.31944	2.53384	0.92974	0.40378	6.42035	1.5918	1.88943	0.63628	0.27633	3.56995	1.37457	0.67604	0.06181	8.04719	-1.05375	0.51626	0.4262	0.1694	0.06645	2204364.175	-0.4101	1098315.588	-0.46351	0.19008	0.16818	0.21484	-0.07795	-0.0881	-0.06897	-0.09958
979	1.4599	0.37837	0.16432	2.13131	1.20826	1.47504	0.38869	0.1688	2.17574	1.21451	1.82933	0.60395	0.26229	3.34645	1.35253	1.52938	0.42486	0.18452	2.339	1.23668	0.51742	0.05811	5.54518	-0.05781	0.54065	0.36668	0.18132	0.0714	2203812.054	-0.41094	1070776.741	-0.51854	0.21309	0.16887	0.26888	-0.08757	-0.11049	-0.0694	-0.13943
980	1.35304	0.30235	0.13131	1.83072	1.1632	1.53491	0.42847	0.18608	2.35595	1.23891	2.15173	0.76627	0.33279	4.62994	1.46688	1.52095	0.41934	0.18211	2.31329	1.23327	0.50474	0.08777	4.68213	-0.68202	0.53252	0.4137	0.2007	0.07016	2229563.47	-0.37154	1070282.931	-0.51952	0.19302	0.13804	0.26991	-0.07172	-0.10028	-0.05129	-0.14022
981	1.45562	0.37543	0.16305	2.11883	1.20649	1.52483	0.42188	0.18322	2.32511	1.23484	1.56385	0.44715	0.1942	2.44563	1.25054	1.55432	0.44104	0.19154	2.41591	1.24672	0.34147	0.1422	3.29584	0	0.65447	0.48356	0.29409	0.13187	2231075.684	-0.36922	1152894.867	-0.35444	0.13087	0.13633	0.12563	-0.04832	-0.04638	-0.05034	-0.04453
982	1.44768	0.36996	0.16067	2.09578	1.2032	1.54917	0.43772	0.1901	2.39993	1.24466	1.55055	0.43861	0.19049	2.40421	1.24521	1.65062	0.50115	0.21765	2.72455	1.28476	0.47123	0.05217	4.68213	-0.0951	0.69919	0.62272	0.17437	0.16996	2205468.269	-0.40841	1153385.916	-0.35346	0.14435	0.1668	0.12493	-0.05896	-0.05102	-0.06812	-0.04416
983	1.477	0.39001	0.16938	2.18153	1.21532	1.60484	0.47302	0.20543	2.57551	1.26682	2.11642	0.74973	0.3256	4.47923	1.45479	1.66901	0.51223	0.22246	2.78559	1.2919	0.62914	0.0366	8.04719	-0.64978	0.65854	0.54526	0.11773	0.10101	2204916.243	-0.40925	1125851.805	-0.40848	0.16717	0.16749	0.16685	-0.06842	-0.06829	-0.06854	-0.06816
984	1.42119	0.35149	0.15265	2.01978	1.19214	1.59704	0.46815	0.20332	2.55054	1.26374	1.82481	0.60148	0.26122	3.32993	1.35086	1.57255	0.4527	0.1966	2.47291	1.25401	0.38525	0.12563	5.54518	0	0.64634	0.49633	0.25286	0.11312	2230571.655	-0.37	1125359.835	-0.40946	0.1515	0.1369	0.16766	-0.05605	-0.06203	-0.05065	-0.06865
985	1.49841	0.4044	0.17563	2.24523	1.2241	1.43137	0.35863	0.15575	2.04882	1.1964	1.2948	0.25836	0.1122	1.67651	1.13789	1.5685	0.45012	0.19548	2.46019	1.2524	0.14809	0.07807	0	0	0.64228	0.48002	0.18381	0.0892	2232083.664	-0.36768	1207960.708	-0.2444	0.08986	0.13519	0.05973	-0.03304	-0.02196	-0.04971	-0.0146
986	1.76702	0.56929	0.24724	3.12236	1.32929	1.4959	0.40273	0.1749	2.23772	1.22307	1.28043	0.2472	0.10736	1.6395	1.13156	1.5962	0.46763	0.20309	2.54785	1.26341	0.32895	0.04453	4.15888	-0.04465	0.69919	0.55314	0.1391	0.11816	2206572.235	-0.40672	1208449.916	-0.24342	0.099	0.16542	0.05925	-0.04027	-0.0241	-0.06728	-0.01442
987	1.50985	0.41201	0.17893	2.27965	1.22876	1.54118	0.43255	0.18785	2.37524	1.24144	1.41145	0.34462	0.14967	1.99219	1.18804	1.68228	0.52015	0.2259	2.83007	1.29703	0.3836	0.0616	2.77259	-0.20675	0.65854	0.51889	0.17139	0.12669	2206020.263	-0.40756	1180918.445	-0.29844	0.12163	0.16611	0.08906	-0.04957	-0.0363	-0.0677	-0.02658
988	1.60717	0.47447	0.20606	2.583	1.26774	1.48502	0.39543	0.17173	2.20528	1.21861	1.38794	0.32782	0.14237	1.92638	1.17811	1.73773	0.55258	0.23998	3.01971	1.31823	0.29768	0.1421	0	0	0.71138	0.51237	0.2613	0.14	2231579.684	-0.36845	1180428.316	-0.29942	0.11032	0.13576	0.08965	-0.04065	-0.03303	-0.05002	-0.02684
989	1.27993	0.24681	0.10719	1.63822	1.13134	1.82673	0.60253	0.26167	3.33694	1.35157	1.79685	0.58604	0.25451	3.22867	1.34047	1.9029	0.64338	0.27942	3.62103	1.37946	0.17358	0.14053	6.59167	-0.38877	0.75203	0.52596	0.19523	0.1424	2233091.605	-0.36614	1263024.422	-0.13436	0.04919	0.13406	0.01805	-0.01801	-0.00661	-0.04908	-0.00243
990	1.66988	0.51275	0.22269	2.7885	1.29224	1.42515	0.35428	0.15386	2.03105	1.1938	1.65619	0.50452	0.21911	2.74297	1.28693	1.65344	0.50286	0.21839	2.73386	1.28586	0.09542	0.0639	8.04719	-0.67623	0.5935	0.45067	0.16046	0.0684	2207676.158	-0.40503	1263511.789	-0.13339	0.05403	0.16405	0.01779	-0.02188	-0.00721	-0.06644	-0.00237
991	1.74372	0.55602	0.24148	3.04056	1.3205	1.61722	0.48071	0.20877	2.6154	1.2717	1.54943	0.43789	0.19017	2.40073	1.24476	1.82407	0.60107	0.26104	3.32723	1.35058	0.33495	0.10599	8.84101	-0.56653	0.8374	0.7146	0.22802	0.15599	2207124.197	-0.40587	1235980.855	-0.1884	0.07647	0.16473	0.0355	-0.03104	-0.01441	-0.06686	-0.00669
992	1.30564	0.26669	0.11582	1.7047	1.14265	1.79992	0.58774	0.25525	3.23971	1.34161	1.38056	0.32249	0.14006	1.90595	1.17497	1.3126	0.27201	0.11813	1.72292	1.14569	0.20913	0.13198	7.97797	-0.61501	0.72358	0.54036	0.22951	0.11507	2232587.635	-0.36691	1235492.567	-0.18938	0.06948	0.13462	0.03586	-0.02549	-0.01316	-0.04939	-0.00679
993	1.18772	0.17204	0.07471	1.41068	1.08983	1.75861	0.56452	0.24517	3.09271	1.32613	1.17422	0.1606	0.06975	1.37879	1.08361	1.31161	0.27126	0.1178	1.72032	1.14526	0.10114	0.07733	2.77259	-0.65969	0.56098	0.26882	0.08644	0.06428	2234099.583	-0.3646	1318090.224	-0.02432	0.00887	0.13293	0.00059	-0.00323	-0.00022	-0.04847	-0.00001
994	1.17975	0.1653	0.07179	1.39181	1.08616	1.45592	0.37564	0.16314	2.1197	1.20662	1.34928	0.29957	0.1301	1.82056	1.16159	1.54088	0.43235	0.18777	2.37431	1.24132	0.06081	0.07932	2.77259	-0.4605	0.52033	0.19462	0.13164	0.04851	2208780.122	-0.40334	1318575.751	-0.02335	0.00942	0.16268	0.00055	-0.0038	-0.00022	-0.06562	-0.00001
995	1.43893	0.3639	0.15804	2.07052	1.19955	1.35702	0.30529	0.13259	1.8415	1.16491	1.58132	0.45826	0.19902	2.50057	1.25751	1.57275	0.45283	0.19666	2.47354	1.25409	0.05656	0.0876	1.38629	-0.19722	0.49187	0.21718	0.15549	0.05368	2208228.129	-0.40418	1291043.245	-0.07837	0.03168	0.16337	0.00614	-0.0128	-0.00248	-0.06603	-0.00048
996	1.35743	0.30559	0.13272	1.84262	1.16509	1.6169	0.48051	0.20868	2.61437	1.27157	1.50295	0.40743	0.17694	2.25886	1.22595	1.81865	0.59809	0.25975	3.30749	1.34857	0.08325	0.09997	4.68213	0	0.5935	0.26284	0.15748	0.08202	2233595.585	-0.36537	1290556.798	-0.07934	0.02899	0.13349	0.00629	-0.01059	-0.0023	-0.04877	-0.0005
997	1.01139	0.01133	0.00492	1.02291	1.00568	1.54403	0.4344	0.18866	2.38403	1.24259	1.23051	0.20743	0.09009	1.51415	1.10928	1.18507	0.1698	0.07374	1.40439	1.08861	0.03974	0.01143	3.29584	-0.65743	0.44715	0.14134	0.01838	0.01368	2235107.676	-0.36305	1373162.345	0.08573	-0.03113	0.13181	0.00735	0.0113	-0.00267	-0.04785	0.00063
998	1.12217	0.11526	0.05006	1.25927	1.05933	1.72679	0.54626	0.23724	2.9818	1.31407	1.42966	0.35744	0.15523	2.04393	1.19568	1.53706	0.42987	0.18669	2.36255	1.23978	0.0999	0.06506	7.97797	-0.65656	0.5813	0.27752	0.06806	0.09161	2209884.211	-0.40165	1373646.031	0.0867	-0.03482	0.16132	0.00752	0.01399	-0.00302	-0.0648	0.00065
999	1.09634	0.09198	0.03995	1.20196	1.04706	1.62344	0.48455	0.21044	2.63556	1.27414	1.26077	0.23172	0.10064	1.58954	1.12284	1.52476	0.42184	0.1832	2.32489	1.23481	0.05911	0.05103	2.77259	-0.93908	0.53659	0.22778	0.07253	0.0545	2209332.145	-0.4025	1346109.836	0.03167	-0.01275	0.162	0.001	0.00513	-0.0004	-0.06521	0.00003
1000	1.12048	0.11376	0.0494	1.25548	1.05853	1.76068	0.5657	0.24568	3.09999	1.32691	1.15504	0.14413	0.0626	1.33412	1.07473	1.22046	0.19923	0.08652	1.48952	1.10474	0.0396	0.02845	5.54518	-0.1414	0.44715	0.09459	0.0313	0.02219	2234603.61	-0.36383	1345625.23	0.03071	-0.01117	0.13237	0.00094	0.00406	-0.00034	-0.04816	0.00003
1001	1.26753	0.23707	0.10296	1.60663	1.12585	1.63133	0.4894	0.21254	2.66124	1.27724	1.36249	0.30931	0.13433	1.85638	1.16726	1.57008	0.45113	0.19592	2.46515	1.25303	0.09168	0.06114	7.97797	-0.47632	0.60976	0.23729	0.06657	0.05007	2236115.961	-0.36151	1428245.033	0.19581	-0.07079	0.13069	0.03834	0.02559	-0.01386	-0.04725	0.00751
1002	1.40448	0.33967	0.14752	1.97256	1.18511	1.75394	0.56186	0.24401	3.07631	1.32436	1.76442	0.56782	0.2466	3.11318	1.32831	1.66626	0.51058	0.22174	2.77642	1.29084	0.06145	0.02584	8.84101	-0.6767	0.54065	0.21174	0.03676	0.02695	2210988.511	-0.39996	1428726.878	0.19677	-0.0787	0.15997	0.03872	0.03148	-0.01549	-0.06398	0.00762
1003	1.12583	0.11852	0.05147	1.26749	1.06105	1.54698	0.4363	0.18948	2.39315	1.24378	1.44969	0.37135	0.16128	2.1016	1.20403	1.38385	0.32487	0.14109	1.91504	1.17637	0.09298	0.05783	2.77259	-0.03779	0.53659	0.21473	0.05663	0.06371	2210436.33	-0.40081	1401184.868	0.14173	-0.05681	0.16065	0.02009	0.02277	-0.00805	-0.06439	0.00285
1004	1.12898	0.12131	0.05269	1.2746	1.06253	1.62106	0.48308	0.2098	2.62784	1.27321	1.32033	0.27788	0.12068	1.74327	1.14906	1.22909	0.20627	0.08958	1.51066	1.10864	0.07352	0.04055	2.77259	-0.58088	0.57317	0.24952	0.06011	0.03909	2235611.79	-0.36228	1400702.102	0.14077	-0.051	0.13125	0.01982	0.01848	-0.00718	-0.04755	0.00279
1005	1.2907	0.25518	0.11083	1.66591	1.13609	1.86723	0.62446	0.2712	3.48655	1.36647	1.39689	0.33425	0.14516	1.9513	1.1819	1.32873	0.28422	0.12344	1.76552	1.15271	0.12393	0.0539	3.29584	0	0.61382	0.2006	0.04024	0.04975	2237124.517	-0.35997	1483342.553	0.30591	-0.11012	0.12958	0.09358	0.03964	-0.03369	-0.04664	0.02863
1006	1.217	0.19639	0.08529	1.48109	1.10318	1.90411	0.64401	0.27969	3.62563	1.37989	1.394	0.33218	0.14426	1.94324	1.18068	1.48512	0.3955	0.17176	2.20558	1.21865	0.12698	0.07093	5.54518	-0.58491	0.65854	0.27263	0.0611	0.05943	2212093.108	-0.39827	1483822.556	0.30687	-0.12222	0.15862	0.09417	0.04868	-0.03751	-0.06317	0.0289
1007	1.36007	0.30754	0.13356	1.84979	1.16622	1.84751	0.61384	0.26659	3.41329	1.35923	1.55885	0.44395	0.1928	2.43001	1.24854	1.73609	0.55164	0.23957	3.01401	1.31761	0.08017	0.043	6.59167	-0.67832	0.56911	0.25714	0.05862	0.04334	2211540.767	-0.39912	1456272.596	0.25182	-0.1005	0.15929	0.06341	0.04011	-0.02531	-0.06358	0.01597
1008	1.51102	0.41278	0.17927	2.28318	1.22924	1.88409	0.63344	0.2751	3.5498	1.37262	1.5336	0.42762	0.18571	2.35193	1.23839	1.2165	0.19598	0.08511	1.47987	1.10295	0.16262	0.09646	6.93147	-0.65402	0.66667	0.31394	0.06557	0.06419	2236620.2	-0.36074	1455791.672	0.25086	-0.09049	0.13013	0.06293	0.03264	-0.0227	-0.04694	0.01579
1009	1.21397	0.1939	0.08421	1.47372	1.1018	1.63367	0.49083	0.21316	2.66888	1.27815	1.14053	0.13149	0.05711	1.30081	1.06796	1.12196	0.11508	0.04998	1.25879	1.05923	0.04945	0.04087	4.68213	0	0.54878	0.11878	0.03328	0.01881	2238133.422	-0.35842	1538459.194	0.41606	-0.14912	0.12847	0.1731	0.05345	-0.06204	-0.04605	0.07202
1010	1.11713	0.11076	0.0481	1.24798	1.05694	1.53131	0.42612	0.18506	2.34491	1.23746	1.06654	0.06442	0.02798	1.13751	1.03273	1.15248	0.14192	0.06163	1.32821	1.07354	0.04922	0.04676	1.38629	0	0.54065	0.11606	0.03676	0.02849	2213198.087	-0.39658	1538937.354	0.41701	-0.16538	0.15728	0.1739	0.06559	-0.06896	-0.06237	0.07252
1011	1.20143	0.18351	0.0797	1.44343	1.0961	1.71802	0.54117	0.23503	2.95159	1.31073	1.29316	0.25709	0.11165	1.67226	1.13717	1.22023	0.19904	0.08644	1.48896	1.10464	0.10919	0.03013	3.29584	-0.22772	0.60976	0.18945	0.02881	0.04737	2212645.545	-0.39743	1511377.297	0.36194	-0.14384	0.15795	0.131	0.05717	-0.05206	-0.06277	0.04741
1012	1.02453	0.02423	0.01052	1.04966	1.01219	1.61892	0.48176	0.20923	2.6209	1.27237	1.16111	0.14938	0.06487	1.34818	1.07755	1.16582	0.15342	0.06663	1.35914	1.07973	0.03656	0.04595	8.04719	0	0.53659	0.10139	0.04024	0.02015	2237628.921	-0.3592	1510898.215	0.36098	-0.12966	0.12902	0.13031	0.04657	-0.04681	-0.04634	0.04704
1013	1.28182	0.24828	0.10783	1.64306	1.13217	1.58357	0.45968	0.19964	2.50769	1.2584	1.20406	0.1857	0.08065	1.44976	1.0973	1.147	0.13715	0.05956	1.31561	1.07098	0.04813	0.03176	6.93147	-0.07523	0.62602	0.1495	0.02832	0.01673	2239142.755	-0.35688	1593599.264	0.52625	-0.18781	0.12736	0.27693	0.06702	-0.09883	-0.04545	0.14574
1014	1.12917	0.12148	0.05276	1.27502	1.06262	1.4482	0.37032	0.16083	2.09728	1.20341	1.14816	0.13816	0.06	1.31827	1.07152	1.06079	0.05901	0.02563	1.12528	1.02995	0.05027	0.04572	8.04719	-0.27502	0.55285	0.10737	0.02981	0.01933	2214303.535	-0.39489	1594075.582	0.5272	-0.20818	0.15594	0.27794	0.08221	-0.10975	-0.06158	0.14653
1015	1.16668	0.15416	0.06695	1.36114	1.08013	1.52939	0.42487	0.18452	2.33903	1.23669	1.15629	0.14522	0.06307	1.33701	1.07531	1.11374	0.10772	0.04678	1.24042	1.05534	0.04255	0.04132	1.38629	-0.18349	0.55285	0.11824	0.04024	0.0207	2213750.747	-0.39573	1566503.269	0.4721	-0.18683	0.15661	0.22288	0.07393	-0.0882	-0.06197	0.10522
1016	1.08986	0.08605	0.03737	1.18779	1.04396	1.60969	0.47604	0.20674	2.5911	1.26874	1.22558	0.20341	0.08834	1.50205	1.10706	1.11884	0.11229	0.04877	1.2518	1.05775	0.06568	0.04602	2.77259	-0.6892	0.61789	0.17151	0.03428	0.02513	2238638.03	-0.35765	1566026.03	0.47114	-0.16851	0.12792	0.22198	0.06027	-0.07939	-0.04575	0.10458
1017	1.01134	0.01128	0.0049	1.02281	1.00565	1.52632	0.42286	0.18365	2.32965	1.23544	1.09357	0.08945	0.03885	1.1959	1.04574	1.0821	0.0789	0.03427	1.17094	1.04024	0.03921	0.01983	11.34303	-0.67247	0.62602	0.15113	0.01788	0.0105	2240152.595	-0.35534	1648767.1	0.63649	-0.22617	0.12626	0.40512	0.08037	-0.14395	-0.04487	0.25785
1018	1.21279	0.19292	0.08379	1.47086	1.10127	1.5193	0.41825	0.18164	2.30827	1.2326	1.07768	0.07481	0.03249	1.16139	1.03811	1.09985	0.09517	0.04133	1.20967	1.04874	0.04541	0.03647	3.29584	0	0.62602	0.08888	0.02931	0.01486	2215409.539	-0.3932	1649241.573	0.63744	-0.25064	0.1546	0.40633	0.09855	-0.15977	-0.06079	0.25901
1019	1.17021	0.15718	0.06826	1.36939	1.08176	1.44045	0.36496	0.1585	2.0749	1.20019	1.14235	0.13309	0.0578	1.30496	1.06881	1.05639	0.05486	0.02382	1.11596	1.02781	0.04486	0.04378	9.43348	0	0.5813	0.10302	0.02981	0.0144	2214856.462	-0.39404	1621654.835	0.58231	-0.22945	0.15527	0.33908	0.09041	-0.13361	-0.06118	0.19745
1020	1.10899	0.10345	0.04493	1.22986	1.05309	1.67949	0.51849	0.22518	2.82069	1.29595	1.15656	0.14545	0.06317	1.33763	1.07543	1.21951	0.19845	0.08619	1.4872	1.10431	0.06998	0.04161	5.54518	0	0.63008	0.15874	0.0313	0.02332	2239647.606	-0.35611	1621179.439	0.58136	-0.20703	0.12681	0.33798	0.07372	-0.12036	-0.04516	0.19649
1021	1.00547	0.00546	0.00237	1.01097	1.00273	1.69775	0.5293	0.22987	2.88236	1.30298	1.06073	0.05896	0.0256	1.12515	1.02992	1.0884	0.08471	0.03679	1.18461	1.04326	0.05447	0.01939	4.68213	0	0.69106	0.15765	0.02037	0.01858	2241163.022	-0.35379	1703967.061	0.7468	-0.26421	0.12517	0.55771	0.09347	-0.19731	-0.04428	0.4165
1022	1.24108	0.21598	0.0938	1.54028	1.11404	1.72412	0.54472	0.23657	2.97259	1.31306	1.13626	0.12774	0.05548	1.29109	1.06595	1.13946	0.13055	0.0567	1.29837	1.06745	0.0806	0.02931	1.38629	-0.65023	0.73984	0.18538	0.02981	0.02668	2216516.186	-0.3915	1704439.689	0.74774	-0.29274	0.15327	0.55912	0.11461	-0.2189	-0.06001	0.41808
1023	1.16326	0.15123	0.06568	1.35317	1.07855	1.53283	0.42712	0.18549	2.34957	1.23808	1.14787	0.13791	0.05989	1.31761	1.07139	1.11045	0.10477	0.0455	1.2331	1.05378	0.01624	0.01091	11.34303	-0.56616	0.63008	0.05409	0.01292	0.00609	2215962.776	-0.39235	1676836.342	0.69258	-0.27173	0.15394	0.47967	0.10661	-0.1882	-0.0604	0.33221
1024	1.16177	0.14994	0.06512	1.34971	1.07785	1.74868	0.55886	0.24271	3.05788	1.32238	1.09209	0.08809	0.03826	1.19266	1.04503	1.07922	0.07624	0.03311	1.16472	1.03886	0.06473	0.02299	4.68213	-0.32193	0.67886	0.17151	0.02285	0.0225	2240657.73	-0.35456	1676362.791	0.69164	-0.24523	0.12571	0.47836	0.08695	-0.16961	-0.04457	0.33085
1025	1.0454	0.0444	0.01928	1.09286	1.02245	1.62325	0.48443	0.21039	2.63494	1.27407	1.09463	0.09042	0.03927	1.19821	1.04625	1.0719	0.06943	0.03015	1.14897	1.03533	0.0507	0.01741	13.62137	-0.59048	0.69919	0.12259	0.01739	0.01243	2242174.117	-0.35224	1759203.538	0.85718	-0.30193	0.12407	0.73476	0.10635	-0.25881	-0.0437	0.62982
1026	1.01354	0.01345	0.00584	1.02726	1.00675	1.74724	0.55804	0.24235	3.05285	1.32183	1.16757	0.15492	0.06728	1.36322	1.08054	1.07206	0.06958	0.03022	1.14931	1.0354	0.06579	0.02304	4.68213	-0.2112	0.71951	0.14352	0.02136	0.01874	2217623.564	-0.38981	1759674.32	0.85812	-0.3345	0.15195	0.73637	0.13039	-0.28704	-0.05923	0.6319
1027	1.14279	0.13347	0.05797	1.30597	1.06901	1.63969	0.49451	0.21476	2.68858	1.2805	1.10662	0.10131	0.044	1.22461	1.05196	1.07803	0.07514	0.03263	1.16215	1.03828	0.04474	0.01485	6.93147	-0.09296	0.68699	0.1234	0.01242	0.01262	2217069.778	-0.39066	1732052.165	0.80292	-0.31367	0.15261	0.64468	0.12254	-0.25185	-0.05962	0.51763
1028	1.01184	0.01177	0.00511	1.02382	1.0059	1.62329	0.48445	0.2104	2.63507	1.27408	1.06404	0.06207	0.02696	1.13218	1.03152	1.06284	0.06094	0.02647	1.12963	1.03094	0.08182	0.03	3.29584	0	0.70732	0.12558	0.02186	0.02722	2241668.481	-0.35302	1731580.46	0.80198	-0.28311	0.12462	0.64317	0.09994	-0.22705	-0.04399	0.51581
1029	1.07537	0.07266	0.03156	1.15642	1.037	2.25051	0.81116	0.35228	5.0648	1.50017	1.16618	0.15373	0.06677	1.35998	1.0799	1.15512	0.1442	0.06263	1.3343	1.07477	0.05391	0.0391	3.29584	-0.67476	0.74797	0.11824	0.02683	0.01977	2243185.96	-0.35069	1814480.952	0.96764	-0.33935	0.12299	0.93634	0.11901	-0.32837	-0.04313	0.90604
1030	1.01011	0.01006	0.00437	1.02032	1.00504	2.33445	0.84778	0.36818	5.44966	1.52789	1.2395	0.21471	0.09325	1.53636	1.11333	1.1176	0.11118	0.04829	1.24903	1.05717	0.09899	0.04178	3.29584	-0.41889	0.81301	0.21038	0.03229	0.03236	2218731.761	-0.38811	1814949.886	0.96858	-0.37592	0.15063	0.93815	0.1459	-0.36411	-0.05846	0.90867
1031	1.00942	0.00938	0.00407	1.01893	1.0047	1.84749	0.61383	0.26658	3.41322	1.35922	1.23927	0.21452	0.09317	1.53579	1.11323	1.11967	0.11303	0.04909	1.25366	1.05814	0.08605	0.04607	8.04719	-0.68863	0.81707	0.20223	0.03676	0.02867	2218177.554	-0.38896	1787306.709	0.91334	-0.35525	0.15129	0.83419	0.13818	-0.32447	-0.05885	0.7619
1032	1.09643	0.09206	0.03998	1.20216	1.04711	1.85558	0.6182	0.26848	3.44318	1.3622	1.18623	0.17078	0.07417	1.40714	1.08914	1.06498	0.06296	0.02734	1.13418	1.03198	0.06597	0.02429	5.54518	-0.68508	0.76829	0.16282	0.02881	0.01998	2242679.94	-0.35147	1786836.851	0.9124	-0.32068	0.12353	0.83248	0.11271	-0.29259	-0.04342	0.75955
1033	1.01616	0.01603	0.00696	1.03258	1.00805	1.55413	0.44092	0.19149	2.41532	1.24665	1.22271	0.20107	0.08732	1.49502	1.10576	1.11531	0.10913	0.0474	1.24392	1.05608	0.03515	0.01502	3.29584	0	0.74797	0.06252	0.01341	0.01075	2244198.633	-0.34914	1869803.756	1.0782	-0.37645	0.1219	1.16251	0.13143	-0.40588	-0.04256	1.25342
1034	1.14413	0.13464	0.05848	1.30903	1.06964	1.57438	0.45386	0.19711	2.47867	1.25474	1.16884	0.15601	0.06776	1.36619	1.08113	1.13898	0.13013	0.05652	1.29728	1.06723	0.0389	0.01397	14.04639	-0.38654	0.7439	0.09731	0.01093	0.00935	2219840.868	-0.38642	1870270.84	1.07913	-0.41699	0.14932	1.16453	0.16113	-0.44999	-0.0577	1.25668
1035	1.00927	0.00923	0.00401	1.01863	1.00462	2.16174	0.77091	0.3348	4.67312	1.47029	1.25408	0.2264	0.09833	1.57272	1.11986	1.09953	0.09488	0.04121	1.20897	1.04858	0.05491	0.01783	4.68213	-0.64254	0.77236	0.12096	0.01689	0.01705	2219286.195	-0.38726	1842604.41	1.02384	-0.3965	0.14997	1.04826	0.15355	-0.40595	-0.05808	1.07325
1036	1.03604	0.03541	0.01538	1.07338	1.01786	1.97881	0.6825	0.2964	3.91569	1.4067	1.2456	0.21962	0.09538	1.55152	1.11606	1.12924	0.12154	0.05279	1.27518	1.06266	0.08337	0.03337	6.93147	-0.56609	0.82114	0.20468	0.0303	0.02512	2243692.187	-0.34992	1842136.401	1.02291	-0.35794	0.12244	1.04634	0.12525	-0.36614	-0.04285	1.07032
1037	2.29799	0.83203	0.36135	5.28076	1.51591	1.96004	0.67296	0.29226	3.84176	1.40001	2.31532	0.83955	0.36461	5.36071	1.52162	1.32458	0.2811	0.12208	1.75451	1.1509	0.2285	0.07875	4.68213	-0.67017	0.93902	0.27372	0.05017	0.05813	2245212.218	-0.34759	1925176.437	1.18885	-0.41324	0.12082	1.41337	0.14364	-0.49128	-0.042	1.68029
1038	2.64296	0.9719	0.42209	6.98524	1.62572	1.87265	0.62735	0.27246	3.50682	1.36845	1.71293	0.53821	0.23374	2.93413	1.30879	1.25378	0.22616	0.09822	1.57196	1.11972	0.14157	0.04518	3.29584	-0.62188	0.88211	0.21555	0.03428	0.02973	2220950.973	-0.38472	1925641.671	1.18978	-0.45773	0.14801	1.41558	0.1761	-0.5446	-0.05694	1.68423
1039	1.31083	0.27066	0.11755	1.71828	1.14491	1.69402	0.5271	0.22892	2.8697	1.30155	1.2518	0.22458	0.09753	1.567	1.11884	1.11813	0.11166	0.04849	1.25021	1.05742	0.07356	0.02395	3.29584	-0.68598	0.81707	0.1794	0.01937	0.01583	2220395.79	-0.38557	1897949.739	1.13444	-0.4374	0.14866	1.28696	0.16865	-0.49621	-0.05732	1.45999
1040	1.20373	0.18543	0.08053	1.44897	1.09715	1.58505	0.46062	0.20004	2.51238	1.25899	1.28629	0.25176	0.10934	1.65454	1.13415	1.16024	0.14863	0.06455	1.34616	1.07714	0.06056	0.02935	3.29584	-0.46953	0.80081	0.13754	0.02434	0.01478	2244705.306	-0.34837	1897483.58	1.13351	-0.39488	0.12136	1.28485	0.13756	-0.4476	-0.04228	1.45639
1041	2.57082	0.94422	0.41007	6.60912	1.60338	2.08713	0.73579	0.31955	4.35611	1.44469	1.7062	0.53427	0.23203	2.91112	1.30622	1.76649	0.56899	0.24711	3.12049	1.32909	0.11539	0.05227	1.38629	-0.66273	0.93089	0.271	0.03974	0.04072	2222062.169	-0.38302	1981066.903	1.30054	-0.49813	0.1467	1.69141	0.19079	-0.64784	-0.05619	2.19975
1042	2.56409	0.9416	0.40893	6.57456	1.60128	2.005	0.69564	0.30211	4.02003	1.41598	1.77294	0.57264	0.24869	3.14332	1.33152	1.52878	0.42447	0.18434	2.33717	1.23644	0.16797	0.0614	3.29584	-0.63415	0.93496	0.2797	0.04372	0.0433	2221506.429	-0.38387	1953347.202	1.24515	-0.47797	0.14735	1.55039	0.18348	-0.59514	-0.05656	1.93047
1043	1.39254	0.33113	0.14381	1.93917	1.18006	1.66645	0.5107	0.22179	2.77706	1.29091	1.82503	0.6016	0.26127	3.33073	1.35094	1.6556	0.50416	0.21896	2.74101	1.2867	0.19762	0.04791	3.29584	-0.00051	0.93902	0.28894	0.04868	0.029	2245612.259	-0.34698	1952882.895	1.24422	-0.43172	0.1204	1.54808	0.1498	-0.53716	-0.04178	1.92616
1044	1.80842	0.59245	0.2573	3.27038	1.34478	2.06835	0.72675	0.31562	4.27807	1.43818	2.00048	0.69339	0.30113	4.00192	1.41438	1.4683	0.38411	0.16681	2.1559	1.21173	0.16718	0.0604	3.29584	-0.00321	0.93089	0.24952	0.03527	0.05269	2222932.144	-0.38169	2036551.101	1.41142	-0.53872	0.14568	1.9921	0.20562	-0.76036	-0.05561	2.81169
1045	2.1759	0.77744	0.33764	4.73454	1.47509	1.67312	0.51469	0.22353	2.79933	1.29349	2.08929	0.73682	0.32	4.36513	1.44544	1.55803	0.44342	0.19258	2.42746	1.24821	0.12628	0.05749	1.38629	-0.52992	0.93496	0.29736	0.04322	0.04298	2222618.204	-0.38217	2008801.344	1.35596	-0.5182	0.14605	1.83864	0.19804	-0.70267	-0.05582	2.49313
1046	1.10721	0.10184	0.04423	1.22591	1.05224	1.38677	0.32698	0.142	1.92313	1.17761	1.47103	0.38596	0.16762	2.16393	1.21286	1.2747	0.24271	0.10541	1.62486	1.12903	0.37978	0.03865	1.38629	-0.43408	0.45935	0.41696	0.11078	0.07084	2277392.73	-0.29835	821353.3397	-1.01697	0.30342	0.08901	1.03424	-0.09052	-0.30857	-0.02656	-1.05179
1047	1.09234	0.08832	0.03836	1.19321	1.04515	1.4366	0.36228	0.15734	2.06382	1.19858	1.37887	0.32126	0.13952	1.90128	1.17425	1.31116	0.27091	0.11766	1.71914	1.14506	0.40558	0.05621	3.29584	0	0.39024	0.36939	0.14108	0.04917	2251207.322	-0.33842	821764.1553	-1.01615	0.34389	0.11453	1.03257	-0.11638	-0.34944	-0.03876	-1.04924
1048	1.17911	0.16476	0.07155	1.3903	1.08587	1.70617	0.53425	0.23202	2.91102	1.3062	1.21554	0.19519	0.08477	1.47754	1.10252	1.24068	0.21566	0.09366	1.53929	1.11386	0.82377	0.05674	6.93147	-0.06766	0.28862	0.21691	0.11674	0.03015	2250873.289	-0.33893	794168.5832	-1.0713	0.3631	0.11487	1.14768	-0.12306	-0.38898	-0.03893	-1.22951
1049	1.17725	0.16318	0.07087	1.38592	1.08501	1.61198	0.47746	0.20736	2.59848	1.26964	1.34933	0.29961	0.13012	1.82069	1.16161	1.24859	0.22201	0.09642	1.55898	1.1174	0.6891	0.08408	5.54518	-0.11601	0.47967	0.46861	0.18082	0.07385	2276983.811	-0.29898	793757.0128	-1.07212	0.32054	0.08939	1.14944	-0.09583	-0.34366	-0.02672	-1.23234
1050	1.2186	0.1977	0.08586	1.48499	1.1039	1.51266	0.41387	0.17974	2.28814	1.2299	1.40172	0.3377	0.14666	1.96482	1.18394	1.48791	0.39737	0.17258	2.21388	1.2198	0.25236	0.10594	1.38629	-0.6864	0.4065	0.30063	0.17486	0.06582	2278210.227	-0.2971	876523.0009	-0.90673	0.26939	0.08827	0.82215	-0.08004	-0.24426	-0.02622	-0.74546
1051	1.25427	0.22655	0.09839	1.57319	1.11994	1.46404	0.3812	0.16555	2.14341	1.20998	1.66606	0.51046	0.22169	2.77576	1.29076	1.34173	0.29396	0.12767	1.80024	1.15833	0.23705	0.11996	1.38629	-0.52695	0.49593	0.41152	0.28614	0.09102	2252120.986	-0.33702	876932.3077	-0.90591	0.30531	0.11358	0.82067	-0.1029	-0.27658	-0.03828	-0.74345
1052	1.26994	0.23897	0.10378	1.61275	1.12692	1.51796	0.41737	0.18126	2.3042	1.23206	1.55234	0.43976	0.19099	2.40976	1.24593	1.33934	0.29218	0.12689	1.79383	1.1573	0.45803	0.05921	1.38629	-0.82452	0.54878	0.49062	0.20268	0.10359	2251664.215	-0.33772	849351.8904	-0.96102	0.32456	0.11406	0.92356	-0.10961	-0.31191	-0.03852	-0.88757
1053	1.44664	0.36924	0.16036	2.09277	1.20276	1.57485	0.45416	0.19724	2.48015	1.25493	1.52321	0.42082	0.18276	2.32017	1.23418	1.49049	0.3991	0.17333	2.22156	1.22086	0.366	0.16108	4.15888	-0.66187	0.61382	0.57896	0.32489	0.14794	2277801.533	-0.29773	848941.8292	-0.96184	0.28637	0.08864	0.92514	-0.08526	-0.27544	-0.02639	-0.88984
1054	1.15091	0.14055	0.06104	1.32459	1.0728	1.35021	0.30026	0.1304	1.82307	1.16199	1.28687	0.25221	0.10953	1.65603	1.1344	1.43835	0.3635	0.15786	2.06885	1.19931	0.14114	0.03576	4.68213	-0.00123	0.47154	0.33949	0.10681	0.0685	2279027.32	-0.29585	931665.4689	-0.79653	0.23565	0.08753	0.63446	-0.06972	-0.18771	-0.0259	-0.50537
1055	1.19735	0.18011	0.07822	1.43365	1.09423	1.26215	0.23282	0.10111	1.59302	1.12345	1.4835	0.3944	0.17129	2.20077	1.21799	1.36311	0.30977	0.13453	1.85807	1.16752	0.12501	0.05661	4.68213	-0.62521	0.40244	0.26583	0.10879	0.05538	2253034.199	-0.33562	932073.2677	-0.79572	0.26706	0.11264	0.63316	-0.08963	-0.21251	-0.03781	-0.50382
1056	1.15639	0.1453	0.0631	1.33724	1.07536	1.28137	0.24793	0.10767	1.64191	1.13198	1.3889	0.32851	0.14267	1.92904	1.17852	1.24405	0.21837	0.09484	1.54766	1.11537	0.12024	0.0862	4.15888	-0.66104	0.38211	0.22805	0.19473	0.049	2252577.645	-0.33632	904505.9269	-0.85081	0.28615	0.11311	0.72387	-0.09624	-0.24345	-0.03804	-0.61587
1057	1.11422	0.10815	0.04697	1.24149	1.05557	1.4364	0.36214	0.15728	2.06324	1.1985	1.46971	0.38507	0.16723	2.16005	1.21232	1.48206	0.39343	0.17087	2.1965	1.2174	0.12255	0.07871	1.38629	-0.34626	0.42276	0.30824	0.14456	0.04451	2278618.82	-0.29648	904097.3742	-0.85162	0.25249	0.0879	0.72526	-0.07486	-0.21502	-0.02606	-0.61765
1058	1.14682	0.13699	0.0595	1.3152	1.0709	1.34766	0.29837	0.12958	1.81619	1.16089	1.29962	0.26207	0.11382	1.68901	1.14001	1.28728	0.25253	0.10967	1.65709	1.13458	0.12385	0.02568	5.54518	0	0.43496	0.31449	0.07253	0.04535	2279844.071	-0.2946	986784.9032	-0.68638	0.20221	0.08679	0.47112	-0.05957	-0.13879	-0.02557	-0.32337
1059	1.16193	0.15008	0.06518	1.35008	1.07793	1.57392	0.45357	0.19698	2.47722	1.25456	1.27833	0.24555	0.10664	1.63413	1.13063	1.1905	0.17437	0.07573	1.41729	1.0911	0.27896	0.05937	2.77259	-0.15066	0.53252	0.42185	0.1078	0.08376	2253947.029	-0.33423	987191.1946	-0.68557	0.22914	0.11171	0.47001	-0.07658	-0.15709	-0.03734	-0.32222
1060	1.11686	0.11052	0.048	1.24738	1.05682	1.43792	0.3632	0.15773	2.06761	1.19913	1.26103	0.23193	0.10073	1.5902	1.12296	1.38305	0.32429	0.14084	1.91283	1.17603	0.17452	0.04351	1.38629	-0.5666	0.50407	0.3414	0.08793	0.0627	2253490.658	-0.33493	959634.8502	-0.74064	0.24806	0.11218	0.54855	-0.08308	-0.18372	-0.03757	-0.40627
1061	1.07317	0.07062	0.03067	1.15169	1.03594	1.36897	0.31406	0.13639	1.87408	1.17003	1.317	0.27536	0.11959	1.73449	1.14761	1.33151	0.28631	0.12434	1.77292	1.15391	0.16228	0.047	6.06843	0	0.47967	0.36994	0.09538	0.06121	2279435.734	-0.29523	959227.8052	-0.74145	0.2189	0.08716	0.54975	-0.06462	-0.1623	-0.02573	-0.40761
1062	1.27262	0.24108	0.1047	1.61956	1.1281	1.52805	0.42399	0.18414	2.33494	1.23614	1.28854	0.25351	0.1101	1.66034	1.13514	1.57386	0.45353	0.19697	2.47704	1.25454	0.21263	0.06002	3.29584	0	0.62195	0.52079	0.14059	0.09818	2280660.541	-0.29335	1041885.468	-0.57627	0.16905	0.08606	0.33209	-0.04959	-0.09742	-0.02524	-0.19137
1063	1.34023	0.29284	0.12718	1.79622	1.15768	1.69478	0.52755	0.22911	2.87228	1.30184	2.07811	0.73146	0.31767	4.31854	1.44157	1.55561	0.44187	0.1919	2.41992	1.24724	0.49835	0.06579	5.54518	-0.67199	0.65854	0.58983	0.12767	0.1183	2254859.546	-0.33283	1042290.253	-0.57546	0.19153	0.11078	0.33116	-0.06375	-0.11022	-0.03687	-0.19057
1064	1.13602	0.12753	0.05539	1.29054	1.06584	1.54545	0.43532	0.18905	2.38842	1.24316	1.41867	0.34972	0.15188	2.01262	1.19108	1.24433	0.2186	0.09494	1.54836	1.1155	0.27829	0.06672	3.29584	-0.67688	0.65447	0.542	0.14456	0.09242	2254403.323	-0.33353	1014742.822	-0.63051	0.21029	0.11124	0.39755	-0.07014	-0.13259	-0.0371	-0.25066
1065	1.34508	0.29645	0.12875	1.80924	1.15978	1.71768	0.54097	0.23494	2.95042	1.3106	2.10963	0.74651	0.32421	4.45054	1.45246	1.61728	0.48075	0.20879	2.61559	1.27172	0.29107	0.04695	11.34303	0	0.53659	0.4773	0.09041	0.06432	2280252.337	-0.29398	1014337.284	-0.63132	0.18559	0.08642	0.39857	-0.05456	-0.11717	-0.02541	-0.25163
1066	1.43946	0.36427	0.1582	2.07205	1.19977	1.46128	0.37931	0.16473	2.13534	1.20883	1.36697	0.3126	0.13576	1.86861	1.16917	1.50041	0.40574	0.17621	2.25123	1.22491	0.25608	0.11035	1.38629	-0.62329	0.60976	0.47377	0.17735	0.09483	2281476.793	-0.2921	1096971.335	-0.46619	0.13618	0.08532	0.21733	-0.03978	-0.06348	-0.02492	-0.10132
1067	1.45991	0.37837	0.16433	2.13134	1.20827	1.67816	0.5177	0.22483	2.81622	1.29544	1.66242	0.50827	0.22074	2.76364	1.28935	1.58998	0.46372	0.20139	2.52804	1.26094	0.36029	0.08978	4.68213	-0.67975	0.63415	0.51699	0.1699	0.10673	2255771.819	-0.33144	1097374.613	-0.46539	0.15425	0.10985	0.21658	-0.05112	-0.07178	-0.03641	-0.1008
1068	1.27272	0.24116	0.10473	1.61982	1.12815	1.49424	0.40162	0.17442	2.23275	1.22239	1.328	0.28367	0.1232	1.76358	1.15239	1.38636	0.32668	0.14188	1.92199	1.17744	0.28299	0.05817	4.68213	-0.47319	0.63008	0.48328	0.1237	0.09714	2255315.709	-0.33213	1069834.009	-0.52042	0.17285	0.11031	0.27084	-0.05741	-0.08995	-0.03664	-0.14095
1069	1.31854	0.27653	0.12009	1.73855	1.14828	1.34154	0.29382	0.1276	1.79973	1.15825	1.20687	0.18803	0.08166	1.45654	1.09858	1.23586	0.21177	0.09197	1.52735	1.11169	0.17588	0.07452	3.29584	0	0.5122	0.34846	0.14655	0.07521	2281068.69	-0.29273	1069429.978	-0.52123	0.15258	0.08569	0.27168	-0.04466	-0.07953	-0.02508	-0.14161
1070	1.42635	0.35512	0.15423	2.03447	1.1943	1.82905	0.6038	0.26223	3.34542	1.35242	1.40881	0.34275	0.14885	1.98475	1.18693	1.4915	0.39978	0.17362	2.22457	1.22127	0.24346	0.10393	2.77259	-0.57335	0.62602	0.45719	0.16393	0.1063	2282292.888	-0.29085	1152046.684	-0.35613	0.10358	0.0846	0.12683	-0.03013	-0.03689	-0.02461	-0.04517
1071	1.56319	0.44673	0.19401	2.44356	1.25028	1.54696	0.43629	0.18948	2.39309	1.24377	1.62506	0.48554	0.21087	2.64082	1.27478	1.91462	0.64952	0.28208	3.66577	1.3837	0.47025	0.04533	5.54518	0	0.69919	0.58168	0.09439	0.15791	2256683.916	-0.33004	1152448.456	-0.35533	0.11727	0.10893	0.12626	-0.0387	-0.04167	-0.03595	-0.04486
1072	1.41527	0.34732	0.15084	2.00299	1.18965	1.56209	0.44602	0.19371	2.44013	1.24984	1.48087	0.39263	0.17052	2.19298	1.21691	1.80031	0.58796	0.25535	3.24112	1.34176	0.28379	0.09819	6.93147	0	0.64634	0.49796	0.1853	0.10757	2256227.885	-0.33074	1124912.588	-0.41036	0.13572	0.10939	0.16839	-0.04489	-0.05569	-0.03618	-0.0691
1073	1.64841	0.49981	0.21707	2.71726	1.2839	1.58037	0.45766	0.19876	2.49757	1.25713	1.36008	0.30754	0.13356	1.84982	1.16622	1.54487	0.43494	0.18889	2.38662	1.24293	0.25068	0.07484	6.06843	-0.69108	0.63008	0.47214	0.12966	0.08974	2281884.856	-0.29148	1124510.063	-0.41116	0.11984	0.08496	0.16905	-0.03493	-0.04928	-0.02476	-0.06951
1074	1.57757	0.45589	0.19799	2.48873	1.25601	1.92219	0.65347	0.2838	3.69481	1.38643	1.54818	0.43708	0.18982	2.39686	1.24426	1.65166	0.50178	0.21792	2.72798	1.28517	0.25891	0.10032	4.68213	-0.66636	0.70325	0.52161	0.12568	0.10549	2283108.888	-0.28961	1207115.704	-0.24608	0.07127	0.08387	0.06056	-0.02064	-0.01754	-0.02429	-0.0149
1075	1.40884	0.34277	0.14886	1.98483	1.18695	1.85752	0.61924	0.26893	3.45038	1.36291	1.38072	0.32261	0.14011	1.90639	1.17504	1.61693	0.48053	0.20869	2.61446	1.27159	0.17704	0.0393	2.77259	-0.69176	0.65854	0.5053	0.09091	0.11021	2257595.908	-0.32864	1207515.97	-0.24528	0.08061	0.10801	0.06016	-0.02649	-0.01977	-0.0355	-0.01476
1076	1.84586	0.61295	0.2662	3.4072	1.35862	1.72102	0.54292	0.23579	2.96191	1.31188	1.5802	0.45755	0.19871	2.49703	1.25706	1.7424	0.55526	0.24115	3.03596	1.32	0.33841	0.06419	3.29584	-0.68447	0.74797	0.65181	0.12419	0.16092	2257139.921	-0.32934	1179982.742	-0.30031	0.0989	0.10847	0.09018	-0.03257	-0.0297	-0.03572	-0.02708
1077	1.44448	0.36775	0.15971	2.08652	1.20187	2.09018	0.73725	0.32018	4.36885	1.44575	1.69477	0.52755	0.22911	2.87225	1.30183	1.48529	0.39561	0.17181	2.20609	1.21872	0.31653	0.14177	0	-0.85975	0.69106	0.50938	0.15698	0.12606	2282700.896	-0.29023	1179581.723	-0.30111	0.08739	0.08423	0.09067	-0.02536	-0.02631	-0.02445	-0.0273
1078	1.11222	0.10636	0.04619	1.23703	1.05462	1.48303	0.39409	0.17115	2.19938	1.2178	1.23543	0.21142	0.09182	1.52629	1.1115	1.35808	0.30607	0.13293	1.84438	1.16537	0.07074	0.03577	4.68213	-0.03697	0.52846	0.22995	0.0467	0.04973	2283924.855	-0.28836	1262182.598	-0.13604	0.03923	0.08315	0.01851	-0.01131	-0.00534	-0.02398	-0.00252
1079	1.10529	0.10011	0.04348	1.22167	1.05133	1.95768	0.67176	0.29174	3.83251	1.39917	1.42345	0.35308	0.15334	2.02621	1.19308	1.59935	0.4696	0.20394	2.55792	1.26465	0.19077	0.06392	13.62137	-0.79119	0.66667	0.43028	0.09141	0.11427	2258507.863	-0.32725	1262581.357	-0.13524	0.04426	0.10709	0.01829	-0.01448	-0.00599	-0.03505	-0.00247
1080	1.22926	0.20641	0.08964	1.51108	1.10872	1.8748	0.6285	0.27295	3.51488	1.36923	1.368	0.31335	0.13609	1.87142	1.16962	1.65003	0.50079	0.21749	2.7226	1.28453	0.1924	0.06546	12.13685	-0.67445	0.68293	0.46426	0.09737	0.12122	2258051.886	-0.32795	1235048.666	-0.19026	0.0624	0.10755	0.0362	-0.02046	-0.01187	-0.03527	-0.00689
1081	1.28425	0.25017	0.10865	1.6493	1.13325	1.80637	0.59132	0.25681	3.26297	1.34401	1.40039	0.33675	0.14625	1.96109	1.18338	1.44611	0.36888	0.1602	2.09123	1.20254	0.1841	0.09289	8.84101	-0.4565	0.71138	0.48192	0.10929	0.11437	2283516.872	-0.28898	1234649.154	-0.19106	0.05521	0.08351	0.03651	-0.01596	-0.01055	-0.02413	-0.00697
1082	1.04678	0.04572	0.01986	1.09575	1.02312	1.70539	0.53379	0.23182	2.90836	1.30591	1.06451	0.06251	0.02715	1.13318	1.03175	1.24082	0.21577	0.09371	1.53963	1.11392	0.03471	0.01294	0	-0.15764	0.47154	0.14732	0.01937	0.01669	2284740.853	-0.28711	1317251.58	-0.02599	0.00746	0.08243	0.00068	-0.00214	-0.00019	-0.02367	-0.00002
1083	1.08377	0.08045	0.03494	1.17456	1.04104	1.65994	0.50678	0.22009	2.7554	1.28839	1.27433	0.24242	0.10528	1.62392	1.12886	1.18631	0.17085	0.0742	1.40733	1.08918	0.08167	0.05038	2.77259	-0.69191	0.54878	0.24735	0.05564	0.04642	2259419.853	-0.32585	1317648.833	-0.0252	0.00821	0.10618	0.00064	-0.00268	-0.00021	-0.0346	-0.00002
1084	1.17515	0.1614	0.07009	1.38098	1.08404	1.7691	0.57047	0.24775	3.12971	1.33008	1.82295	0.60046	0.26077	3.32315	1.35017	1.22842	0.20573	0.08935	1.50902	1.10834	0.12598	0.06369	11.09035	-0.3597	0.62195	0.34439	0.06756	0.06078	2258963.849	-0.32655	1290114.57	-0.08022	0.0262	0.10664	0.00644	-0.00855	-0.0021	-0.03482	-0.00052
1085	1.09011	0.08628	0.03747	1.18834	1.04408	1.60948	0.47591	0.20669	2.59043	1.26865	1.26268	0.23324	0.10129	1.59436	1.12369	1.20809	0.18904	0.0821	1.45948	1.09913	0.08828	0.04416	1.38629	-1.01871	0.54878	0.29492	0.05365	0.05209	2284332.847	-0.28773	1289716.564	-0.08102	0.02331	0.08279	0.00656	-0.00671	-0.00189	-0.02382	-0.00053
1086	1.09811	0.09359	0.04065	1.20585	1.04791	1.58155	0.45841	0.19908	2.5013	1.2576	1.03941	0.03865	0.01679	1.08037	1.01951	1.1384	0.12962	0.05629	1.29595	1.06696	0.03417	0.02866	3.29584	-0.49817	0.46748	0.12802	0.04024	0.01831	2285556.944	-0.28586	1372326.881	0.08407	-0.02403	0.08172	0.00707	0.00687	-0.00202	-0.02336	0.00059
1087	1.11991	0.11325	0.04918	1.2542	1.05826	1.46403	0.38119	0.16555	2.14338	1.20997	1.21355	0.19355	0.08406	1.4727	1.10161	1.17174	0.15849	0.06883	1.37297	1.08247	0.04686	0.01523	1.38629	-1.1806	0.47154	0.13346	0.02086	0.0201	2260331.946	-0.32446	1372722.628	0.08486	-0.02753	0.10527	0.0072	0.00893	-0.00234	-0.03416	0.00061
1088	1.19052	0.17439	0.07574	1.41734	1.09111	1.58677	0.4617	0.20051	2.51784	1.25967	1.19376	0.17711	0.07692	1.42506	1.09259	1.2346	0.21075	0.09153	1.52424	1.11113	0.02086	0.01233	4.68213	-0.66547	0.43496	0.08508	0.01639	0.01045	2259875.882	-0.32516	1345184.676	0.02983	-0.0097	0.10573	0.00089	0.00315	-0.00029	-0.03438	0.00003
1089	1.02556	0.02524	0.01096	1.05177	1.0127	1.49499	0.40212	0.17464	2.235	1.2227	1.0262	0.02586	0.01123	1.05309	1.01302	1.17856	0.16429	0.07135	1.389	1.08562	0.04677	0.0141	1.38629	-0.32257	0.47967	0.11362	0.01639	0.02893	2285148.883	-0.28648	1344788.175	0.02903	-0.00832	0.08207	0.00084	0.00238	-0.00024	-0.02351	0.00002
1090	1.15616	0.1451	0.06302	1.33671	1.07525	1.59776	0.4686	0.20351	2.55284	1.26403	1.30721	0.2679	0.11635	1.7088	1.14333	1.32913	0.28452	0.12357	1.76659	1.15288	0.07434	0.06268	8.04719	-0.64561	0.57724	0.22207	0.05713	0.03446	2286373.19	-0.28461	1427412.749	0.19415	-0.05526	0.081	0.03769	0.01573	-0.01073	-0.02305	0.00732
1091	1.24447	0.21871	0.09498	1.54871	1.11556	1.77961	0.57639	0.25032	3.16701	1.33402	1.30356	0.2651	0.11513	1.69927	1.14174	1.57945	0.45708	0.19851	2.49466	1.25676	0.07448	0.04888	16.91721	-0.65563	0.53252	0.1582	0.04074	0.03219	2261244.213	-0.32306	1427806.99	0.19493	-0.06298	0.10437	0.038	0.02035	-0.01228	-0.03372	0.00741
1092	1.18666	0.17114	0.07433	1.40816	1.08934	1.60835	0.47521	0.20638	2.58679	1.26821	1.13773	0.12904	0.05604	1.29443	1.06664	1.18631	0.17085	0.0742	1.40733	1.08918	0.09534	0.0417	8.04719	-0.70845	0.63821	0.32237	0.0611	0.05752	2260788.053	-0.32376	1400263.222	0.13989	-0.04529	0.10482	0.01957	0.01466	-0.00634	-0.03394	0.00274
1093	1.1522	0.14167	0.06153	1.32756	1.07341	1.6855	0.52206	0.22673	2.84091	1.29827	1.18299	0.16805	0.07298	1.39947	1.08765	1.14151	0.13235	0.05748	1.30305	1.06841	0.08794	0.07303	3.29584	-0.58525	0.56098	0.31041	0.07452	0.04212	2285965.043	-0.28523	1399868.228	0.1391	-0.03968	0.08136	0.01935	0.01132	-0.00552	-0.02321	0.00269
1094	1.49642	0.40308	0.17505	2.23927	1.22328	1.53671	0.42964	0.18659	2.36148	1.23964	1.11249	0.1066	0.0463	1.23763	1.05475	1.25511	0.22722	0.09868	1.5753	1.12032	0.1186	0.04419	3.29584	-0.01571	0.65854	0.27344	0.03328	0.04069	2287189.655	-0.28336	1482513.45	0.30426	-0.08621	0.08029	0.09257	0.02443	-0.02623	-0.02275	0.02817
1095	1.59759	0.4685	0.20347	2.55229	1.26396	1.68597	0.52234	0.22685	2.84249	1.29845	1.33726	0.29062	0.12622	1.78826	1.1564	1.34911	0.29945	0.13005	1.8201	1.16151	0.07804	0.0736	10.75056	0	0.56098	0.16064	0.0467	0.03169	2262156.724	-0.32167	1482906.184	0.30504	-0.09812	0.10347	0.09305	0.03156	-0.02993	-0.03328	0.02838
1096	1.71596	0.53997	0.23451	2.94452	1.30995	1.93295	0.65905	0.28622	3.7363	1.39031	1.44803	0.3702	0.16078	2.09679	1.20334	1.40187	0.33781	0.14671	1.96524	1.18401	0.11166	0.06611	18.02183	0	0.5935	0.20114	0.05365	0.04065	2261700.434	-0.32236	1455354.465	0.24998	-0.08059	0.10392	0.06249	0.02598	-0.02015	-0.0335	0.01562
1097	1.35766	0.30576	0.13279	1.84324	1.16519	1.87591	0.62909	0.27321	3.51904	1.36964	1.11088	0.10515	0.04567	1.23405	1.05398	1.35695	0.30524	0.13256	1.84131	1.16488	0.13737	0.08465	8.04719	0	0.60163	0.20794	0.05464	0.05478	2286781.391	-0.28399	1454960.978	0.2492	-0.07077	0.08065	0.0621	0.0201	-0.01764	-0.0229	0.01547
1098	1.06955	0.06724	0.0292	1.14394	1.03419	1.62694	0.4867	0.21137	2.64693	1.27552	1.112	0.10616	0.0461	1.23654	1.05451	1.17975	0.1653	0.07179	1.39181	1.08616	0.09571	0.05049	5.54518	-0.68956	0.64228	0.24327	0.03527	0.03327	2288006.402	-0.28211	1537633.273	0.41441	-0.11691	0.07959	0.17173	0.03298	-0.04845	-0.02245	0.07117
1099	1.16615	0.15371	0.06675	1.35991	1.07988	1.64914	0.50025	0.21726	2.71966	1.28419	1.14991	0.13968	0.06066	1.32229	1.07234	1.13821	0.12946	0.05622	1.29552	1.06687	0.05651	0.03778	5.54518	-0.02251	0.5813	0.22832	0.02832	0.01919	2263069.552	-0.32027	1538024.5	0.41519	-0.13297	0.10257	0.17238	0.04259	-0.05521	-0.03285	0.07157
1100	1.29426	0.25794	0.11202	1.67511	1.13766	1.51672	0.41655	0.18091	2.30044	1.23155	1.20795	0.18892	0.08205	1.45914	1.09907	1.2093	0.19004	0.08253	1.46241	1.09968	0.05448	0.05894	8.04719	0	0.55285	0.11933	0.03825	0.02531	2262613.094	-0.32097	1510462.683	0.36011	-0.11558	0.10302	0.12968	0.0371	-0.04162	-0.03307	0.0467
1101	1.38879	0.32843	0.14264	1.92874	1.17847	1.70275	0.53224	0.23115	2.89936	1.30489	1.22417	0.20226	0.08784	1.49859	1.10642	1.33575	0.28949	0.12573	1.78423	1.15575	0.09394	0.04588	13.62137	-0.56099	0.64634	0.24164	0.03676	0.0394	2287597.989	-0.28274	1510070.703	0.35933	-0.10159	0.07994	0.12911	0.02872	-0.03651	-0.0226	0.04639
1102	1.24924	0.22254	0.09665	1.5606	1.11769	1.29231	0.25643	0.11137	1.67007	1.1368	1.10658	0.10127	0.04398	1.22452	1.05194	1.06661	0.06449	0.02801	1.13766	1.03277	0.02889	0.02361	4.68213	-0.25625	0.54065	0.04512	0.01292	0.00439	2288823.496	-0.28086	1592776.527	0.5246	-0.14734	0.07888	0.27521	0.04138	-0.07729	-0.02216	0.14437
1103	1.10423	0.09915	0.04306	1.21932	1.05082	1.43418	0.36059	0.1566	2.05687	1.19757	1.12304	0.11604	0.0504	1.26122	1.05974	1.26855	0.23787	0.10331	1.60922	1.1263	0.0457	0.02814	12.13685	-0.06694	0.57317	0.08399	0.01987	0.0111	2263982.767	-0.31887	1593166.246	0.52538	-0.16753	0.10168	0.27602	0.05342	-0.08802	-0.03242	0.14502
1104	1.10867	0.10316	0.0448	1.22915	1.05293	1.49195	0.40008	0.17375	2.22591	1.22145	1.2027	0.18457	0.08016	1.44649	1.09668	1.20828	0.1892	0.08217	1.45994	1.09922	0.05635	0.03174	8.04719	-0.69239	0.54878	0.09812	0.01987	0.01487	2263526.106	-0.31957	1565592.174	0.47028	-0.15029	0.10212	0.22116	0.04803	-0.07068	-0.03264	0.10401
1105	1.2061	0.18739	0.08138	1.45468	1.09823	1.46804	0.38393	0.16674	2.15514	1.21163	1.12252	0.11558	0.05019	1.26005	1.05949	1.25344	0.22589	0.0981	1.57111	1.11957	0.0605	0.03287	10.75056	-0.69304	0.55691	0.11362	0.02037	0.01324	2288414.901	-0.28149	1565201.701	0.4695	-0.13216	0.07923	0.22043	0.0372	-0.06205	-0.0223	0.10349
1106	1.21231	0.19253	0.08361	1.4697	1.10105	1.46071	0.37892	0.16456	2.13367	1.2086	1.06441	0.06242	0.02711	1.13297	1.0317	1.12228	0.11536	0.0501	1.25951	1.05938	0.06222	0.03152	6.93147	-0.69295	0.59756	0.1495	0.02335	0.00855	2289641	-0.27961	1647947.548	0.63485	-0.17751	0.07818	0.40304	0.04963	-0.11269	-0.02186	0.25587
1107	1.09862	0.09405	0.04085	1.20697	1.04815	1.48311	0.39414	0.17117	2.19962	1.21783	1.10972	0.10411	0.04521	1.23148	1.05343	1.07846	0.07553	0.0328	1.16308	1.03849	0.05715	0.02792	8.04719	-0.66582	0.62602	0.12177	0.02335	0.01335	2264896.44	-0.31747	1648335.758	0.63563	-0.20179	0.10079	0.40402	0.06406	-0.12827	-0.032	0.25681
1108	1.01717	0.01702	0.00739	1.03463	1.00855	1.39965	0.33622	0.14602	1.95902	1.18307	1.19762	0.18034	0.07832	1.43429	1.09436	1.08789	0.08424	0.03658	1.1835	1.04302	0.0602	0.03184	12.13685	0	0.59756	0.11335	0.02186	0.01279	2264439.541	-0.31817	1620747.259	0.5805	-0.1847	0.10123	0.33698	0.05877	-0.10722	-0.03221	0.19561
1109	1.05958	0.05787	0.02513	1.12271	1.02936	1.44387	0.36733	0.15953	2.08476	1.20161	1.12938	0.12167	0.05284	1.2755	1.06272	1.05526	0.05379	0.02336	1.11357	1.02726	0.03665	0.02495	3.29584	-0.68934	0.58943	0.07556	0.01689	0.01369	2289232.192	-0.28024	1620358.295	0.57972	-0.16246	0.07853	0.33607	0.04553	-0.09418	-0.02201	0.19483
1110	1.18476	0.16954	0.07363	1.40366	1.08847	1.75306	0.56136	0.2438	3.07322	1.32403	1.24001	0.21512	0.09343	1.53762	1.11356	1.17541	0.16162	0.07019	1.38159	1.08416	0.14724	0.06703	8.04719	-0.63348	0.7439	0.24762	0.0457	0.06387	2290458.979	-0.27836	1703150.697	0.74517	-0.20742	0.07748	0.55527	0.05774	-0.15457	-0.02157	0.41377
1111	1.29085	0.2553	0.11088	1.66629	1.13616	1.54821	0.4371	0.18983	2.39695	1.24427	1.06695	0.0648	0.02814	1.13838	1.03293	1.12613	0.11879	0.05159	1.26817	1.06119	0.08372	0.03157	6.93147	-0.69018	0.70325	0.18211	0.02633	0.02715	2265810.645	-0.31607	1703537.397	0.74594	-0.23577	0.0999	0.55643	0.07452	-0.17587	-0.03158	0.41506
1112	1.06722	0.06506	0.02825	1.13896	1.03306	1.53283	0.42712	0.18549	2.34957	1.23808	1.09339	0.08928	0.03878	1.1955	1.04565	1.09999	0.0953	0.04139	1.20998	1.0488	0.06192	0.035	5.54518	-0.65201	0.68293	0.13428	0.03229	0.02654	2265353.471	-0.31677	1675932.288	0.69078	-0.21882	0.10035	0.47717	0.06932	-0.15116	-0.03179	0.32962
1113	1.16478	0.15253	0.06624	1.35671	1.07925	1.67663	0.51679	0.22444	2.81109	1.29485	1.21663	0.19608	0.08516	1.48019	1.10301	1.15637	0.14529	0.0631	1.33719	1.07535	0.12293	0.0667	8.04719	-0.42606	0.71138	0.22479	0.05514	0.04795	2290049.926	-0.27898	1675544.833	0.69	-0.1925	0.07783	0.4761	0.0537	-0.13282	-0.02171	0.32851
1114	1.17177	0.15852	0.06884	1.37304	1.08248	1.50365	0.4079	0.17715	2.26096	1.22623	1.08512	0.08169	0.03548	1.17749	1.04169	1.06918	0.06689	0.02905	1.14315	1.03401	0.08071	0.04943	4.68213	-0.6904	0.70732	0.1582	0.03378	0.02396	2291277.498	-0.27711	1758390.364	0.85556	-0.23708	0.07679	0.73198	0.0657	-0.20283	-0.02128	0.62625
1115	1.0115	0.01143	0.00497	1.02313	1.00573	1.63239	0.49005	0.21282	2.6647	1.27765	1.10243	0.09752	0.04235	1.21535	1.04997	1.09372	0.08958	0.03891	1.19622	1.04581	0.08965	0.02704	3.29584	-0.26652	0.72358	0.16336	0.02285	0.03183	2266725.453	-0.31467	1758775.553	0.85633	-0.26946	0.09902	0.73329	0.08479	-0.23075	-0.03116	0.62794
1116	1.18387	0.16879	0.0733	1.40155	1.08806	1.4961	0.40286	0.17496	2.23832	1.22315	1.06612	0.06403	0.02781	1.13661	1.03253	1.06444	0.06245	0.02712	1.13303	1.03172	0.04727	0.01739	13.59237	-0.46831	0.67886	0.11634	0.01391	0.01412	2266267.969	-0.31537	1731151.634	0.80112	-0.25265	0.09946	0.6418	0.07968	-0.20241	-0.03137	0.51416
1117	1.1195	0.11288	0.04902	1.25328	1.05806	1.53366	0.42766	0.18573	2.35211	1.23841	1.07921	0.07623	0.03311	1.16469	1.03885	1.08836	0.08467	0.03677	1.18453	1.04324	0.05334	0.01544	11.34303	-0.6928	0.6626	0.10574	0.01838	0.01437	2290868.167	-0.27773	1730765.69	0.80035	-0.22228	0.07714	0.64056	0.06174	-0.1779	-0.02142	0.51268
1118	1.09361	0.08948	0.03886	1.19598	1.04576	1.57334	0.4532	0.19682	2.4754	1.25433	1.11388	0.10785	0.04684	1.24073	1.05541	1.11635	0.11006	0.0478	1.24624	1.05657	0.09202	0.05853	2.77259	-0.60578	0.76423	0.17505	0.03477	0.03368	2292096.623	-0.27585	1813670.969	0.96603	-0.26648	0.07609	0.93321	0.07351	-0.25743	-0.02099	0.9015
1119	1.00197	0.00197	0.00085	1.00394	1.00098	1.59748	0.46843	0.20344	2.55194	1.26391	1.12874	0.1211	0.05259	1.27405	1.06242	1.1355	0.12707	0.05519	1.28936	1.0656	0.03944	0.02354	8.04719	-0.57535	0.70732	0.09513	0.0149	0.01457	2267640.938	-0.31327	1814054.646	0.96679	-0.30287	0.09814	0.93469	0.09488	-0.29281	-0.03074	0.90365
1120	1.00697	0.00695	0.00302	1.01399	1.00348	1.58193	0.45865	0.19919	2.5025	1.25775	1.10034	0.09562	0.04153	1.21075	1.04897	1.11688	0.11054	0.04801	1.24742	1.05683	0.0432	0.0234	13.62137	-0.60374	0.71545	0.09242	0.02136	0.01375	2267183.107	-0.31397	1786409.705	0.91155	-0.2862	0.09858	0.83092	0.08986	-0.26089	-0.03095	0.75742
1121	1.12771	0.12019	0.0522	1.27173	1.06194	1.54985	0.43816	0.19029	2.40204	1.24493	1.10174	0.09689	0.04208	1.21383	1.04964	1.05851	0.05686	0.02469	1.12044	1.02884	0.09543	0.04197	12.13685	-0.68199	0.74797	0.18429	0.02931	0.02811	2291686.981	-0.27648	1786025.271	0.91078	-0.25181	0.07644	0.82952	0.06962	-0.22935	-0.02113	0.75551
1122	1.11053	0.10484	0.04553	1.23328	1.05382	1.50851	0.41112	0.17855	2.2756	1.22821	1.23034	0.20729	0.09003	1.51374	1.10921	1.10147	0.09665	0.04197	1.21324	1.04951	0.03122	0.01943	5.54518	-0.59796	0.75203	0.09894	0.0159	0.01146	2292916.42	-0.2746	1868996.967	1.07659	-0.29563	0.0754	1.15904	0.08118	-0.31827	-0.02071	1.2478
1123	1.00438	0.00437	0.0019	1.00878	1.00219	1.725	0.54523	0.23679	2.97563	1.31339	1.22575	0.20355	0.0884	1.50246	1.10714	1.08724	0.08364	0.03633	1.18209	1.04271	0.09315	0.03863	3.29584	-0.67595	0.79268	0.1794	0.02683	0.03156	2268557.175	-0.31187	1869379.131	1.07735	-0.33599	0.09726	1.16068	0.10479	-0.36198	-0.03033	1.25046
1124	1.12116	0.11436	0.04967	1.257	1.05885	1.55607	0.44216	0.19203	2.42135	1.24743	1.11817	0.11169	0.04851	1.2503	1.05744	1.05011	0.04889	0.02123	1.10273	1.02475	0.03939	0.0145	16.29573	-0.72071	0.72764	0.08209	0.01093	0.01167	2268098.958	-0.31257	1841710.935	1.02206	-0.31947	0.0977	1.04461	0.09986	-0.32652	-0.03054	1.06765
1125	1.05828	0.05664	0.0246	1.11996	1.02873	1.537	0.42983	0.18667	2.36237	1.23976	1.14453	0.13499	0.05863	1.30995	1.06983	1.06407	0.0621	0.02697	1.13224	1.03154	0.05693	0.03588	6.93147	-0.79582	0.73577	0.11525	0.02434	0.01688	2292506.433	-0.27523	1841328.014	1.02129	-0.28109	0.07575	1.04304	0.07736	-0.28707	-0.02085	1.06525
1126	2.53609	0.93062	0.40416	6.43175	1.59251	1.63303	0.49044	0.21299	2.66679	1.2779	1.50709	0.41018	0.17814	2.27132	1.22764	1.32341	0.28021	0.12169	1.75141	1.1504	0.075	0.02001	1.38629	-0.64413	0.80081	0.2025	0.01838	0.01164	2269474.236	-0.31047	1924753.495	1.18801	-0.36884	0.09639	1.41136	0.11451	-0.43818	-0.02993	1.67671
1127	1.37092	0.31548	0.13701	1.87942	1.17086	1.66478	0.50969	0.22136	2.77149	1.29026	1.50398	0.40811	0.17724	2.26196	1.22637	1.15043	0.14014	0.06086	1.32349	1.07258	0.12043	0.04951	3.29584	-0.69308	0.8374	0.1726	0.02981	0.03533	2269015.597	-0.31117	1897059.796	1.13267	-0.35245	0.09683	1.28293	0.10967	-0.39921	-0.03013	1.45313
1128	1.22698	0.20456	0.08884	1.50548	1.10769	1.97361	0.67986	0.29526	3.89514	1.40485	1.42244	0.35237	0.15303	2.02334	1.19266	1.1865	0.17101	0.07427	1.40778	1.08927	0.13656	0.05754	4.68213	-0.86415	0.96341	0.36314	0.06061	0.04442	2293326.591	-0.27397	1896678.389	1.1319	-0.31011	0.07506	1.28121	0.08496	-0.35101	-0.02056	1.4502
1129	1.43189	0.359	0.15591	2.05031	1.19662	1.83238	0.60562	0.26302	3.35762	1.35365	1.29597	0.25926	0.11259	1.67954	1.13841	1.36872	0.31388	0.13631	1.87339	1.16992	0.88416	0.06966	2.77259	-0.68984	0.43496	0.4012	0.13264	0.06616	2329139.984	-0.21917	765465.1192	-1.12866	0.24737	0.04804	1.27387	-0.05422	-0.27919	-0.01053	-1.43776
1130	1.1321	0.12407	0.05388	1.28165	1.064	1.72786	0.54688	0.23751	2.9855	1.31448	1.1459	0.13619	0.05915	1.31309	1.07047	1.34073	0.29321	0.12734	1.79756	1.1579	1.6042	0.02217	0	-0.04306	0.25203	0.25088	0.04272	0.01623	2302957.718	-0.25923	765785.8172	-1.12802	0.29242	0.0672	1.27242	-0.0758	-0.32985	-0.01742	-1.43531
1131	1.33082	0.2858	0.12412	1.77108	1.15361	1.67404	0.51524	0.22377	2.80241	1.29385	1.41449	0.34677	0.1506	2.00078	1.18932	1.41514	0.34723	0.1508	2.00262	1.1896	0.96849	0.0711	0	-0.00028	0.39024	0.32971	0.14754	0.06043	2328962.406	-0.21944	737850.3013	-1.18384	0.25978	0.04815	1.40148	-0.05701	-0.30754	-0.01057	-1.65913
1132	1.26996	0.23899	0.10379	1.6128	1.12693	1.38844	0.32818	0.14253	1.92777	1.17832	1.44919	0.371	0.16113	2.10015	1.20382	1.36681	0.31248	0.13571	1.86817	1.16911	0.39052	0.03171	0	0	0.54472	0.76325	0.08594	0.09211	2329765.495	-0.21821	820668.6455	-1.01834	0.22222	0.04762	1.03702	-0.04849	-0.22629	-0.01039	-1.05604
1133	1.20522	0.18666	0.08107	1.45256	1.09783	1.61634	0.48016	0.20853	2.61255	1.27135	1.7079	0.53526	0.23246	2.91692	1.30687	1.33962	0.29239	0.12698	1.79458	1.15742	0.51523	0.09685	5.54518	-0.93029	0.60163	0.57488	0.1699	0.14635	2303578.814	-0.25828	820988.1693	-1.0177	0.26286	0.06671	1.03572	-0.06789	-0.26751	-0.01723	-1.05406
1134	1.16473	0.15249	0.06623	1.3566	1.07923	1.73828	0.5529	0.24012	3.02162	1.31844	1.22877	0.20601	0.08947	1.50988	1.1085	1.27174	0.24039	0.1044	1.61732	1.12771	0.57793	0.05215	1.38629	-0.63255	0.38618	0.39984	0.1232	0.04391	2303218	-0.25884	793391.1716	-1.07285	0.27769	0.067	1.15101	-0.07188	-0.29792	-0.01734	-1.23486
1135	1.22743	0.20492	0.089	1.50658	1.10789	1.52767	0.42374	0.18403	2.33378	1.23599	1.20541	0.18682	0.08113	1.45301	1.09791	1.24711	0.22083	0.0959	1.55528	1.11674	0.34219	0.0327	1.38629	0	0.37398	0.30307	0.0765	0.0368	2329452.787	-0.21869	793071.0608	-1.07349	0.23476	0.04783	1.15238	-0.05134	-0.25202	-0.01046	-1.23707
1136	1.3855	0.32606	0.14161	1.91961	1.17707	1.55836	0.44363	0.19267	2.42849	1.24834	1.39495	0.33286	0.14456	1.94589	1.18108	1.72852	0.54727	0.23767	2.98778	1.31473	0.20893	0.0715	6.06843	-0.88445	0.44715	0.32291	0.09985	0.10874	2330390.651	-0.21726	875840.8214	-0.90809	0.19729	0.0472	0.82462	-0.04286	-0.17916	-0.01025	-0.74883
1137	1.37215	0.31638	0.1374	1.8828	1.17139	1.68734	0.52315	0.2272	2.84712	1.29898	1.33109	0.286	0.12421	1.7718	1.15373	1.5706	0.45146	0.19607	2.46678	1.25324	0.301	0.05839	1.38629	-0.01559	0.54472	0.45583	0.07601	0.12239	2304300.142	-0.25718	876159.1717	-0.90745	0.23338	0.06614	0.82347	-0.06002	-0.21178	-0.01701	-0.74726
1138	1.34838	0.2989	0.12981	1.81813	1.1612	1.82649	0.6024	0.26162	3.33607	1.35148	1.56898	0.45043	0.19562	2.4617	1.25259	1.53718	0.42995	0.18672	2.36292	1.23983	0.29377	0.11164	5.54518	-0.69076	0.56504	0.50448	0.23944	0.08451	2303939.526	-0.25773	848577.3296	-0.96257	0.24808	0.06643	0.92654	-0.06394	-0.2388	-0.01712	-0.89186
1139	1.56984	0.45097	0.19586	2.4644	1.25293	1.77413	0.57331	0.24899	3.14754	1.33196	1.50819	0.41091	0.17846	2.27464	1.22808	1.76277	0.56689	0.2462	3.10736	1.32769	0.26302	0.12295	11.6136	-0.52928	0.6748	0.72792	0.25931	0.17787	2330078.115	-0.21773	848258.3926	-0.96321	0.20972	0.04741	0.92777	-0.04566	-0.20201	-0.01032	-0.89363
1140	1.12831	0.12072	0.05243	1.27308	1.06222	1.38262	0.32398	0.1407	1.91164	1.17585	2.03238	0.70921	0.308	4.13057	1.42562	1.1816	0.16687	0.07247	1.39618	1.08701	0.10278	0.04809	19.66079	0	0.43089	0.22887	0.0775	0.04081	2331015.498	-0.2163	930985.803	-0.79789	0.17258	0.04679	0.63663	-0.03733	-0.1377	-0.01012	-0.50796
1141	1.11719	0.11082	0.04813	1.24811	1.05697	1.3356	0.28938	0.12568	1.78383	1.15568	1.41119	0.34443	0.14959	1.99146	1.18794	1.30632	0.26721	0.11605	1.70647	1.14294	0.16805	0.03166	8.31777	-0.27116	0.43089	0.30715	0.07849	0.06221	2305021.113	-0.25608	931302.9803	-0.79726	0.20416	0.06557	0.63562	-0.05228	-0.16277	-0.01679	-0.50675
1142	1.30702	0.26775	0.11628	1.7083	1.14325	1.44084	0.36523	0.15862	2.07602	1.20035	1.27449	0.24255	0.10534	1.62432	1.12893	1.70608	0.5342	0.232	2.91071	1.30617	0.19873	0.03893	2.77259	-0.25552	0.54878	0.44523	0.0765	0.09519	2304660.668	-0.25663	903734.2154	-0.85235	0.21874	0.06586	0.7265	-0.05613	-0.18644	-0.0169	-0.61923
1143	1.45774	0.37689	0.16368	2.12501	1.20737	1.60361	0.47226	0.2051	2.57157	1.26634	1.59154	0.4647	0.20182	2.533	1.26156	1.66862	0.512	0.22236	2.78429	1.29175	0.2413	0.08261	12.72932	-0.60132	0.54065	0.41723	0.10333	0.14357	2330703.11	-0.21678	903416.4516	-0.85298	0.18491	0.04699	0.72758	-0.04008	-0.15772	-0.01019	-0.62061
1144	1.2462	0.2201	0.09559	1.55301	1.11633	1.44902	0.37089	0.16107	2.09966	1.20375	1.74967	0.55943	0.24296	3.06135	1.32275	1.36862	0.3138	0.13628	1.87312	1.16988	0.21215	0.04003	3.29584	0	0.53252	0.39793	0.08594	0.07076	2331640.082	-0.21534	986107.7497	-0.68774	0.1481	0.04637	0.47298	-0.03189	-0.10185	-0.00999	-0.32529
1145	1.2148	0.19458	0.0845	1.47574	1.10218	1.46911	0.38466	0.16705	2.15828	1.21207	1.74686	0.55782	0.24226	3.05152	1.32169	1.43086	0.35828	0.1556	2.04736	1.19619	0.25301	0.06205	2.77259	0	0.71545	0.6499	0.16791	0.09633	2305741.782	-0.25497	986423.7546	-0.6871	0.17519	0.06501	0.47211	-0.04467	-0.12038	-0.01658	-0.32439
1146	1.13332	0.12515	0.05435	1.28441	1.06458	1.3456	0.29684	0.12892	1.81064	1.16	1.45986	0.37834	0.16431	2.13119	1.20825	1.38712	0.32723	0.14211	1.9241	1.17776	0.12686	0.03906	6.06843	0	0.41463	0.33216	0.08346	0.03702	2305381.481	-0.25552	958865.9866	-0.74217	0.18964	0.06529	0.55082	-0.04846	-0.14075	-0.01668	-0.40881
1147	1.17685	0.16284	0.07072	1.38498	1.08483	1.28614	0.25165	0.10929	1.65416	1.13408	1.30417	0.26557	0.11533	1.70086	1.142	1.31605	0.27463	0.11927	1.73199	1.14719	0.12616	0.03692	7.45472	0	0.42683	0.25143	0.07104	0.05123	2331327.82	-0.21582	958549.3955	-0.74281	0.16031	0.04658	0.55176	-0.0346	-0.11908	-0.01005	-0.40985
1148	1.43283	0.35965	0.15619	2.053	1.19701	1.42483	0.35405	0.15376	2.03014	1.19366	1.16253	0.1506	0.0654	1.35148	1.07821	1.40061	0.33691	0.14632	1.96171	1.18347	0.08983	0.02021	0	-0.23594	0.42683	0.2392	0.0467	0.05031	2332264.452	-0.21439	1041210.826	-0.57762	0.12384	0.04596	0.33365	-0.02655	-0.07153	-0.00985	-0.19272
1149	1.48763	0.39718	0.17249	2.21304	1.21968	1.60721	0.4745	0.20607	2.58312	1.26776	1.56891	0.45038	0.1956	2.46148	1.25256	1.7566	0.56338	0.24467	3.08564	1.32537	0.31502	0.08413	2.77259	-0.38454	0.62195	0.49932	0.14059	0.11622	2306462.203	-0.25387	1041525.659	-0.57699	0.14648	0.06445	0.33292	-0.03719	-0.08452	-0.01636	-0.19209
1150	1.4856	0.39582	0.1719	2.20701	1.21885	1.68627	0.52252	0.22693	2.84351	1.29856	1.83305	0.60598	0.26317	3.36007	1.3539	1.71257	0.538	0.23365	2.9329	1.30865	0.32583	0.05545	2.77259	0	0.6626	0.56184	0.11376	0.10326	2306102.02	-0.25442	1013976.805	-0.63204	0.16081	0.06473	0.39948	-0.04091	-0.10164	-0.01647	-0.25249
1151	1.42695	0.35554	0.15441	2.03619	1.19455	1.44074	0.36516	0.15859	2.07573	1.20031	1.26391	0.23421	0.10172	1.59747	1.12424	1.43423	0.36063	0.15662	2.05702	1.19759	0.14774	0.05631	1.38629	-0.18494	0.54878	0.42811	0.1083	0.069	2331952.291	-0.21487	1013661.386	-0.63267	0.13594	0.04617	0.40028	-0.02921	-0.08601	-0.00992	-0.25325
1152	1.12736	0.11988	0.05206	1.27094	1.06177	1.52923	0.42476	0.18447	2.33854	1.23662	1.34387	0.29555	0.12836	1.80599	1.15925	1.53332	0.42744	0.18563	2.35107	1.23827	0.15824	0.05776	0	-0.54033	0.54878	0.34874	0.08495	0.06929	2332888.655	-0.21343	1096299.204	-0.46754	0.09979	0.04555	0.21859	-0.0213	-0.04665	-0.00972	-0.1022
1153	1.26891	0.23816	0.10343	1.61013	1.12646	1.76903	0.57043	0.24774	3.12947	1.33005	1.41882	0.34983	0.15193	2.01305	1.19114	1.5488	0.43748	0.19	2.39878	1.24451	0.28063	0.09783	2.77259	-0.09733	0.65447	0.48491	0.12668	0.12821	2307182.431	-0.25277	1096612.865	-0.46691	0.11802	0.06389	0.218	-0.02983	-0.0551	-0.01615	-0.10179
1154	1.46519	0.38198	0.16589	2.14678	1.21045	1.68312	0.52065	0.22612	2.83289	1.29735	1.59273	0.46545	0.20214	2.53679	1.26203	1.55861	0.44379	0.19274	2.42927	1.24844	0.3445	0.10711	2.77259	-0.06024	0.65041	0.5352	0.14108	0.12758	2306822.338	-0.25332	1069070.838	-0.52195	0.13222	0.06417	0.27243	-0.03349	-0.06901	-0.01626	-0.14219
1155	1.29282	0.25683	0.11154	1.67138	1.13702	1.76644	0.56897	0.2471	3.12031	1.32907	1.22399	0.20212	0.08778	1.49815	1.10634	1.4302	0.35781	0.1554	2.04547	1.19591	0.14571	0.05402	0	-0.54237	0.53659	0.36586	0.10134	0.07454	2332576.572	-0.21391	1068756.592	-0.52257	0.11178	0.04576	0.27308	-0.02391	-0.05842	-0.00979	-0.14271
1156	1.47005	0.3853	0.16733	2.16105	1.21246	1.58377	0.45981	0.19969	2.50833	1.25848	1.54681	0.43619	0.18944	2.39262	1.24371	1.33888	0.29183	0.12674	1.7926	1.1571	0.16866	0.06514	0	-0.67132	0.57724	0.31829	0.07402	0.08744	2333512.737	-0.21248	1151377.063	-0.35747	0.07595	0.04515	0.12778	-0.01614	-0.02715	-0.00959	-0.04568
1157	1.42271	0.35256	0.15312	2.0241	1.19277	1.64141	0.49556	0.21522	2.69423	1.28118	1.31616	0.27472	0.11931	1.73228	1.14724	1.2877	0.25286	0.10981	1.65817	1.13477	0.1314	0.07804	2.77259	0	0.53659	0.28432	0.1078	0.07739	2307902.521	-0.25167	1151689.553	-0.35685	0.08981	0.06334	0.12734	-0.0226	-0.03205	-0.01594	-0.04544
1158	1.38754	0.32753	0.14225	1.92527	1.17794	1.77037	0.57119	0.24806	3.13421	1.33055	1.35504	0.30383	0.13195	1.83613	1.16406	1.46014	0.37853	0.16439	2.13201	1.20836	0.16713	0.08929	1.38629	0	0.67886	0.47323	0.12866	0.11763	2307542.49	-0.25222	1124152.262	-0.41187	0.10388	0.06361	0.16964	-0.0262	-0.04279	-0.01604	-0.06987
1159	1.17947	0.16507	0.07169	1.39115	1.08603	1.65344	0.50286	0.21839	2.73386	1.28586	1.5268	0.42317	0.18378	2.33112	1.23564	1.32458	0.2811	0.12208	1.75451	1.1509	0.17493	0.04948	4.68213	-0.60363	0.59756	0.3925	0.06061	0.06925	2333200.708	-0.21296	1123839.187	-0.4125	0.08784	0.04535	0.17016	-0.01871	-0.03624	-0.00966	-0.07019
1160	1.13028	0.12247	0.05319	1.27753	1.06315	1.56475	0.44773	0.19444	2.44844	1.2509	1.37509	0.31852	0.13833	1.89087	1.17264	1.57354	0.45333	0.19688	2.47603	1.25441	0.11886	0.07589	2.77259	-0.13089	0.56098	0.26991	0.07452	0.09171	2334136.747	-0.21152	1206448.594	-0.24742	0.05233	0.04474	0.06122	-0.01107	-0.01295	-0.00946	-0.01515
1161	1.23938	0.21461	0.0932	1.53606	1.11327	1.52927	0.42479	0.18448	2.33867	1.23664	1.29414	0.25785	0.11198	1.6748	1.1376	1.54285	0.43363	0.18832	2.38039	1.24212	0.10815	0.03176	1.38629	-0.6852	0.52846	0.31177	0.04372	0.06036	2308622.527	-0.25057	1206759.912	-0.2468	0.06184	0.06278	0.06091	-0.01549	-0.01526	-0.01573	-0.01503
1162	1.38973	0.32911	0.14293	1.93135	1.17887	1.582	0.45869	0.19921	2.50272	1.25778	1.64827	0.49973	0.21703	2.71679	1.28385	1.48892	0.39805	0.17287	2.21688	1.22021	0.14342	0.02704	1.38629	0	0.56504	0.35635	0.0462	0.05395	2308262.531	-0.25112	1179225.261	-0.30182	0.07579	0.06306	0.0911	-0.01903	-0.02288	-0.01584	-0.02749
1163	1.45482	0.37488	0.16281	2.1165	1.20616	1.58859	0.46285	0.20101	2.52362	1.26039	1.50612	0.40954	0.17786	2.2684	1.22724	1.33342	0.28775	0.12497	1.77801	1.15474	0.083	0.04115	2.77259	-0.51149	0.5122	0.27127	0.05166	0.04546	2333824.748	-0.212	1178913.357	-0.30244	0.06412	0.04494	0.09147	-0.01359	-0.01939	-0.00953	-0.02767
1164	1.06016	0.05842	0.02537	1.12394	1.02964	1.49554	0.40249	0.1748	2.23664	1.22292	1.32125	0.27858	0.12099	1.7457	1.14946	1.31403	0.2731	0.11861	1.72667	1.14631	0.07356	0.03366	8.31777	-0.47336	0.52439	0.25088	0.0457	0.05348	2334760.732	-0.21057	1261517.997	-0.13737	0.02893	0.04434	0.01887	-0.00609	-0.00397	-0.00934	-0.00259
1165	1.1237	0.11663	0.05065	1.2627	1.06005	1.5415	0.43276	0.18794	2.37622	1.24157	1.32096	0.27836	0.12089	1.74494	1.14933	1.40805	0.34221	0.14862	1.9826	1.18661	0.08447	0.0449	6.06843	-0.99716	0.55691	0.26828	0.05266	0.0628	2309342.504	-0.24946	1261828.144	-0.13675	0.03411	0.06223	0.0187	-0.00851	-0.00467	-0.01552	-0.00256
1166	1.10502	0.09986	0.04337	1.22107	1.0512	1.57529	0.45444	0.19736	2.48154	1.25511	1.39346	0.33179	0.14409	1.94173	1.18045	1.52247	0.42033	0.18255	2.31791	1.23388	0.12402	0.05339	6.93147	-0.78849	0.60163	0.36151	0.06011	0.07943	2308982.515	-0.25001	1234294.031	-0.19177	0.04795	0.06251	0.03678	-0.01199	-0.00919	-0.01563	-0.00705
1167	1.05972	0.058	0.02519	1.12301	1.02943	1.45324	0.3738	0.16234	2.11191	1.2055	1.33492	0.28887	0.12546	1.78201	1.15539	1.4886	0.39784	0.17278	2.21593	1.22008	0.05959	0.03232	4.15888	-0.03683	0.52439	0.23376	0.05216	0.04878	2334448.74	-0.21105	1233983.298	-0.19239	0.0406	0.04454	0.03702	-0.00857	-0.00781	-0.0094	-0.00712
1168	1.02127	0.02105	0.00914	1.04299	1.01058	1.436	0.36186	0.15715	2.0621	1.19833	1.04854	0.0474	0.02059	1.09944	1.02398	1.23785	0.21338	0.09267	1.53227	1.11259	0.02662	0.02268	0	-0.22436	0.41463	0.12041	0.02583	0.01715	2335384.739	-0.20961	1316589.489	-0.02732	0.00573	0.04394	0.00075	-0.0012	-0.00016	-0.00921	-0.00002
1169	1.05814	0.05651	0.02454	1.11966	1.02866	1.55879	0.44391	0.19279	2.42983	1.24852	1.07038	0.06801	0.02954	1.14571	1.03459	1.15751	0.14627	0.06352	1.33983	1.07588	0.08056	0.03706	0	0	0.54065	0.23376	0.04471	0.04687	2310062.508	-0.24836	1316898.465	-0.0267	0.00663	0.06168	0.00071	-0.00165	-0.00018	-0.01532	-0.00002
1170	1.13249	0.12442	0.05403	1.28253	1.06419	1.59734	0.46834	0.2034	2.5515	1.26386	1.33533	0.28918	0.12559	1.78311	1.15556	1.17943	0.16503	0.07167	1.39106	1.08602	0.08956	0.04807	1.38629	0	0.58943	0.29655	0.06706	0.05656	2309702.499	-0.24891	1289362.779	-0.08173	0.02034	0.06196	0.00668	-0.00506	-0.00166	-0.01542	-0.00055
1171	1.2869	0.25224	0.10954	1.65611	1.13442	1.4915	0.39978	0.17362	2.22457	1.22127	1.21642	0.19591	0.08508	1.47968	1.10291	1.19009	0.17403	0.07558	1.41631	1.09091	0.05532	0.02524	0	-0.26192	0.50407	0.21799	0.03875	0.03957	2335072.73	-0.21009	1289053.218	-0.08234	0.0173	0.04414	0.00678	-0.00363	-0.00142	-0.00927	-0.00056
1172	1.02158	0.02135	0.00927	1.04363	1.01073	1.4112	0.34444	0.14959	1.99149	1.18794	1.03682	0.03616	0.0157	1.075	1.01824	1.1208	0.11404	0.04953	1.25619	1.05868	0.04021	0.046	1.38629	-0.05881	0.45528	0.09269	0.04272	0.02542	2336008.818	-0.20866	1371667.301	0.08275	-0.01727	0.04354	0.00685	0.0036	-0.00143	-0.00908	0.00057
1173	1.10985	0.10422	0.04526	1.23177	1.05349	1.67642	0.51666	0.22438	2.81038	1.29477	1.03552	0.0349	0.01516	1.0723	1.01761	1.14714	0.13727	0.05962	1.31593	1.07105	0.0374	0.03503	1.38629	0	0.46748	0.11117	0.03378	0.02281	2310782.593	-0.24726	1371975.105	0.08336	-0.02061	0.06114	0.00695	0.0051	-0.00172	-0.01512	0.00058
1174	1.10651	0.10121	0.04396	1.22436	1.05191	1.56358	0.44698	0.19412	2.44478	1.25043	1.19677	0.17963	0.07801	1.43226	1.09397	1.12016	0.11347	0.04928	1.25476	1.05838	0.06177	0.0304	1.38629	-0.67855	0.50813	0.20739	0.03428	0.04041	2310422.537	-0.24781	1344435.73	0.02833	-0.00702	0.06141	0.0008	0.00174	-0.0002	-0.01522	0.00002
1175	1.08635	0.08282	0.03597	1.18016	1.04228	1.51105	0.4128	0.17928	2.28327	1.22925	1.13171	0.12373	0.05374	1.28077	1.06382	1.10949	0.1039	0.04512	1.23097	1.05332	0.04019	0.04294	0	-0.67315	0.46341	0.13183	0.04918	0.02641	2335696.767	-0.20914	1344127.34	0.02771	-0.0058	0.04374	0.00077	0.00121	-0.00016	-0.00915	0.00002
1176	1.36448	0.31077	0.13497	1.86181	1.16811	1.61944	0.48208	0.20936	2.62259	1.27257	1.23036	0.20731	0.09003	1.51379	1.10922	1.15213	0.14161	0.0615	1.3274	1.07337	0.08161	0.06176	5.54518	0	0.52846	0.16771	0.03626	0.03442	2336633.015	-0.2077	1426755.68	0.19283	-0.04005	0.04314	0.03718	0.00832	-0.00772	-0.00896	0.00717
1177	1.25282	0.2254	0.09789	1.56956	1.11929	1.64176	0.49577	0.21531	2.69538	1.28131	1.2274	0.2049	0.08899	1.50651	1.10788	1.15943	0.14793	0.06424	1.34428	1.07677	0.09537	0.06948	14.04639	-0.01529	0.57724	0.2411	0.05315	0.04247	2311502.816	-0.24616	1427062.312	0.19345	-0.04762	0.06059	0.03742	0.01172	-0.00921	-0.01492	0.00724
1178	1.01637	0.01624	0.00705	1.03301	1.00815	1.50687	0.41003	0.17808	2.27066	1.22755	1.11474	0.10862	0.04717	1.24265	1.05581	1.19019	0.17411	0.07562	1.41655	1.09096	0.04272	0.04524	1.38629	-0.6509	0.51626	0.15792	0.04521	0.02759	2311142.684	-0.24671	1399517.121	0.1384	-0.03414	0.06087	0.01915	0.00842	-0.00473	-0.01502	0.00265
1179	1.01079	0.01073	0.00466	1.0217	1.00538	1.59058	0.4641	0.20156	2.52994	1.26118	1.09764	0.09316	0.04046	1.20481	1.04768	1.15122	0.14082	0.06116	1.32531	1.07295	0.06064	0.04751	4.68213	-0.6794	0.51626	0.16934	0.03924	0.03324	2336320.898	-0.20818	1399209.903	0.13779	-0.02868	0.04334	0.01899	0.00597	-0.00395	-0.00902	0.00262
1180	1.0854	0.08195	0.03559	1.17809	1.04183	1.87243	0.62724	0.27241	3.50599	1.36837	1.1951	0.17823	0.0774	1.42826	1.09321	1.30917	0.26939	0.117	1.71393	1.14419	0.1404	0.06012	3.29584	0	0.63821	0.26284	0.03527	0.03782	2337257.379	-0.20675	1481858.893	0.30295	-0.06263	0.04275	0.09178	0.01295	-0.01898	-0.00884	0.0278
1181	1.5965	0.46781	0.20317	2.54881	1.26353	1.82201	0.59994	0.26055	3.31972	1.34982	1.2698	0.23886	0.10374	1.61239	1.12685	1.32743	0.28324	0.12301	1.76207	1.15214	0.18307	0.07539	5.54518	-0.06338	0.68699	0.31992	0.04521	0.06447	2312223.231	-0.24506	1482164.353	0.30356	-0.07439	0.06005	0.09215	0.01823	-0.02258	-0.01472	0.02797
1182	1.39227	0.33094	0.14372	1.93842	1.17994	1.66713	0.5111	0.22197	2.77932	1.29117	1.21532	0.19501	0.08469	1.477	1.10242	1.22989	0.20692	0.08987	1.51263	1.109	0.12618	0.07305	12.13685	0	0.59756	0.22724	0.05415	0.03645	2311862.996	-0.24561	1454611.211	0.2485	-0.06103	0.06032	0.06175	0.01499	-0.01517	-0.01482	0.01535
1183	1.23961	0.2148	0.09329	1.53663	1.11338	1.82537	0.60178	0.26135	3.33198	1.35106	1.24309	0.2176	0.0945	1.54527	1.11494	1.32791	0.28361	0.12317	1.76334	1.15235	0.13618	0.07844	10.75056	0	0.63821	0.30389	0.05564	0.04476	2336945.173	-0.20723	1454305.165	0.24789	-0.05137	0.04294	0.06145	0.01065	-0.01273	-0.0089	0.01523
1184	1.1297	0.12195	0.05296	1.27622	1.06287	1.55297	0.44017	0.19116	2.41172	1.24618	1.24022	0.21529	0.0935	1.53815	1.11365	1.11369	0.10768	0.04676	1.24031	1.05532	0.08714	0.04267	23.02585	-0.16633	0.61789	0.21772	0.03179	0.01795	2337881.959	-0.20579	1536981.228	0.4131	-0.08501	0.04235	0.17065	0.0175	-0.03512	-0.00872	0.0705
1185	1.03998	0.0392	0.01702	1.08156	1.01979	1.6942	0.52721	0.22896	2.87031	1.30161	1.13978	0.13084	0.05682	1.2991	1.0676	1.19841	0.181	0.07861	1.43619	1.09472	0.12363	0.05156	8.04719	-0.67586	0.70325	0.34547	0.0462	0.03455	2312943.896	-0.24395	1537285.516	0.41371	-0.10093	0.05951	0.17116	0.02462	-0.04175	-0.01452	0.07081
1186	1.16548	0.15313	0.0665	1.35834	1.07957	1.99713	0.69171	0.30041	3.98853	1.4132	1.31508	0.2739	0.11895	1.72944	1.14677	1.34694	0.29784	0.12935	1.81425	1.16058	0.2067	0.11081	10.75056	-0.659	0.77236	0.41316	0.06259	0.08463	2312583.529	-0.2445	1509722.275	0.35863	-0.08769	0.05978	0.12862	0.02144	-0.03145	-0.01462	0.04613
1187	1.10497	0.09982	0.04335	1.22096	1.05118	1.73283	0.54976	0.23876	3.0027	1.31637	1.16257	0.15063	0.06542	1.35157	1.07823	1.17726	0.16319	0.07087	1.38594	1.08502	0.15723	0.06853	10.75056	-0.69009	0.66667	0.23838	0.04074	0.03874	2337569.639	-0.20627	1509417.401	0.35802	-0.07385	0.04255	0.12818	0.01523	-0.02644	-0.00878	0.04589
1188	1.23265	0.20917	0.09084	1.51943	1.11025	1.56811	0.44987	0.19538	2.45897	1.25224	1.21826	0.19742	0.08574	1.48416	1.10375	1.11236	0.10648	0.04625	1.23734	1.05468	0.12601	0.04242	5.54518	-0.69227	0.67886	0.21174	0.02832	0.03607	2338506.803	-0.20484	1592126.996	0.5233	-0.10719	0.04196	0.27385	0.02196	-0.05609	-0.00859	0.1433
1189	1.04893	0.04777	0.02075	1.10025	1.02417	1.33435	0.28844	0.12527	1.78049	1.15514	1.12708	0.11963	0.05195	1.27031	1.06164	1.05887	0.0572	0.02484	1.12121	1.02901	0.01855	0.02137	10.75056	-0.03273	0.56911	0.06306	0.01292	0.00653	2313664.866	-0.24285	1592430.111	0.52391	-0.12723	0.05898	0.27448	0.0309	-0.06666	-0.01432	0.1438
1190	1.00626	0.00624	0.00271	1.01256	1.00313	1.41729	0.34875	0.15146	2.00871	1.1905	1.10517	0.1	0.04343	1.2214	1.05127	1.12722	0.11975	0.05201	1.27062	1.06171	0.05622	0.02421	9.43348	-0.30016	0.58537	0.14161	0.01689	0.00921	2313304.339	-0.2434	1564854.614	0.4688	-0.11411	0.05924	0.21978	0.02777	-0.05349	-0.01442	0.10303
1191	1.16441	0.15221	0.06611	1.35585	1.07908	1.5211	0.41943	0.18216	2.31375	1.23333	1.25602	0.22795	0.099	1.57759	1.12072	1.11777	0.11134	0.04835	1.24941	1.05725	0.05988	0.0294	21.16132	-0.33086	0.61789	0.12993	0.01987	0.01606	2338194.345	-0.20532	1564550.913	0.4682	-0.09613	0.04215	0.21921	0.01974	-0.04501	-0.00865	0.10263
1192	1.0436	0.04268	0.01853	1.0891	1.02157	1.30607	0.26702	0.11597	1.70582	1.14283	1.05258	0.05124	0.02226	1.10792	1.02595	1.07734	0.0745	0.03235	1.16066	1.03795	0.02568	0.03706	8.04719	-0.65865	0.55691	0.03534	0.02285	0.00683	2339131.961	-0.20388	1647300.532	0.63356	-0.12917	0.04157	0.4014	0.02634	-0.08184	-0.00847	0.25431
1193	1.01693	0.01679	0.00729	1.03415	1.00843	1.35685	0.30517	0.13253	1.84104	1.16484	1.04412	0.04317	0.01875	1.09019	1.02182	1.15027	0.14	0.0608	1.32312	1.07251	0.02091	0.03811	11.34303	-0.57341	0.56098	0.02908	0.02136	0.00771	2314386.198	-0.24175	1647602.473	0.63416	-0.15331	0.05844	0.40216	0.03706	-0.09722	-0.01413	0.25504
1194	1.24229	0.21696	0.09422	1.54328	1.11458	1.36495	0.31112	0.13512	1.86309	1.16831	1.10874	0.10322	0.04483	1.2293	1.05297	1.11057	0.10487	0.04555	1.23337	1.05384	0.02879	0.02134	15.00767	-0.56866	0.54472	0.08698	0.01143	0.00505	2314025.484	-0.2423	1620012.549	0.57903	-0.1403	0.05871	0.33527	0.03399	-0.08124	-0.01422	0.19413
1195	1.25624	0.22812	0.09907	1.57814	1.12082	1.51029	0.4123	0.17906	2.28098	1.22894	1.13135	0.12341	0.0536	1.27995	1.06365	1.07149	0.06905	0.02999	1.14809	1.03513	0.06099	0.02537	8.04719	-0.61927	0.60976	0.12748	0.01838	0.0155	2338819.34	-0.20436	1619710.021	0.57842	-0.11821	0.04176	0.33457	0.02416	-0.06837	-0.00853	0.19353
1196	1.04892	0.04776	0.02074	1.10023	1.02417	1.64965	0.50056	0.21739	2.72135	1.28439	1.18757	0.17191	0.07466	1.41032	1.08976	1.08544	0.08199	0.03561	1.17818	1.04184	0.11741	0.05814	10.75056	-0.64255	0.78862	0.34711	0.07501	0.04121	2339757.483	-0.20292	1702506.197	0.74388	-0.15095	0.04118	0.55336	0.03063	-0.11229	-0.00836	0.41163
1197	1.13967	0.13074	0.05678	1.29885	1.06755	1.70774	0.53517	0.23242	2.91638	1.30681	1.12829	0.1207	0.05242	1.27304	1.06221	1.17367	0.16014	0.06955	1.3775	1.08336	0.13753	0.05372	23.02585	-0.53326	0.72764	0.27834	0.05266	0.04308	2315107.95	-0.24064	1702806.963	0.74448	-0.17915	0.05791	0.55425	0.04311	-0.13338	-0.01394	0.41263
1198	1.27796	0.24527	0.10652	1.63318	1.13047	1.54798	0.43695	0.18977	2.39624	1.24418	1.0972	0.09276	0.04029	1.20385	1.04747	1.075	0.07232	0.03141	1.15563	1.03682	0.12609	0.05766	13.62137	-0.36367	0.73577	0.26774	0.06955	0.02888	2314747.018	-0.24119	1675200.428	0.68931	-0.16626	0.05817	0.47515	0.0401	-0.1146	-0.01403	0.32753
1199	1.05142	0.05014	0.02178	1.10548	1.02539	1.65786	0.50553	0.21955	2.7485	1.28758	1.12915	0.12147	0.05275	1.27498	1.06261	1.08885	0.08512	0.03697	1.18559	1.04348	0.19184	0.09138	10.75056	-0.72663	0.79675	0.3607	0.08992	0.05186	2339444.673	-0.2034	1674899.074	0.68871	-0.14009	0.04137	0.47432	0.02849	-0.09648	-0.00842	0.32667
1200	1.00124	0.00124	0.00054	1.00248	1.00062	1.49413	0.40154	0.17439	2.23242	1.22235	1.17958	0.16516	0.07173	1.39141	1.08608	1.06765	0.06546	0.02843	1.13988	1.03327	0.10917	0.0617	3.29584	-0.39045	0.7561	0.22751	0.04223	0.03411	2340383.417	-0.20197	1757748.381	0.85427	-0.17253	0.04079	0.72978	0.03485	-0.14739	-0.00824	0.62343
1201	1.37607	0.31923	0.13864	1.89357	1.17306	1.47411	0.38805	0.16853	2.173	1.21413	1.03906	0.03832	0.01664	1.07965	1.01934	1.01803	0.01787	0.00776	1.03639	1.00897	0.05282	0.03991	8.84101	-0.13626	0.69919	0.1196	0.02732	0.01836	2315830.178	-0.23954	1758047.973	0.85487	-0.20477	0.05738	0.7308	0.04905	-0.17505	-0.01374	0.62474
1202	1.18191	0.16713	0.07258	1.39691	1.08716	1.75945	0.565	0.24538	3.09566	1.32644	1.1097	0.10409	0.04521	1.23143	1.05342	1.08897	0.08523	0.03702	1.18586	1.04354	0.15948	0.06569	13.62137	-0.65462	0.7561	0.3028	0.05663	0.04884	2315469.001	-0.24009	1730422.628	0.79967	-0.19199	0.05764	0.63947	0.04609	-0.15353	-0.01384	0.51136
1203	1.05756	0.05596	0.02431	1.11843	1.02838	1.46749	0.38355	0.16658	2.15353	1.2114	1.16778	0.1551	0.06736	1.36371	1.08064	1.0589	0.05723	0.02485	1.12127	1.02903	0.06179	0.04144	5.54518	-0.56014	0.64228	0.11552	0.03676	0.0201	2340070.395	-0.20244	1730122.448	0.79907	-0.16177	0.04098	0.63851	0.03275	-0.12926	-0.0083	0.51021
1204	1.12864	0.12101	0.05256	1.27383	1.06237	1.61774	0.48103	0.20891	2.61708	1.2719	1.21379	0.19375	0.08414	1.47329	1.10172	1.04759	0.04649	0.02019	1.09744	1.02352	0.05523	0.03331	6.59167	-0.69052	0.70325	0.15357	0.01937	0.01405	2341009.814	-0.20101	1813031.506	0.96475	-0.19392	0.0404	0.93074	0.03898	-0.18709	-0.00812	0.89793
1205	1.12234	0.11542	0.05012	1.25965	1.05941	1.5167	0.41654	0.1809	2.30038	1.23154	1.11366	0.10765	0.04675	1.24024	1.0553	1.01414	0.01404	0.0061	1.02848	1.00705	0.06039	0.02002	3.29584	-0.59218	0.73577	0.12965	0.01937	0.02246	2316552.94	-0.23843	1813329.922	0.96534	-0.23017	0.05685	0.93189	0.05488	-0.22219	-0.01355	0.89959
1206	1.17282	0.15941	0.06923	1.37551	1.08297	1.52447	0.42165	0.18312	2.32401	1.23469	1.09844	0.09389	0.04078	1.20657	1.04806	1.03242	0.03191	0.01386	1.06589	1.01608	0.04255	0.02513	4.68213	0	0.68293	0.08752	0.02086	0.0136	2316191.488	-0.23898	1785683.552	0.9101	-0.2175	0.05711	0.82828	0.05198	-0.19794	-0.01365	0.75381
1207	1.00414	0.00413	0.00179	1.0083	1.00207	1.56971	0.45089	0.19582	2.46399	1.25288	1.1706	0.15752	0.06841	1.3703	1.08194	1.02853	0.02813	0.01222	1.05787	1.01416	0.06763	0.04444	8.84101	-0.26767	0.70732	0.18266	0.03378	0.02403	2340696.554	-0.20149	1785384.549	0.9095	-0.18325	0.0406	0.82719	0.03692	-0.16667	-0.00818	0.75233
1208	1.02734	0.02697	0.01171	1.05543	1.01358	1.7136	0.5386	0.23391	2.93642	1.30905	1.35344	0.30265	0.13144	1.8318	1.16337	1.16653	0.15403	0.0669	1.36079	1.08006	0.24734	0.07536	5.54518	0	0.84959	0.25387	0.04123	0.05887	2341636.724	-0.20005	1868360.026	1.07531	-0.21511	0.04002	1.1563	0.04303	-0.23132	-0.00801	1.24338
1209	1.02241	0.02216	0.00963	1.04532	1.01114	1.66673	0.51086	0.22187	2.77799	1.29102	1.30414	0.26554	0.11532	1.70078	1.14199	1.10061	0.09586	0.04163	1.21134	1.0491	0.13175	0.04566	4.68213	-0.45443	0.83333	0.21881	0.02981	0.0372	2317276.294	-0.23732	1868657.265	1.07591	-0.25534	0.05632	1.15758	0.0606	-0.27472	-0.01337	1.24545
1210	1.06957	0.06726	0.02921	1.14398	1.0342	1.48059	0.39244	0.17043	2.19215	1.21679	1.12521	0.11797	0.05123	1.2661	1.06076	1.04252	0.04164	0.01808	1.08685	1.02104	0.03041	0.02363	6.93147	-0.48472	0.70325	0.07719	0.0159	0.01096	2316914.539	-0.23788	1840987.64	1.02061	-0.24278	0.05659	1.04165	0.05775	-0.24779	-0.01346	1.06313
1211	1.04098	0.04016	0.01744	1.08364	1.02028	1.64039	0.49493	0.21495	2.69088	1.28078	1.30512	0.26629	0.11565	1.70334	1.14242	1.15796	0.14666	0.06369	1.34087	1.07609	0.11094	0.05595	4.68213	-0.63776	0.8374	0.2661	0.03875	0.04333	2341323.202	-0.20053	1840689.812	1.02002	-0.20454	0.04021	1.04044	0.04102	-0.20864	-0.00806	1.06127
1212	1.06456	0.06256	0.02717	1.13329	1.03178	1.7194	0.54198	0.23538	2.95634	1.31126	1.41048	0.34393	0.14937	1.98945	1.18764	1.15829	0.14694	0.06382	1.34164	1.07624	0.21399	0.05523	9.43348	-0.66981	0.90244	0.29954	0.03527	0.04305	2317617.867	-0.2368	1896339.36	1.13123	-0.26788	0.05607	1.27967	0.06343	-0.30303	-0.01328	1.4476
1213	1.08557	0.08211	0.03566	1.17846	1.04191	1.81274	0.59484	0.25834	3.28603	1.34638	1.32304	0.27993	0.12157	1.75043	1.15023	1.14328	0.1339	0.05815	1.30709	1.06924	0.15452	0.04047	5.54518	-0.0007	0.80081	0.17532	0.02335	0.02892	2341867.952	-0.19969	1894503.893	1.12756	-0.22517	0.03988	1.27139	0.04496	-0.25389	-0.00796	1.43356
1214	1.19472	0.17791	0.07727	1.42736	1.09303	1.4971	0.40353	0.17525	2.24131	1.22356	1.48246	0.3937	0.17098	2.19769	1.21756	1.48821	0.39757	0.17266	2.21477	1.21992	0.5116	0.06367	2.77259	-0.68334	0.63415	0.66757	0.20219	0.10966	2381273.943	-0.1394	709720.2921	-1.24006	0.17286	0.01943	1.53774	-0.0241	-0.21436	-0.00271	-1.90688
1215	1.38469	0.32548	0.14135	1.91737	1.17673	1.66502	0.50984	0.22142	2.77229	1.29036	1.5677	0.44961	0.19526	2.45768	1.25208	1.57957	0.45715	0.19854	2.49504	1.25681	0.69668	0.04895	1.38629	-0.75786	0.39024	0.35254	0.1073	0.05442	2354945.464	-0.17968	709950.1982	-1.2396	0.22274	0.03229	1.5366	-0.04002	-0.2761	-0.0058	-1.90476
1216	1.19083	0.17465	0.07585	1.41808	1.09125	1.41855	0.34964	0.15184	2.01228	1.19103	1.4311	0.35844	0.15567	2.04805	1.19629	1.35579	0.30438	0.13219	1.83817	1.16438	0.25272	0.0533	4.68213	-0.01328	0.46748	0.52813	0.15549	0.09589	2381707.276	-0.13873	764961.1695	-1.12966	0.15672	0.01925	1.27614	-0.02174	-0.17704	-0.00267	-1.44161
1217	1.20621	0.18748	0.08142	1.45494	1.09828	1.61263	0.47787	0.20753	2.60058	1.26989	1.4364	0.36214	0.15728	2.06324	1.1985	1.34973	0.2999	0.13025	1.82177	1.16178	0.44511	0.06798	6.59167	-1.231	0.44715	0.4069	0.1848	0.07173	2355423.41	-0.17895	765190.2363	-1.12921	0.20207	0.03202	1.27511	-0.03616	-0.22818	-0.00573	-1.43986
1218	1.1973	0.18007	0.0782	1.43353	1.09421	1.52638	0.4229	0.18366	2.32984	1.23547	1.52156	0.41974	0.18229	2.31514	1.23352	1.37144	0.31586	0.13718	1.88085	1.17108	0.44344	0.06787	1.38629	-0.62684	0.52439	0.55395	0.16741	0.09643	2355158.643	-0.17936	737574.915	-1.18439	0.21243	0.03217	1.40279	-0.0381	-0.2516	-0.00577	-1.66145
1219	1.23597	0.21186	0.09201	1.52762	1.11174	1.3406	0.29312	0.1273	1.79721	1.15784	1.15822	0.14688	0.06379	1.34147	1.07621	1.48313	0.39415	0.17118	2.19967	1.21784	0.25818	0.05025	8.84101	0	0.48374	0.49552	0.13661	0.10195	2381490.646	-0.13907	737345.4287	-1.18485	0.16477	0.01934	1.40387	-0.02291	-0.19523	-0.00269	-1.66338
1220	1.26091	0.23183	0.10068	1.58989	1.1229	1.3412	0.29356	0.12749	1.79882	1.1581	1.4985	0.40446	0.17566	2.2455	1.22413	1.36822	0.31351	0.13616	1.87203	1.16971	0.24877	0.05527	4.68213	-0.57106	0.52033	0.486	0.15797	0.09364	2382140.33	-0.13807	820166.5411	-1.01935	0.14074	0.01906	1.03906	-0.01943	-0.14346	-0.00263	-1.05917
1221	1.40814	0.34227	0.14865	1.98286	1.18665	1.3687	0.31386	0.13631	1.87334	1.16991	1.69901	0.53005	0.2302	2.88663	1.30346	1.44671	0.36929	0.16038	2.09297	1.20279	0.30608	0.07074	8.84101	-0.67554	0.47154	0.44061	0.17039	0.08713	2355952.694	-0.17814	820394.7692	-1.01889	0.18151	0.03173	1.03813	-0.03233	-0.18494	-0.00565	-1.05774
1222	1.25807	0.22958	0.0997	1.58274	1.12164	1.49509	0.40219	0.17467	2.23529	1.22274	1.51104	0.4128	0.17928	2.28324	1.22924	1.41892	0.3499	0.15196	2.01333	1.19118	0.42861	0.0637	9.43348	-0.71098	0.44309	0.43979	0.14655	0.07998	2355688.092	-0.17855	792796.6813	-1.07404	0.19177	0.03188	1.15356	-0.03424	-0.20597	-0.00569	-1.23897
1223	1.21149	0.19185	0.08332	1.46771	1.10068	1.47059	0.38566	0.16749	2.16263	1.21268	1.60172	0.47108	0.20459	2.56551	1.26559	1.38853	0.32825	0.14256	1.92802	1.17836	0.34533	0.08374	8.84101	-1.01804	0.60976	0.57896	0.20666	0.11684	2381923.836	-0.1384	792568.0339	-1.0745	0.14871	0.01916	1.15454	-0.02058	-0.15979	-0.00265	-1.24055
1224	1.21536	0.19504	0.0847	1.4771	1.10243	1.32357	0.28033	0.12175	1.75184	1.15047	1.23554	0.21151	0.09186	1.52656	1.11155	1.34203	0.29418	0.12776	1.80104	1.15846	0.16313	0.03813	2.77259	-0.68866	0.53252	0.32509	0.08743	0.09156	2382573.137	-0.13741	875340.5611	-0.90909	0.12492	0.01888	0.82644	-0.01716	-0.11356	-0.00259	-0.75131
1225	1.32039	0.27793	0.1207	1.74343	1.14908	1.37485	0.31834	0.13826	1.89021	1.17254	1.26788	0.23735	0.10308	1.60752	1.126	1.56453	0.44759	0.19438	2.44775	1.25081	0.11437	0.0478	4.68213	-0.73699	0.38618	0.26855	0.09389	0.05901	2356481.676	-0.17733	875567.951	-0.90863	0.16113	0.03145	0.82562	-0.02857	-0.14641	-0.00558	-0.75018
1226	1.23098	0.20781	0.09025	1.51531	1.1095	1.41606	0.34788	0.15108	2.00523	1.18998	1.60686	0.47428	0.20598	2.582	1.26762	1.49973	0.40529	0.17601	2.24919	1.22463	0.16733	0.0562	11.34303	-1.12218	0.4065	0.28377	0.14208	0.05569	2356217.22	-0.17774	847985.0192	-0.96375	0.1713	0.03159	0.92882	-0.03045	-0.16509	-0.00561	-0.89516
1227	1.1733	0.15982	0.06941	1.37663	1.08319	1.31945	0.27721	0.12039	1.74095	1.14867	1.56731	0.44936	0.19515	2.45646	1.25192	1.39435	0.33243	0.14437	1.94421	1.18083	0.13536	0.06783	8.04719	-0.69279	0.38618	0.24708	0.14456	0.05195	2382356.762	-0.13774	847757.2103	-0.96421	0.13281	0.01897	0.9297	-0.01829	-0.12806	-0.00261	-0.89643
1228	1.15147	0.14104	0.06125	1.32588	1.07307	1.4126	0.34543	0.15002	1.99544	1.18853	1.7033	0.53257	0.23129	2.90123	1.30511	1.33091	0.28586	0.12415	1.77132	1.15365	0.09007	0.03338	6.93147	-0.57017	0.37398	0.23403	0.06061	0.03893	2383005.729	-0.13675	930487.3859	-0.79889	0.10925	0.0187	0.63822	-0.01494	-0.08727	-0.00256	-0.50986
1229	1.26082	0.23176	0.10065	1.58967	1.12286	1.40507	0.34009	0.1477	1.97422	1.18536	1.395	0.33289	0.14457	1.94603	1.1811	1.45549	0.37534	0.16301	2.11845	1.20644	0.138	0.04827	13.18335	-0.12446	0.52033	0.35309	0.1078	0.07457	2357010.396	-0.17652	930713.9379	-0.79843	0.14094	0.03116	0.63749	-0.02488	-0.11253	-0.0055	-0.509
1230	1.22968	0.20675	0.08979	1.51211	1.10891	1.72342	0.54431	0.23639	2.97018	1.31279	1.85095	0.6157	0.26739	3.42602	1.3605	1.31344	0.27265	0.11841	1.72512	1.14605	0.15507	0.05499	12.6601	-0.76014	0.45935	0.35961	0.08495	0.07348	2356746.066	-0.17693	903144.0839	-0.85353	0.15101	0.0313	0.72851	-0.02672	-0.12889	-0.00554	-0.6218
1231	1.30909	0.26933	0.11697	1.71372	1.14415	1.42108	0.35142	0.15262	2.01947	1.19209	1.77663	0.57472	0.2496	3.15641	1.3329	1.32632	0.28241	0.12265	1.75912	1.15166	0.11612	0.04265	2.77259	-0.8457	0.39431	0.2256	0.06309	0.06525	2382789.458	-0.13708	902917.113	-0.85398	0.11706	0.01879	0.72928	-0.01605	-0.09997	-0.00258	-0.62279
1232	1.08446	0.08108	0.03521	1.17605	1.04137	1.27111	0.23989	0.10418	1.61572	1.12744	1.2181	0.19729	0.08568	1.48377	1.10368	1.32141	0.2787	0.12104	1.74612	1.14953	0.07054	0.02636	4.68213	-0.65301	0.42683	0.23702	0.06011	0.0295	2383438.14	-0.13609	985611.1751	-0.68873	0.09373	0.01852	0.47435	-0.01275	-0.06455	-0.00252	-0.3267
1233	1.25002	0.22316	0.09692	1.56255	1.11804	1.41012	0.34367	0.14926	1.98844	1.18748	1.63106	0.48923	0.21247	2.66036	1.27713	1.2525	0.22514	0.09778	1.56876	1.11915	0.16924	0.03872	3.29584	0	0.52846	0.36178	0.08147	0.06526	2357538.895	-0.17572	985836.8896	-0.68828	0.12094	0.03088	0.47373	-0.02125	-0.08324	-0.00543	-0.32606
1234	1.05725	0.05567	0.02418	1.11778	1.02823	1.30437	0.26572	0.1154	1.70138	1.14209	1.8585	0.61977	0.26916	3.45402	1.36327	1.32169	0.27891	0.12113	1.74686	1.14965	0.07043	0.03413	10.22731	0	0.45528	0.26556	0.06756	0.02966	2357274.671	-0.17612	958278.033	-0.74335	0.13092	0.03102	0.55257	-0.02306	-0.09732	-0.00546	-0.41075
1235	1.04271	0.04182	0.01816	1.08724	1.02113	1.38092	0.32275	0.14017	1.90694	1.17513	1.57958	0.45716	0.19854	2.49507	1.25681	1.23349	0.20985	0.09114	1.5215	1.11063	0.07466	0.02418	4.68213	-0.47819	0.44309	0.21011	0.05415	0.0311	2383221.955	-0.13642	958051.8997	-0.7438	0.10147	0.01861	0.55324	-0.01384	-0.07547	-0.00254	-0.4115
1236	1.74318	0.55571	0.24134	3.03868	1.3203	1.45436	0.37457	0.16267	2.11516	1.20597	1.62119	0.48316	0.20983	2.62826	1.27326	1.79195	0.5833	0.25333	3.21108	1.33864	0.24396	0.07701	8.84101	-0.65696	0.58943	0.42783	0.10979	0.10681	2383870.402	-0.13542	1040716.093	-0.57861	0.07836	0.01834	0.33479	-0.01061	-0.04534	-0.00248	-0.19371
1237	1.24925	0.22254	0.09665	1.56063	1.1177	1.42504	0.3542	0.15383	2.03074	1.19375	1.25896	0.23029	0.10001	1.58498	1.12203	1.48468	0.3952	0.17163	2.20427	1.21847	0.10088	0.02765	1.38629	-0.64143	0.49187	0.30389	0.05713	0.06117	2358067.212	-0.17491	1040940.971	-0.57816	0.10112	0.03059	0.33427	-0.01769	-0.05847	-0.00535	-0.19326
1238	1.76374	0.56744	0.24643	3.11078	1.32806	1.47375	0.38781	0.16842	2.17194	1.21398	1.76195	0.56642	0.24599	3.10447	1.32738	1.61563	0.47972	0.20834	2.61026	1.27107	0.22034	0.04065	3.29584	0	0.54878	0.38597	0.08395	0.07386	2357803.073	-0.17531	1013391.028	-0.63321	0.11101	0.03073	0.40096	-0.01946	-0.07029	-0.00539	-0.25389
1239	1.61078	0.47672	0.20704	2.59461	1.26917	1.33399	0.28817	0.12515	1.77953	1.15498	1.32339	0.2802	0.12169	1.75136	1.15039	1.48002	0.39206	0.17027	2.19046	1.21656	0.19386	0.04993	3.29584	-0.59625	0.54472	0.3838	0.10233	0.08604	2383654.288	-0.13575	1013165.733	-0.63367	0.08602	0.01843	0.40153	-0.01168	-0.05451	-0.0025	-0.25444
1240	1.22733	0.20484	0.08896	1.50634	1.10785	1.79009	0.58227	0.25287	3.20442	1.33794	1.39469	0.33267	0.14448	1.94516	1.18097	1.5618	0.44584	0.19363	2.43922	1.24972	0.12076	0.06153	3.29584	-0.42304	0.54878	0.31367	0.08743	0.08221	2384302.548	-0.13476	1095806.313	-0.46852	0.06314	0.01816	0.21951	-0.00851	-0.02958	-0.00245	-0.10285
1241	1.2764	0.24404	0.10599	1.6292	1.12978	1.4868	0.39663	0.17225	2.21057	1.21934	1.41596	0.34781	0.15105	2.00494	1.18994	1.32125	0.27858	0.12099	1.7457	1.14946	0.1011	0.05153	2.77259	-0.04361	0.43902	0.20141	0.07054	0.05174	2358595.387	-0.1741	1096030.353	-0.46807	0.08149	0.03031	0.21909	-0.01419	-0.03814	-0.00528	-0.10255
1242	1.29908	0.26166	0.11364	1.68761	1.13977	1.37263	0.31673	0.13755	1.88411	1.17159	1.35126	0.30104	0.13074	1.8259	1.16244	1.26191	0.23263	0.10103	1.59242	1.12335	0.08292	0.03564	1.38629	-0.4734	0.45528	0.21365	0.06607	0.04602	2358331.314	-0.1745	1068487.238	-0.52311	0.09128	0.03045	0.27365	-0.01593	-0.04775	-0.00531	-0.14315
1243	1.23991	0.21504	0.09339	1.53738	1.11351	1.65784	0.50552	0.21954	2.74843	1.28757	1.52849	0.42428	0.18426	2.33628	1.23632	1.35892	0.30669	0.13319	1.84666	1.16573	0.1922	0.08955	4.15888	-0.67996	0.57317	0.35825	0.1227	0.10162	2384086.488	-0.13509	1068262.779	-0.52356	0.07073	0.01825	0.27412	-0.00956	-0.03703	-0.00247	-0.14352
1244	1.32517	0.28154	0.12227	1.75608	1.15116	1.55787	0.44332	0.19253	2.42696	1.24815	1.04636	0.04532	0.01968	1.09487	1.02292	1.31128	0.271	0.1177	1.71946	1.14511	0.05706	0.05642	0	0	0.43496	0.15004	0.06309	0.0311	2384734.611	-0.1341	1150886.013	-0.35845	0.04807	0.01798	0.12849	-0.00645	-0.01723	-0.00241	-0.04606
1245	1.26716	0.23678	0.10283	1.60569	1.12568	1.61897	0.48179	0.20924	2.62106	1.27239	1.07152	0.06908	0.03	1.14816	1.03514	1.47065	0.3857	0.16751	2.16281	1.2127	0.06587	0.03597	0	-0.96097	0.47561	0.20549	0.04918	0.03765	2359123.46	-0.17329	1151109.216	-0.35801	0.06204	0.03003	0.12817	-0.01075	-0.02221	-0.0052	-0.04588
1246	1.27057	0.23947	0.104	1.61435	1.1272	1.59267	0.46541	0.20213	2.5366	1.26201	1.31743	0.27568	0.11973	1.73562	1.14779	1.40791	0.34211	0.14857	1.98221	1.18655	0.10218	0.03356	2.77259	-0.83716	0.5	0.26094	0.04868	0.04386	2358859.433	-0.17369	1123570.838	-0.41304	0.07174	0.03017	0.1706	-0.01246	-0.02963	-0.00524	-0.07046
1247	1.09178	0.08781	0.03814	1.19198	1.04488	1.54592	0.43562	0.18919	2.38987	1.24335	1.41835	0.34949	0.15178	2.01172	1.19095	1.32611	0.28225	0.12258	1.75857	1.15157	0.09645	0.05728	1.38629	-0.49766	0.5	0.271	0.08346	0.0521	2384518.588	-0.13443	1123347.216	-0.41348	0.05559	0.01807	0.17097	-0.00747	-0.02298	-0.00243	-0.07069
1248	1.03466	0.03407	0.0148	1.07052	1.01718	1.57775	0.456	0.19804	2.4893	1.25609	1.31548	0.2742	0.11908	1.73049	1.14694	1.48396	0.39471	0.17142	2.20214	1.21818	0.0421	0.03666	3.29584	-0.18329	0.45528	0.15602	0.04074	0.03074	2385166.622	-0.13344	1205959.384	-0.2484	0.03315	0.01781	0.0617	-0.00442	-0.00823	-0.00238	-0.01533
1249	1.01023	0.01018	0.00442	1.02056	1.0051	1.71154	0.53739	0.23339	2.92937	1.30826	1.29324	0.25715	0.11168	1.67247	1.13721	1.5755	0.45457	0.19742	2.4822	1.25519	0.05462	0.02565	1.38629	0	0.47967	0.17342	0.02583	0.03474	2359651.472	-0.17248	1206181.751	-0.24795	0.04277	0.02975	0.06148	-0.00738	-0.0106	-0.00513	-0.01524
1250	1.16313	0.15111	0.06563	1.35287	1.07849	1.91981	0.65223	0.28326	3.68567	1.38557	1.40583	0.34063	0.14793	1.97636	1.18568	1.69955	0.53036	0.23033	2.88847	1.30367	0.09583	0.04516	0	-0.80837	0.53252	0.27752	0.04868	0.06342	2359387.471	-0.17289	1178646.012	-0.30298	0.05238	0.02989	0.0918	-0.00906	-0.01587	-0.00517	-0.02781
1251	1.09892	0.09433	0.04097	1.20763	1.04829	1.81331	0.59515	0.25847	3.28809	1.34659	1.38719	0.32728	0.14214	1.9243	1.17779	1.44578	0.36865	0.1601	2.09028	1.20241	0.1119	0.05502	1.38629	-0.63683	0.53659	0.25741	0.0621	0.07756	2384950.621	-0.13377	1178423.227	-0.30342	0.04059	0.01789	0.09207	-0.00543	-0.01232	-0.00239	-0.02793
1252	1.13614	0.12764	0.05543	1.29081	1.0659	1.71443	0.53908	0.23412	2.93927	1.30936	1.05458	0.05314	0.02308	1.11214	1.02693	1.20361	0.18533	0.08049	1.44868	1.09709	0.06359	0.06528	0	-0.65424	0.5	0.2093	0.05663	0.04224	2385598.617	-0.13278	1261030.628	-0.13834	0.01837	0.01763	0.01914	-0.00244	-0.00254	-0.00234	-0.00265
1253	1.12733	0.11985	0.05205	1.27087	1.06176	1.47892	0.39131	0.16994	2.1872	1.21611	1.24017	0.21525	0.09348	1.53802	1.11363	1.32254	0.27955	0.12141	1.74911	1.15002	0.05967	0.05316	4.15888	0	0.47967	0.1794	0.06061	0.04004	2360179.462	-0.17167	1261252.158	-0.1379	0.02367	0.02947	0.01902	-0.00406	-0.00326	-0.00506	-0.00262
[truncated: 1,498 more rows]
