# Supplementary material for: Environmental heterogeneity explains coarse–scale β–diversity of terrestrial vertebrates in Mexico
Source: PLoS One. 2019 Jan 25;14(1):e0210890. doi: 10.1371/journal.pone.0210890 (PMC6347424; doi:10.1371/journal.pone.0210890)
Supplement: S2 Appendix — (ZIP) [file pone.0210890.s002.zip › S2_Appendix_Zip_File/TwoDegrees.txt]

ID	LABEL	AMPHBETPRO	BIRDSBETAP	MAMBETAPRO	REPBETAPRO	DELEV	DPP	DTEMP	VEG_SH	SOIL_SH	CV_TMIN	CV_TMAX	CV_PP	CV_ELEVATI	STDEVOFTME	AVGOFTMEDI	TM_CV	X_COORD	Y_COORD	xy	X2	Y2	X2y	xy2	X3	y3
37.00000	3-7	2.36337	2.54552	2.72209	2.17587	2187.00000	514.00000	24.50000	0.87056	1.42619	0.11491	0.04910	0.34124	0.72947	1.46847	29.90629	0.04910	1626948.86603	1909171.14297	3106123826112.24000	2646962612676.30000	3644934453149.38000	5053504636642070000.00000	5930121975305060000.00000	4306472821117520000.00000	6958803675969930000.00000
46.00000	4-6	2.48194	2.20554	2.26618	2.76662	2733.00000	1010.00000	26.10000	1.50204	1.71650	0.16910	0.11518	0.36824	1.03884	3.22622	28.00362	0.11521	1810556.99065	1677445.76320	3037111152997.98000	3278116616391.58000	2813824288477.63000	5498862829441580000.00000	5094589235963940000.00000	5935216955973710000.00000	4720037631096060000.00000
47.00000	4-7	2.48353	2.43762	2.29346	3.53995	2725.00000	704.00000	29.70000	1.22435	1.58536	0.34585	0.15930	0.19239	0.52010	4.00875	25.16425	0.15930	1818053.12110	1898327.22942	3451259744316.15000	3305317151141.45000	3603646269957.41000	6274573549880760000.00000	6551620348436450000.00000	6009242162858080000.00000	6840899839457970000.00000
55.00000	5-5	3.09665	2.00638	2.26866	3.67199	3164.00000	1237.00000	25.40000	1.38586	1.10094	0.28707	0.20174	0.26145	0.88950	4.95156	24.54402	0.20174	1998692.02157	1448706.94342	2895519009406.62000	3994769797087.57000	2098751807913.32000	5787250742405270000.00000	4194758493731960000.00000	7984314521447740000.00000	3040476316639300000.00000
56.00000	5-6	3.75850	2.29948	2.50831	4.54878	3082.00000	910.00000	26.30000	1.15992	1.43590	0.28839	0.13904	0.28400	0.26221	2.84585	20.46776	0.13904	2004873.83055	1669184.66616	3346504655539.52000	4019519076424.23000	2786177449743.67000	6709319607704930000.00000	5585934256259620000.00000	8058628607719450000.00000	4650644676312910000.00000
57.00000	5-7	2.14146	2.51233	2.17887	2.64832	1799.00000	693.00000	24.20000	1.19211	1.39861	0.22979	0.09042	0.23100	0.15291	1.90229	21.03877	0.09042	2012579.64345	1890195.14182	3804168264575.02000	4050476821229.33000	3572837674159.93000	7656191609542200000.00000	7190620372365520000.00000	8151907196672210000.00000	6753360414208570000.00000
58.00000	5-8	3.63362	2.51779	2.26148	2.12690	1379.00000	249.00000	24.50000	0.83532	1.12157	0.10727	0.04434	0.14339	0.11857	1.19645	25.85851	0.04627	2019364.55777	2099956.19319	4240577109397.50000	4077833217177.63000	4409816013317.04000	8563271119208060000.00000	8905026163579020000.00000	8234631871265720000.00000	9260420447993550000.00000
64.00000	6-4	3.00825	1.96167	2.17635	4.28576	3193.00000	1187.00000	23.10000	1.53203	1.27301	0.29733	0.17936	0.29401	0.59189	3.90094	21.75058	0.17935	2194607.14971	1222808.38973	2683584034826.83000	4816300541558.25000	1495260357994.08000	5889412709678570000.00000	3281509072331730000.00000	10569887603655900000.00000	1828416910585840000.00000
65.00000	6-5	2.74894	2.32939	2.23708	3.48885	2664.00000	1012.00000	22.10000	1.34690	1.63328	0.18962	0.13585	0.36350	0.17773	2.84904	20.97255	0.13585	2197964.82717	1443116.42181	3171919136649.81000	4831049381476.45000	2082585006897.70000	6971766696983700000.00000	4577448594752730000.00000	10618476618806600000.00000	3005412623269360000.00000
66.00000	6-6	1.83145	1.92954	1.59302	1.93801	1849.00000	396.00000	21.20000	0.98935	1.40575	0.09805	0.06812	0.18450	0.17355	1.62962	23.92375	0.06812	2202577.80302	1663679.95474	3664384539639.64000	4851348978356.41000	2767830991803.69000	8071092048739940000.00000	6096363105057640000.00000	10685473574431600000.00000	4604784939171930000.00000
67.00000	6-7	2.27935	2.11127	1.94342	1.70450	1608.00000	168.00000	25.60000	0.61526	0.88218	0.12553	0.05322	0.07908	0.16074	1.33930	26.05384	0.05141	2206663.87256	1884776.46156	4159068125575.92000	4869365446461.50000	3552382310050.63000	9177665376224230000.00000	7838913705109970000.00000	10745052812998600000.00000	6695446560445570000.00000
72.00000	7-2	2.33368	1.82783	2.10792	2.92363	4084.00000	907.00000	25.90000	1.25990	1.72510	0.20646	0.16241	0.16945	0.62202	3.89438	23.97596	0.16243	2394868.27907	778955.75202	1865496421311.82000	5735394074095.70000	606772063605.04400	4467618204118270000.00000	1453139167753560000.00000	13735513336017900000.00000	472648589110194000.00000
73.00000	7-3	2.28895	1.76641	2.17662	3.16613	2478.00000	705.00000	19.00000	1.66672	1.44752	0.11245	0.07726	0.13941	0.17610	1.66824	21.59249	0.07726	2395729.67269	999607.99952	2394790545508.35000	5739520664607.33000	999216152704.37600	5737270769751840000.00000	2393851786465020000.00000	13750339963217200000.00000	998824459492892000.00000
74.00000	7-4	2.19565	2.25210	1.73939	2.36177	2052.00000	535.00000	18.90000	1.41494	1.85952	0.11231	0.06419	0.20560	0.10783	1.28653	20.04295	0.06419	2397266.74778	1219975.35980	2924606363159.48000	5746887860011.70000	1488339878519.14000	7011061584748020000.00000	3567947700168860000.00000	13776823170026600000.00000	1815737978801080000.00000
75.00000	7-5	2.43063	2.08908	1.82077	2.27139	1988.00000	382.00000	20.50000	0.59037	1.22221	0.10441	0.09419	0.26652	0.23140	2.27958	24.20234	0.09419	2398802.76754	1440326.24767	3455058589071.30000	5754254717557.56000	2074539699727.14000	8288004105477080000.00000	4976411573077070000.00000	13803322141607200000.00000	2988013981350440000.00000
76.00000	7-6	1.69510	1.92129	1.46597	1.85063	2286.00000	362.00000	25.40000	0.36319	1.15966	0.12540	0.05839	0.20902	0.19713	1.45702	24.95183	0.05839	2400339.61301	1660932.69941	3986802552937.45000	5761630257785.00000	2758697431969.39000	9569680097065170000.00000	6621810726265080000.00000	13829869343278300000.00000	4582010772536350000.00000
82.00000	8-2	3.97726	2.04638	2.49632	4.34682	3547.00000	863.00000	25.20000	1.16544	1.62230	0.27223	0.21439	0.16388	0.61169	5.17003	24.11472	0.21439	2605810.31982	778955.75202	2029810937296.86000	6790247422880.41000	606772063605.04400	5289302287691680000.00000	1581132905120500000.00000	17694096808672900000.00000	472648589110194000.00000
83.00000	8-3	2.88958	2.20920	2.25906	3.62068	2390.00000	561.00000	17.10000	1.75364	1.29316	0.10767	0.08572	0.18347	0.13396	1.74483	20.35514	0.08572	2604270.32731	999607.99952	2603249452091.64000	6782223937707.33000	999216152704.37600	6779565302668290000.00000	2602228977056860000.00000	17662744554142800000.00000	998824459492892000.00000
84.00000	8-4	2.94682	2.31328	1.94583	2.92419	2125.00000	310.00000	18.70000	0.69676	0.96682	0.12056	0.09193	0.15315	0.17591	1.92692	20.96141	0.09193	2602733.25222	1219975.35980	3175270435840.52000	6774220382211.70000	1488339878519.14000	8264381948153210000.00000	3873751692426840000.00000	17631488646648900000.00000	1815737978801080000.00000
85.00000	8-5	2.88851	2.60996	2.25674	3.40388	3401.00000	707.00000	26.30000	0.58145	1.18174	0.15073	0.13220	0.29574	0.29838	3.01054	22.77242	0.13220	2601197.23246	1440326.24767	3746572649278.70000	6766227042157.56000	2074539699727.14000	9745574406514090000.00000	5396286925558640000.00000	17600291056256300000.00000	2988013981350440000.00000
86.00000	8-6	2.08586	2.37379	2.15739	2.28802	2534.00000	609.00000	26.30000	0.41671	1.15241	0.10368	0.07507	0.22997	0.60668	2.11646	28.19411	0.07507	2599660.38699	1660932.69941	4317860944112.55000	6758234127685.00000	2758697431969.39000	11224972052940600000.00000	7171676433581860000.00000	17569113547746600000.00000	4582010772536350000.00000
92.00000	9-2	4.29331	1.95170	2.21772	4.51944	4695.00000	934.00000	30.10000	1.47191	1.69178	0.31925	0.26116	0.19224	0.36255	5.22799	20.01818	0.26116	2815870.39079	781874.51611	2201657299227.41000	7929126057727.83000	611327758942.24700	6199581599561140000.00000	1721419735473480000.00000	22327391290797200000.00000	477981595707580000.00000
93.00000	9-3	4.35819	2.17169	2.73546	3.81264	3260.00000	2141.00000	21.40000	2.00923	1.55508	0.19251	0.19089	0.44601	0.69083	4.35011	22.78850	0.19089	2811253.63015	1002483.87532	2818236433660.19000	7903146973031.55000	1004973920276.61000	7922777404748200000.00000	2825236581583680000.00000	22217750617543900000.00000	1007470150194420000.00000
94.00000	9-4	2.49308	2.18985	2.43632	2.63008	3563.00000	1080.00000	25.10000	1.60797	1.27637	0.16975	0.12627	0.24845	1.04166	3.28232	25.99389	0.12627	2806643.75912	1222808.38973	3431987535635.28000	7877249190607.25000	1495260357994.08000	9632366398268390000.00000	4196663152023610000.00000	22108632279850900000.00000	1828416910585840000.00000
95.00000	9-5	2.58070	2.28921	2.42042	2.90400	3145.00000	408.00000	24.50000	0.60990	1.55189	0.09172	0.08526	0.10091	1.29548	2.41384	28.31188	0.08526	2802035.17283	1443116.42181	4043662972400.19000	7851401109776.45000	2082585006897.70000	11330485875735700000.00000	5835476439735760000.00000	21999902065590100000.00000	3005412623269360000.00000
101.00000	10-1	7.62202	2.49542	2.36841	5.00328	3787.00000	3284.00000	22.30000	1.65585	1.28660	0.21613	0.18435	0.56151	0.44192	3.81325	20.71108	0.18412	3033581.81584	566941.86537	1719864533424.84000	9202618633395.11000	321423078709.21500	5217349774305740000.00000	975063206763584000.00000	27916896544377800000.00000	182228199816371000.00000
102.00000	10-2	6.77257	2.21136	3.20286	5.13488	5510.00000	3112.00000	29.00000	1.89675	2.00753	0.27370	0.23833	0.55016	0.73976	5.13519	21.54607	0.23834	3025869.03676	786531.78762	2379942182586.85000	9155883427622.89000	618632252936.71300	7201393359568560000.00000	1871900179302280000.00000	27704504167828100000.00000	486573931781701000.00000
111.00000	11-1	5.13499	1.99413	2.62165	4.53977	3273.00000	3459.00000	18.90000	1.57370	1.83263	0.10203	0.09168	0.44482	1.21120	2.42561	26.45340	0.09169	3246550.24447	575551.97532	1868558406180.34000	10540088489868.20000	331260076294.75400	6066368750391250000.00000	1075452481677880000.00000	34218926863517100000.00000	190657391256099000.00000
121.00000	12-1	4.94490	1.79357	2.76610	3.83984	2859.00000	3213.00000	18.20000	1.73966	2.27944	0.13356	0.13785	0.40464	0.89995	3.44692	24.98926	0.13794	3459393.52000	587446.76768	2032209541457.14000	11967403526218.00000	345093704857.68000	7030212518998990000.00000	1193814926377450000.00000	41399958209823700000.00000	202724181465360000.00000
142.00000	14-2	1.53224	1.33181	1.44307	1.95753	364.00000	601.00000	7.70000	0.89176	1.09549	0.02721	0.01903	0.10137	0.75331	0.52776	27.33317	0.01931	3861975.68849	840371.07046	3245492643426.84000	14914856218487.80000	706223536066.08600	12534013686087600000.00000	2727418126926670000.00000	57600812113123800000.00000	593489828987903000.00000
